# Supplementary material for: Crystal structure of 2,2′′-bis­(2,7-di­chloro-9-hy­droxy-9H-fluoren-9-yl)-1,1′:4′,1′′-terphenyl tri­ethyl­amine trisolvate
Source: Acta Crystallogr E Crystallogr Commun. 2015 Nov 4;71(Pt 12):1439–43. doi: 10.1107/S2056989015018824 (PMC4719809; doi:10.1107/S2056989015018824)
Supplement: Supplementary file 1 [file e-71-01439-sup1.cif]

##############################################################################
#                                                                            #
# This CIF contains the data in a paper accepted for publication in          #
# Acta Crystallographica Section E. It conforms to the requirements of       #
# Notes for Authors for Acta Crystallographica Section E, and has been       #
# peer reviewed under the auspices of the IUCr Commission on Journals.       #
#                                                                            #
# Full details of the Crystallographic Information File format               #
# are given in the paper "The Crystallographic Information File (CIF):       #
# a New Standard Archive File for Crystallography" by S. R. Hall, F. H.      #
# Allen and I. D. Brown [Acta Cryst. (1991), A47, 655-685].                  #
#                                                                            #
# The current version of the core CIF dictionary is obtainable from          #
# ftp://ftp.iucr.org/pub/cif_core.dic.                                       #
#                                                                            #
# Software is freely available for graphical display of the structure(s)     #
# in this CIF. For information consult the CIF software page                 #
# http://www.iucr.org/resources/cif/software.                                #
#                                                                            #
# This file may be used for bona fide research purposes within the           #
# scientific community so long as proper attribution is given to the journal # 
# article from which it was obtained.                                        #
#                                                                            #
##############################################################################
data_I
_audit_creation_method     SHELXL-2013
_database_code_depnum_ccdc_archive     'CCDC 1430018'
_chemical_name_systematic
;
2,2''-Bis(2,7-dichloro-9-hydroxy-9<i>H</i>-fluoren-9-yl)-1,1':4',1''-terphenyl
triethylamine trisolvate
;
_chemical_name_common     ?
_chemical_formula_moiety     'C44 H26 Cl4 O2, 3(C6 H15 N)'
_chemical_formula_sum     'C62 H71 Cl4 N3 O2'
_chemical_formula_iupac     'C44 H26 Cl4 O2, 3C6 H15 N'
_chemical_formula_weight     1032.01
_chemical_melting_point     ?
_shelx_space_group_comment
;
The symmetry employed for this shelxl refinement is uniquely defined
by the following loop, which should always be used as a source of
symmetry information in preference to the above space-group names.
They are only intended as comments.
;
_space_group_crystal_system     triclinic
_space_group_name_H-M_alt     'P -1'
_space_group_name_Hall     '-P 1'
loop_
    _space_group_symop_operation_xyz
    'x, y, z'
    '-x, -y, -z'
_cell_length_a     14.5995(2)
_cell_length_b     14.8094(2)
_cell_length_c     15.7705(3)
_cell_angle_alpha     68.3730(10)
_cell_angle_beta     66.8370(10)
_cell_angle_gamma     67.5580(10)
_cell_volume     2800.13(8)
_cell_formula_units_Z     2
_cell_measurement_reflns_used     9853
_cell_measurement_theta_min     2.41
_cell_measurement_theta_max     31.29
_cell_measurement_temperature     100(2)
_exptl_crystal_description     plate
_exptl_crystal_colour     colourless
_exptl_crystal_size_max     0.420
_exptl_crystal_size_mid     0.400
_exptl_crystal_size_min     0.230
_exptl_crystal_density_diffrn     1.224
_exptl_crystal_density_meas     ?
_exptl_crystal_density_method     ?
_exptl_crystal_F_000     1096
_exptl_absorpt_coefficient_mu     0.257
_exptl_absorpt_correction_type     multi-scan
_exptl_absorpt_process_details
;
(SADABS; Bruker, 2008)
;
_shelx_estimated_absorpt_T_min     0.900
_shelx_estimated_absorpt_T_max     0.943
_exptl_absorpt_correction_T_min     0.8999
_exptl_absorpt_correction_T_max     0.9433
_exptl_special_details     ?
_diffrn_ambient_temperature     100(2)
_diffrn_radiation_type     MoK\a
_diffrn_radiation_wavelength     0.71073
_diffrn_measurement_device_type     'Bruker CCD area detector'
_diffrn_measurement_method     '\f and \w scans'
_diffrn_detector_area_resol_mean     ?
_diffrn_reflns_number     53831
_diffrn_reflns_av_R_equivalents     0.0247
_diffrn_reflns_theta_min     1.453
_diffrn_reflns_theta_max     28.400
_diffrn_reflns_theta_full     25.242
_diffrn_measured_fraction_theta_max     0.999
_diffrn_measured_fraction_theta_full     0.999
_diffrn_reflns_limit_h_min     -19
_diffrn_reflns_limit_h_max     19
_diffrn_reflns_limit_k_min     -19
_diffrn_reflns_limit_k_max     19
_diffrn_reflns_limit_l_min     -21
_diffrn_reflns_limit_l_max     21
_refine_special_details     ?
_reflns_number_total     14031
_reflns_number_gt     11477
_reflns_threshold_expression     'I > 2\s(I)'
_refine_ls_structure_factor_coef     Fsqd
_refine_ls_matrix_type     full
_refine_ls_R_factor_all     0.0524
_refine_ls_R_factor_gt     0.0400
_refine_ls_wR_factor_gt     0.1029
_refine_ls_wR_factor_ref     0.1131
_refine_ls_goodness_of_fit_ref     1.009
_refine_ls_restrained_S_all     1.011
_refine_ls_number_reflns     14031
_refine_ls_number_parameters     773
_refine_ls_number_restraints     24
_refine_ls_hydrogen_treatment     constr
_refine_ls_weighting_scheme     calc
_refine_ls_weighting_details
              'w=1/[\s^2^(Fo^2^)+(0.0538P)^2^+1.6165P] where P=(Fo^2^+2Fc^2^)/3'
_atom_sites_solution_hydrogens     geom
_atom_sites_solution_primary     ?
_atom_sites_solution_secondary     ?
_refine_ls_shift/su_max     0.001
_refine_ls_shift/su_mean     0.000
_refine_diff_density_max     0.591
_refine_diff_density_min     -0.592
_refine_ls_extinction_method     none
_refine_ls_extinction_coef     .
loop_
    _atom_type_symbol
    _atom_type_description
    _atom_type_scat_dispersion_real
    _atom_type_scat_dispersion_imag
    _atom_type_scat_source
    'C' 'C' 0.0033 0.0016
                         'International Tables Vol C Tables 4.2.6.8 and 6.1.1.4'
    'H' 'H' 0.0000 0.0000
                         'International Tables Vol C Tables 4.2.6.8 and 6.1.1.4'
    'N' 'N' 0.0061 0.0033
                         'International Tables Vol C Tables 4.2.6.8 and 6.1.1.4'
    'O' 'O' 0.0106 0.0060
                         'International Tables Vol C Tables 4.2.6.8 and 6.1.1.4'
    'Cl' 'Cl' 0.1484 0.1585
                         'International Tables Vol C Tables 4.2.6.8 and 6.1.1.4'
_computing_data_collection
;
APEX2 (Bruker, 2008)
;
_computing_cell_refinement
;
SAINT (Sheldrick, 2008)
;
_computing_data_reduction
;
SAINT (Bruker, 2008)
;
_computing_structure_solution
;
SHELXS97 (Sheldrick, 2008)
;
_computing_structure_refinement
;
SHELXL-2013 (Sheldrick, 2015)
;
_computing_molecular_graphics
;
ORTEP-3 for Windows (Farrugia, 2012)
;
_computing_publication_material
;
SHELXTL (Sheldrick, 2008)
;
loop_
    _atom_site_type_symbol
    _atom_site_label
    _atom_site_fract_x
    _atom_site_fract_y
    _atom_site_fract_z
    _atom_site_U_iso_or_equiv
    _atom_site_adp_type
    _atom_site_calc_flag
    _atom_site_occupancy
    _atom_site_disorder_assembly
    _atom_site_disorder_group
    Cl Cl1 0.60638(3) 0.02641(3) 0.36155(3) 0.02782(9) Uani d 1 A 2
    Cl Cl2 0.59812(3) 0.31311(3) -0.33671(3) 0.02962(9) Uani d 1 A 2
    O O1 0.78230(7) 0.18376(8) -0.03539(7) 0.0199(2) Uani d 1 A 2
    H H1 0.7514 0.2398 -0.0220 0.030 Uiso calc 1 A 2
    C C1 0.63440(10) 0.12716(10) 0.08381(9) 0.0163(2) Uani d 1 A 2
    C C2 0.65868(10) 0.07862(10) 0.16874(10) 0.0188(3) Uani d 1 A 2
    H H2 0.7279 0.0419 0.1697 0.023 Uiso calc 1 A 2
    C C3 0.57796(11) 0.08549(11) 0.25318(10) 0.0199(3) Uani d 1 A 2
    C C4 0.47565(10) 0.13766(11) 0.25341(10) 0.0207(3) Uani d 1 A 2
    H H4 0.4220 0.1398 0.3120 0.025 Uiso calc 1 A 2
    C C5 0.45285(10) 0.18656(11) 0.16705(10) 0.0198(3) Uani d 1 A 2
    H H5 0.3835 0.2226 0.1661 0.024 Uiso calc 1 A 2
    C C6 0.53259(10) 0.18211(10) 0.08225(10) 0.0171(3) Uani d 1 A 2
    C C7 0.53127(10) 0.22501(10) -0.01767(10) 0.0177(3) Uani d 1 A 2
    C C8 0.45058(11) 0.28265(11) -0.05765(11) 0.0225(3) Uani d 1 A 2
    H H8 0.3818 0.3026 -0.0180 0.027 Uiso calc 1 A 2
    C C9 0.47169(12) 0.31085(11) -0.15657(11) 0.0250(3) Uani d 1 A 2
    H H9 0.4175 0.3500 -0.1851 0.030 Uiso calc 1 A 2
    C C10 0.57288(12) 0.28102(11) -0.21279(10) 0.0221(3) Uani d 1 A 2
    C C11 0.65509(11) 0.22404(10) -0.17454(10) 0.0196(3) Uani d 1 A 2
    H H11 0.7240 0.2051 -0.2144 0.024 Uiso calc 1 A 2
    C C12 0.63267(10) 0.19620(10) -0.07658(10) 0.0172(3) Uani d 1 A 2
    C C13 0.70829(10) 0.13336(10) -0.01747(9) 0.0163(2) Uani d 1 A 2
    C C14 0.76933(10) 0.03037(10) -0.04016(9) 0.0180(3) Uani d 1 A 2
    C C15 0.87711(11) 0.00223(11) -0.06259(10) 0.0220(3) Uani d 1 A 2
    H H15 0.9098 0.0451 -0.0596 0.026 Uiso calc 1 A 2
    C C16 0.93772(12) -0.08693(12) -0.08910(11) 0.0288(3) Uani d 1 A 2
    H H16 1.0111 -0.1043 -0.1046 0.035 Uiso calc 1 A 2
    C C17 0.89114(13) -0.15025(13) -0.09285(13) 0.0339(4) Uani d 1 A 2
    H H17 0.9321 -0.2113 -0.1111 0.041 Uiso calc 1 A 2
    C C18 0.78417(13) -0.12403(12) -0.06975(12) 0.0297(3) Uani d 1 A 2
    H H18 0.7526 -0.1680 -0.0724 0.036 Uiso calc 1 A 2
    C C19 0.72127(11) -0.03479(11) -0.04260(10) 0.0211(3) Uani d 1 A 2
    C C20 0.60696(11) -0.01430(10) -0.02017(10) 0.0201(3) Uani d 1 A 2
    C C21 0.54278(11) -0.03021(11) 0.07381(10) 0.0212(3) Uani d 1 A 2
    H H21 0.5716 -0.0514 0.1249 0.025 Uiso calc 1 A 2
    C C22 0.43748(11) -0.01550(11) 0.09362(10) 0.0216(3) Uani d 1 A 2
    H H22 0.3950 -0.0258 0.1580 0.026 Uiso calc 1 A 2
    Cl Cl1A 0.92106(3) 0.86051(4) 0.13781(3) 0.03593(11) Uani d 1 B 2
    Cl Cl2A 0.87208(4) 0.64484(3) 0.84734(3) 0.04199(12) Uani d 1 B 2
    O O1A 0.71671(7) 0.87036(7) 0.52729(7) 0.01877(19) Uani d 1 B 2
    H H1A 0.7474 0.9119 0.5195 0.028 Uiso calc 1 B 2
    C C1A 0.87109(10) 0.78873(10) 0.41745(10) 0.0163(2) Uani d 1 B 2
    C C2A 0.85448(10) 0.81792(10) 0.32984(10) 0.0186(3) Uani d 1 B 2
    H H2A 0.7870 0.8343 0.3246 0.022 Uiso calc 1 B 2
    C C3A 0.94014(11) 0.82247(11) 0.24930(10) 0.0219(3) Uani d 1 B 2
    C C4A 1.04014(11) 0.79780(11) 0.25515(11) 0.0237(3) Uani d 1 B 2
    H H4A 1.0974 0.7998 0.1989 0.028 Uiso calc 1 B 2
    C C5A 1.05506(10) 0.77022(11) 0.34418(11) 0.0213(3) Uani d 1 B 2
    H H5A 1.1225 0.7541 0.3494 0.026 Uiso calc 1 B 2
    C C6A 0.97026(10) 0.76652(10) 0.42527(10) 0.0178(3) Uani d 1 B 2
    C C7A 0.96262(11) 0.73781(10) 0.52698(10) 0.0192(3) Uani d 1 B 2
    C C8A 1.03705(12) 0.71089(11) 0.57298(12) 0.0265(3) Uani d 1 B 2
    H H8A 1.1068 0.7106 0.5373 0.032 Uiso calc 1 B 2
    C C9A 1.00714(13) 0.68452(12) 0.67219(12) 0.0308(4) Uani d 1 B 2
    H H9A 1.0565 0.6669 0.7049 0.037 Uiso calc 1 B 2
    C C10A 0.90563(13) 0.68397(12) 0.72328(11) 0.0284(3) Uani d 1 B 2
    C C11A 0.82964(12) 0.71172(11) 0.67874(11) 0.0239(3) Uani d 1 B 2
    H H11A 0.7600 0.7116 0.7147 0.029 Uiso calc 1 B 2
    C C12A 0.85985(11) 0.73933(10) 0.58041(10) 0.0184(3) Uani d 1 B 2
    C C13A 0.79079(10) 0.77627(10) 0.51543(9) 0.0162(2) Uani d 1 B 2
    C C14A 0.73042(10) 0.70199(10) 0.53606(9) 0.0166(2) Uani d 1 B 2
    C C15A 0.62299(10) 0.73819(11) 0.55279(10) 0.0199(3) Uani d 1 B 2
    H H15A 0.5905 0.8085 0.5461 0.024 Uiso calc 1 B 2
    C C16A 0.56284(11) 0.67338(12) 0.57902(11) 0.0245(3) Uani d 1 B 2
    H H16A 0.4899 0.6995 0.5902 0.029 Uiso calc 1 B 2
    C C17A 0.60905(11) 0.57107(12) 0.58886(11) 0.0269(3) Uani d 1 B 2
    H H17A 0.5681 0.5262 0.6082 0.032 Uiso calc 1 B 2
    C C18A 0.71616(11) 0.53410(11) 0.57025(11) 0.0238(3) Uani d 1 B 2
    H H18A 0.7478 0.4637 0.5765 0.029 Uiso calc 1 B 2
    C C19A 0.77833(10) 0.59803(10) 0.54256(9) 0.0175(3) Uani d 1 B 2
    C C20A 0.89299(10) 0.55012(10) 0.52056(10) 0.0167(2) Uani d 1 B 2
    C C21A 0.95553(10) 0.55419(10) 0.42644(10) 0.0186(3) Uani d 1 B 2
    H H21A 0.9256 0.5909 0.3756 0.022 Uiso calc 1 B 2
    C C22A 1.06098(10) 0.50521(10) 0.40625(10) 0.0186(3) Uani d 1 B 2
    H H22A 1.1023 0.5094 0.3417 0.022 Uiso calc 1 B 2
    N N1B 0.21028(9) 0.98034(9) 0.47727(9) 0.0206(2) Uani d 1 C 2
    C C1B 0.11268(11) 0.96584(13) 0.55043(11) 0.0272(3) Uani d 1 C 2
    H H1B1 0.0968 0.9098 0.5440 0.033 Uiso calc 1 C 2
    H H1B2 0.0559 1.0279 0.5385 0.033 Uiso calc 1 C 2
    C C2B 0.11490(14) 0.94238(14) 0.65192(12) 0.0339(4) Uani d 1 C 2
    H H2B1 0.1588 0.8735 0.6697 0.051 Uiso calc 1 C 2
    H H2B2 0.0443 0.9479 0.6955 0.051 Uiso calc 1 C 2
    H H2B3 0.1430 0.9905 0.6561 0.051 Uiso calc 1 C 2
    C C3B 0.19718(12) 1.02007(11) 0.38051(11) 0.0238(3) Uani d 1 C 2
    H H3B1 0.2584 1.0438 0.3357 0.029 Uiso calc 1 C 2
    H H3B2 0.1358 1.0798 0.3810 0.029 Uiso calc 1 C 2
    C C4B 0.18392(13) 0.94741(13) 0.34101(12) 0.0294(3) Uani d 1 C 2
    H H4B1 0.2465 0.8903 0.3347 0.044 Uiso calc 1 C 2
    H H4B2 0.1726 0.9829 0.2783 0.044 Uiso calc 1 C 2
    H H4B3 0.1241 0.9224 0.3847 0.044 Uiso calc 1 C 2
    C C5B 0.29651(11) 0.88733(11) 0.48674(11) 0.0239(3) Uani d 1 C 2
    H H5B1 0.2804 0.8329 0.4777 0.029 Uiso calc 1 C 2
    H H5B2 0.3021 0.8660 0.5523 0.029 Uiso calc 1 C 2
    C C6B 0.40009(12) 0.89960(13) 0.41604(12) 0.0298(3) Uani d 1 C 2
    H H6B1 0.3980 0.9125 0.3512 0.045 Uiso calc 1 C 2
    H H6B2 0.4549 0.8376 0.4300 0.045 Uiso calc 1 C 2
    H H6B3 0.4144 0.9566 0.4212 0.045 Uiso calc 1 C 2
    N N1C 0.7405(9) 0.5936(6) 0.2422(6) 0.0241(7) Uani d 0.433(3) D 1
    C C1C 0.7208(4) 0.5371(4) 0.3433(3) 0.0351(10) Uani d 0.433(3) D 1
    H H1C1 0.6697 0.5835 0.3830 0.042 Uiso calc 0.433(3) D 1
    H H1C2 0.7860 0.5122 0.3607 0.042 Uiso calc 0.433(3) D 1
    C C2C 0.6805(5) 0.4481(6) 0.3656(7) 0.0465(19) Uani d 0.433(3) D 1
    H H2C1 0.6252 0.4693 0.3362 0.070 Uiso calc 0.433(3) D 1
    H H2C2 0.6531 0.4236 0.4349 0.070 Uiso calc 0.433(3) D 1
    H H2C3 0.7372 0.3937 0.3403 0.070 Uiso calc 0.433(3) D 1
    C C3C 0.7547(3) 0.6915(3) 0.2294(3) 0.0287(9) Uani d 0.433(3) D 1
    H H3C1 0.7755 0.7248 0.1603 0.034 Uiso calc 0.433(3) D 1
    H H3C2 0.8118 0.6794 0.2547 0.034 Uiso calc 0.433(3) D 1
    C C4C 0.6581(11) 0.7621(9) 0.2788(9) 0.032(2) Uani d 0.433(3) D 1
    H H4C1 0.5981 0.7635 0.2644 0.048 Uiso calc 0.433(3) D 1
    H H4C2 0.6667 0.8304 0.2560 0.048 Uiso calc 0.433(3) D 1
    H H4C3 0.6472 0.7382 0.3479 0.048 Uiso calc 0.433(3) D 1
    C C5C 0.8334(3) 0.5338(3) 0.1848(3) 0.0249(9) Uani d 0.433(3) D 1
    H H5C1 0.8277 0.4643 0.2023 0.030 Uiso calc 0.433(3) D 1
    H H5C2 0.8950 0.5294 0.1999 0.030 Uiso calc 0.433(3) D 1
    C C6C 0.8489(12) 0.5789(8) 0.0782(6) 0.0329(16) Uani d 0.433(3) D 1
    H H6C1 0.7852 0.5905 0.0638 0.049 Uiso calc 0.433(3) D 1
    H H6C2 0.9061 0.5319 0.0433 0.049 Uiso calc 0.433(3) D 1
    H H6C3 0.8653 0.6432 0.0587 0.049 Uiso calc 0.433(3) D 1
    N N1CA 0.7332(7) 0.5984(5) 0.2574(5) 0.0241(7) Uani d 0.567(3) D 2
    C C1CA 0.7446(3) 0.4958(3) 0.3206(3) 0.0325(8) Uani d 0.567(3) D 2
    H H1C3 0.7813 0.4879 0.3652 0.039 Uiso calc 0.567(3) D 2
    H H1C4 0.7883 0.4467 0.2816 0.039 Uiso calc 0.567(3) D 2
    C C2CA 0.6425(4) 0.4705(4) 0.3782(5) 0.0396(11) Uani d 0.567(3) D 2
    H H2C4 0.5999 0.5168 0.4192 0.059 Uiso calc 0.567(3) D 2
    H H2C5 0.6558 0.4008 0.4178 0.059 Uiso calc 0.567(3) D 2
    H H2C6 0.6059 0.4775 0.3347 0.059 Uiso calc 0.567(3) D 2
    C C3CA 0.6975(2) 0.6728(2) 0.3129(2) 0.0286(7) Uani d 0.567(3) D 2
    H H3C3 0.7560 0.6695 0.3319 0.034 Uiso calc 0.567(3) D 2
    H H3C4 0.6424 0.6543 0.3719 0.034 Uiso calc 0.567(3) D 2
    C C4CA 0.6558(9) 0.7806(7) 0.2589(7) 0.0307(17) Uani d 0.567(3) D 2
    H H4C4 0.7103 0.8000 0.2009 0.046 Uiso calc 0.567(3) D 2
    H H4C5 0.6338 0.8262 0.2995 0.046 Uiso calc 0.567(3) D 2
    H H4C6 0.5965 0.7850 0.2415 0.046 Uiso calc 0.567(3) D 2
    C C5CA 0.8318(2) 0.6070(3) 0.1833(2) 0.0359(8) Uani d 0.567(3) D 2
    H H5C3 0.8891 0.5724 0.2128 0.043 Uiso calc 0.567(3) D 2
    H H5C4 0.8303 0.6793 0.1563 0.043 Uiso calc 0.567(3) D 2
    C C6CA 0.8528(10) 0.5612(7) 0.1033(5) 0.0468(19) Uani d 0.567(3) D 2
    H H6C4 0.8599 0.4885 0.1289 0.070 Uiso calc 0.567(3) D 2
    H H6C5 0.9171 0.5720 0.0539 0.070 Uiso calc 0.567(3) D 2
    H H6C6 0.7951 0.5935 0.0755 0.070 Uiso calc 0.567(3) D 2
    N N1D 0.7016(5) 0.3706(6) 1.0068(3) 0.0238(9) Uani d 0.497(3) E 1
    C C1D 0.6422(3) 0.4484(3) 0.9448(3) 0.0369(9) Uani d 0.497(3) E 1
    H H1D1 0.6234 0.5137 0.9597 0.044 Uiso calc 0.497(3) E 1
    H H1D2 0.5770 0.4322 0.9592 0.044 Uiso calc 0.497(3) E 1
    C C2D 0.6979(5) 0.4605(4) 0.8397(4) 0.0554(14) Uani d 0.497(3) E 1
    H H2D1 0.7587 0.4838 0.8232 0.083 Uiso calc 0.497(3) E 1
    H H2D2 0.6510 0.5101 0.8029 0.083 Uiso calc 0.497(3) E 1
    H H2D3 0.7203 0.3953 0.8248 0.083 Uiso calc 0.497(3) E 1
    C C3D 0.6371(4) 0.3527(3) 1.1070(3) 0.0395(10) Uani d 0.497(3) E 1
    H H3D1 0.6761 0.2907 1.1443 0.047 Uiso calc 0.497(3) E 1
    H H3D2 0.5743 0.3391 1.1102 0.047 Uiso calc 0.497(3) E 1
    C C4D 0.6026(4) 0.4366(3) 1.1557(3) 0.0509(12) Uani d 0.497(3) E 1
    H H4D1 0.6630 0.4437 1.1628 0.076 Uiso calc 0.497(3) E 1
    H H4D2 0.5532 0.4200 1.2188 0.076 Uiso calc 0.497(3) E 1
    H H4D3 0.5692 0.5004 1.1169 0.076 Uiso calc 0.497(3) E 1
    C C5D 0.7959(5) 0.3981(8) 0.9893(7) 0.056(4) Uani d 0.497(3) E 1
    H H5D1 0.8162 0.3669 1.0490 0.067 Uiso calc 0.497(3) E 1
    H H5D2 0.7756 0.4722 0.9797 0.067 Uiso calc 0.497(3) E 1
    C C6D 0.8967(2) 0.3713(3) 0.9051(3) 0.0386(9) Uani d 0.497(3) E 1
    H H6D1 0.9136 0.3001 0.9067 0.058 Uiso calc 0.497(3) E 1
    H H6D2 0.9546 0.3831 0.9123 0.058 Uiso calc 0.497(3) E 1
    H H6D3 0.8845 0.4141 0.8440 0.058 Uiso calc 0.497(3) E 1
    N N1DA 0.7094(5) 0.3795(6) 0.9764(3) 0.0238(9) Uani d 0.503(3) E 2
    C C1DA 0.6889(3) 0.4252(3) 0.8834(3) 0.0280(8) Uani d 0.503(3) E 2
    H H1D3 0.6261 0.4101 0.8888 0.034 Uiso calc 0.503(3) E 2
    H H1D4 0.7475 0.3912 0.8365 0.034 Uiso calc 0.503(3) E 2
    C C2DA 0.6733(3) 0.5392(2) 0.8428(3) 0.0366(9) Uani d 0.503(3) E 2
    H H2D4 0.6176 0.5744 0.8892 0.055 Uiso calc 0.503(3) E 2
    H H2D5 0.6548 0.5611 0.7835 0.055 Uiso calc 0.503(3) E 2
    H H2D6 0.7377 0.5551 0.8296 0.055 Uiso calc 0.503(3) E 2
    C C3DA 0.6148(3) 0.4082(3) 1.0529(3) 0.0336(8) Uani d 0.503(3) E 2
    H H3D3 0.5569 0.3955 1.0455 0.040 Uiso calc 0.503(3) E 2
    H H3D4 0.5973 0.4817 1.0456 0.040 Uiso calc 0.503(3) E 2
    C C4DA 0.6240(4) 0.3518(4) 1.1529(3) 0.0454(11) Uani d 0.503(3) E 2
    H H4D4 0.6519 0.2791 1.1577 0.068 Uiso calc 0.503(3) E 2
    H H4D5 0.5554 0.3651 1.1996 0.068 Uiso calc 0.503(3) E 2
    H H4D6 0.6707 0.3748 1.1658 0.068 Uiso calc 0.503(3) E 2
    C C5DA 0.7983(5) 0.3993(5) 0.9831(4) 0.025(2) Uani d 0.503(3) E 2
    H H5D3 0.7715 0.4619 1.0048 0.030 Uiso calc 0.503(3) E 2
    H H5D4 0.8463 0.4135 0.9179 0.030 Uiso calc 0.503(3) E 2
    C C6DA 0.8645(4) 0.3148(4) 1.0504(5) 0.085(2) Uani d 0.503(3) E 2
    H H6D4 0.8256 0.3145 1.1172 0.127 Uiso calc 0.503(3) E 2
    H H6D5 0.9303 0.3293 1.0345 0.127 Uiso calc 0.503(3) E 2
    H H6D6 0.8784 0.2485 1.0408 0.127 Uiso calc 0.503(3) E 2
loop_
    _atom_site_aniso_label
    _atom_site_aniso_U_11
    _atom_site_aniso_U_22
    _atom_site_aniso_U_33
    _atom_site_aniso_U_12
    _atom_site_aniso_U_13
    _atom_site_aniso_U_23
    Cl1 0.02612(17) 0.0363(2) 0.01956(17) -0.00544(15) -0.00797(13) -0.00754(14)
    Cl2 0.0435(2) 0.02378(18) 0.02120(17) -0.00960(16) -0.01303(15) -0.00132(14)
    O1 0.0167(4) 0.0196(5) 0.0260(5) -0.0077(4) -0.0024(4) -0.0100(4)
    C1 0.0167(6) 0.0149(6) 0.0184(6) -0.0050(5) -0.0030(5) -0.0072(5)
    C2 0.0169(6) 0.0189(7) 0.0210(7) -0.0038(5) -0.0049(5) -0.0077(5)
    C3 0.0224(6) 0.0214(7) 0.0175(6) -0.0059(5) -0.0064(5) -0.0061(5)
    C4 0.0188(6) 0.0226(7) 0.0197(7) -0.0045(5) -0.0018(5) -0.0098(5)
    C5 0.0164(6) 0.0193(7) 0.0231(7) -0.0027(5) -0.0042(5) -0.0088(5)
    C6 0.0179(6) 0.0138(6) 0.0209(6) -0.0041(5) -0.0058(5) -0.0061(5)
    C7 0.0192(6) 0.0141(6) 0.0215(7) -0.0053(5) -0.0060(5) -0.0056(5)
    C8 0.0214(6) 0.0199(7) 0.0259(7) -0.0036(5) -0.0085(5) -0.0061(6)
    C9 0.0285(7) 0.0195(7) 0.0281(8) -0.0039(6) -0.0144(6) -0.0036(6)
    C10 0.0331(7) 0.0169(7) 0.0187(7) -0.0096(6) -0.0100(6) -0.0017(5)
    C11 0.0239(6) 0.0164(6) 0.0195(6) -0.0085(5) -0.0045(5) -0.0047(5)
    C12 0.0201(6) 0.0131(6) 0.0209(6) -0.0064(5) -0.0064(5) -0.0048(5)
    C13 0.0160(6) 0.0164(6) 0.0175(6) -0.0058(5) -0.0034(5) -0.0057(5)
    C14 0.0200(6) 0.0165(6) 0.0152(6) -0.0047(5) -0.0028(5) -0.0047(5)
    C15 0.0210(6) 0.0214(7) 0.0208(7) -0.0051(5) -0.0039(5) -0.0056(5)
    C16 0.0228(7) 0.0272(8) 0.0287(8) -0.0016(6) -0.0022(6) -0.0102(6)
    C17 0.0333(8) 0.0233(8) 0.0383(9) 0.0001(6) -0.0033(7) -0.0168(7)
    C18 0.0343(8) 0.0215(8) 0.0348(9) -0.0079(6) -0.0062(7) -0.0131(6)
    C19 0.0239(7) 0.0176(7) 0.0207(7) -0.0060(5) -0.0043(5) -0.0061(5)
    C20 0.0251(7) 0.0140(6) 0.0236(7) -0.0086(5) -0.0049(5) -0.0064(5)
    C21 0.0290(7) 0.0180(7) 0.0205(7) -0.0113(6) -0.0078(5) -0.0036(5)
    C22 0.0279(7) 0.0198(7) 0.0191(7) -0.0127(6) -0.0020(5) -0.0059(5)
    Cl1A 0.03125(19) 0.0573(3) 0.01955(18) -0.02149(19) -0.00780(14)
                                                                    -0.00025(17)
    Cl2A 0.0673(3) 0.0322(2) 0.0268(2) 0.0014(2) -0.0264(2) -0.01023(17)
    O1A 0.0177(4) 0.0138(5) 0.0242(5) -0.0014(4) -0.0060(4) -0.0075(4)
    C1A 0.0158(6) 0.0128(6) 0.0202(6) -0.0029(5) -0.0052(5) -0.0055(5)
    C2A 0.0175(6) 0.0183(6) 0.0211(7) -0.0053(5) -0.0067(5) -0.0048(5)
    C3A 0.0238(7) 0.0246(7) 0.0182(7) -0.0100(6) -0.0067(5) -0.0026(5)
    C4A 0.0197(6) 0.0255(7) 0.0236(7) -0.0098(6) -0.0026(5) -0.0042(6)
    C5A 0.0167(6) 0.0193(7) 0.0291(7) -0.0060(5) -0.0076(5) -0.0055(6)
    C6A 0.0189(6) 0.0130(6) 0.0244(7) -0.0033(5) -0.0091(5) -0.0061(5)
    C7A 0.0224(6) 0.0124(6) 0.0262(7) -0.0022(5) -0.0123(5) -0.0058(5)
    C8A 0.0278(7) 0.0204(7) 0.0374(9) -0.0027(6) -0.0198(6) -0.0073(6)
    C9A 0.0416(9) 0.0212(7) 0.0394(9) 0.0005(6) -0.0295(8) -0.0088(7)
    C10A 0.0446(9) 0.0183(7) 0.0250(7) 0.0008(6) -0.0199(7) -0.0079(6)
    C11A 0.0312(7) 0.0175(7) 0.0231(7) 0.0004(6) -0.0118(6) -0.0086(6)
    C12A 0.0232(6) 0.0125(6) 0.0221(7) -0.0007(5) -0.0106(5) -0.0073(5)
    C13A 0.0164(6) 0.0142(6) 0.0176(6) -0.0014(5) -0.0056(5) -0.0058(5)
    C14A 0.0180(6) 0.0169(6) 0.0138(6) -0.0047(5) -0.0038(5) -0.0040(5)
    C15A 0.0189(6) 0.0185(7) 0.0206(7) -0.0027(5) -0.0053(5) -0.0064(5)
    C16A 0.0176(6) 0.0275(8) 0.0260(7) -0.0066(6) -0.0041(5) -0.0064(6)
    C17A 0.0237(7) 0.0242(8) 0.0319(8) -0.0122(6) -0.0046(6) -0.0044(6)
    C18A 0.0238(7) 0.0172(7) 0.0281(7) -0.0067(5) -0.0059(6) -0.0041(6)
    C19A 0.0184(6) 0.0175(6) 0.0159(6) -0.0044(5) -0.0043(5) -0.0046(5)
    C20A 0.0180(6) 0.0119(6) 0.0201(6) -0.0032(5) -0.0047(5) -0.0061(5)
    C21A 0.0219(6) 0.0147(6) 0.0185(6) -0.0031(5) -0.0074(5) -0.0042(5)
    C22A 0.0214(6) 0.0162(6) 0.0161(6) -0.0045(5) -0.0033(5) -0.0049(5)
    N1B 0.0200(5) 0.0185(6) 0.0241(6) -0.0034(4) -0.0066(5) -0.0084(5)
    C1B 0.0227(7) 0.0299(8) 0.0300(8) -0.0084(6) -0.0037(6) -0.0122(6)
    C2B 0.0356(8) 0.0369(9) 0.0271(8) -0.0120(7) -0.0035(7) -0.0101(7)
    C3B 0.0253(7) 0.0212(7) 0.0257(7) -0.0033(6) -0.0096(6) -0.0079(6)
    C4B 0.0301(8) 0.0315(8) 0.0323(8) -0.0045(6) -0.0114(6) -0.0161(7)
    C5B 0.0242(7) 0.0189(7) 0.0280(7) -0.0022(5) -0.0090(6) -0.0078(6)
    C6B 0.0223(7) 0.0279(8) 0.0356(9) -0.0011(6) -0.0078(6) -0.0110(7)
    N1C 0.0219(12) 0.0267(8) 0.0237(19) -0.0050(8) -0.0074(13) -0.0075(9)
    C1C 0.035(2) 0.038(3) 0.026(2) -0.009(2) -0.0104(18) -0.0003(19)
    C2C 0.034(4) 0.055(5) 0.038(3) -0.019(3) -0.008(3) 0.005(3)
    C3C 0.0278(17) 0.031(2) 0.032(2) -0.0087(15) -0.0125(15) -0.0090(15)
    C4C 0.032(3) 0.035(5) 0.036(4) -0.007(3) -0.014(3) -0.015(4)
    C5C 0.0206(15) 0.029(2) 0.0225(19) -0.0028(13) -0.0084(13) -0.0057(14)
    C6C 0.034(3) 0.035(3) 0.023(4) -0.004(3) -0.008(3) -0.007(3)
    N1CA 0.0219(12) 0.0267(8) 0.0237(19) -0.0050(8) -0.0074(13) -0.0075(9)
    C1CA 0.0298(17) 0.0235(18) 0.046(2) -0.0022(13) -0.0211(15) -0.0059(14)
    C2CA 0.041(3) 0.034(2) 0.041(3) -0.017(2) -0.011(3) -0.0003(17)
    C3CA 0.0290(13) 0.0302(16) 0.0298(15) -0.0045(11) -0.0131(11) -0.0103(12)
    C4CA 0.029(2) 0.025(3) 0.039(4) -0.0059(17) -0.015(2) -0.005(2)
    C5CA 0.0266(14) 0.046(2) 0.0378(17) -0.0115(13) -0.0037(12) -0.0185(14)
    C6CA 0.039(3) 0.060(5) 0.041(5) -0.013(3) -0.005(4) -0.021(4)
    N1D 0.0213(10) 0.0215(14) 0.030(3) -0.0069(8) -0.0059(19) -0.009(2)
    C1D 0.0354(18) 0.0319(19) 0.041(2) 0.0001(15) -0.0150(16) -0.0126(16)
    C2D 0.083(4) 0.046(3) 0.040(3) -0.020(3) -0.021(3) -0.008(2)
    C3D 0.061(3) 0.036(2) 0.029(2) -0.028(2) -0.001(2) -0.014(2)
    C4D 0.075(3) 0.048(3) 0.038(2) -0.033(2) 0.001(2) -0.0221(18)
    C5D 0.018(4) 0.058(6) 0.112(7) -0.004(4) -0.012(4) -0.060(5)
    C6D 0.0235(15) 0.0343(19) 0.060(2) -0.0085(14) -0.0069(15) -0.0190(17)
    N1DA 0.0213(10) 0.0215(14) 0.030(3) -0.0069(8) -0.0059(19) -0.009(2)
    C1DA 0.0350(18) 0.0208(18) 0.033(2) -0.0121(14) -0.0138(18) -0.0029(16)
    C2DA 0.049(2) 0.0192(17) 0.048(2) -0.0123(14) -0.0269(17) 0.0003(14)
    C3DA 0.0309(16) 0.0271(18) 0.039(2) -0.0080(14) -0.0002(14) -0.0149(17)
    C4DA 0.061(3) 0.045(3) 0.028(2) -0.024(2) 0.004(2) -0.016(2)
    C5DA 0.034(5) 0.019(3) 0.026(2) -0.013(3) -0.012(2) 0.000(2)
    C6DA 0.072(3) 0.054(3) 0.165(7) 0.014(3) -0.083(4) -0.047(4)
_geom_special_details
;
All e.s.d.'s (except the e.s.d. in the dihedral angle between two l.s. planes)
are estimated using the full covariance matrix. The cell e.s.d.'s are taken
into account individually in the estimation of e.s.d.'s in distances, angles
and torsion angles; correlations between e.s.d.'s in cell parameters are only
used when they are defined by crystal symmetry. An approximate (isotropic)
treatment of cell e.s.d.'s is used for estimating e.s.d.'s involving l.s.
planes.
;
loop_
    _geom_bond_atom_site_label_1
    _geom_bond_atom_site_label_2
    _geom_bond_site_symmetry_2
    _geom_bond_distance
    _geom_bond_publ_flag
    Cl1 C3 . 1.7427(14) ?
    Cl2 C10 . 1.7502(15) ?
    O1 C13 . 1.4229(15) ?
    O1 H1 . 0.8400 ?
    C1 C2 . 1.3804(19) ?
    C1 C6 . 1.4009(18) ?
    C1 C13 . 1.5282(18) ?
    C2 C3 . 1.3951(19) ?
    C2 H2 . 0.9500 ?
    C3 C4 . 1.3945(19) ?
    C4 C5 . 1.391(2) ?
    C4 H4 . 0.9500 ?
    C5 C6 . 1.3893(18) ?
    C5 H5 . 0.9500 ?
    C6 C7 . 1.4709(19) ?
    C7 C8 . 1.3906(19) ?
    C7 C12 . 1.4017(18) ?
    C8 C9 . 1.394(2) ?
    C8 H8 . 0.9500 ?
    C9 C10 . 1.387(2) ?
    C9 H9 . 0.9500 ?
    C10 C11 . 1.392(2) ?
    C11 C12 . 1.3782(19) ?
    C11 H11 . 0.9500 ?
    C12 C13 . 1.5296(18) ?
    C13 C14 . 1.5369(19) ?
    C14 C15 . 1.3945(19) ?
    C14 C19 . 1.4109(19) ?
    C15 C16 . 1.388(2) ?
    C15 H15 . 0.9500 ?
    C16 C17 . 1.380(2) ?
    C16 H16 . 0.9500 ?
    C17 C18 . 1.384(2) ?
    C17 H17 . 0.9500 ?
    C18 C19 . 1.398(2) ?
    C18 H18 . 0.9500 ?
    C19 C20 . 1.4935(19) ?
    C20 C21 . 1.396(2) ?
    C20 C22 2_655 1.398(2) ?
    C21 C22 . 1.387(2) ?
    C21 H21 . 0.9500 ?
    C22 C20 2_655 1.398(2) ?
    C22 H22 . 0.9500 ?
    Cl1A C3A . 1.7383(15) ?
    Cl2A C10A . 1.7408(16) ?
    O1A C13A . 1.4243(15) ?
    O1A H1A . 0.8400 ?
    C1A C2A . 1.3777(19) ?
    C1A C6A . 1.4022(17) ?
    C1A C13A . 1.5252(18) ?
    C2A C3A . 1.3905(19) ?
    C2A H2A . 0.9500 ?
    C3A C4A . 1.395(2) ?
    C4A C5A . 1.391(2) ?
    C4A H4A . 0.9500 ?
    C5A C6A . 1.3877(19) ?
    C5A H5A . 0.9500 ?
    C6A C7A . 1.4693(19) ?
    C7A C8A . 1.3937(19) ?
    C7A C12A . 1.3983(19) ?
    C8A C9A . 1.390(2) ?
    C8A H8A . 0.9500 ?
    C9A C10A . 1.382(2) ?
    C9A H9A . 0.9500 ?
    C10A C11A . 1.395(2) ?
    C11A C12A . 1.378(2) ?
    C11A H11A . 0.9500 ?
    C12A C13A . 1.5311(18) ?
    C13A C14A . 1.5308(18) ?
    C14A C15A . 1.3978(18) ?
    C14A C19A . 1.4100(19) ?
    C15A C16A . 1.389(2) ?
    C15A H15A . 0.9500 ?
    C16A C17A . 1.380(2) ?
    C16A H16A . 0.9500 ?
    C17A C18A . 1.391(2) ?
    C17A H17A . 0.9500 ?
    C18A C19A . 1.3964(19) ?
    C18A H18A . 0.9500 ?
    C19A C20A . 1.4979(18) ?
    C20A C22A 2_766 1.3956(19) ?
    C20A C21A . 1.3966(19) ?
    C21A C22A . 1.3891(19) ?
    C21A H21A . 0.9500 ?
    C22A C20A 2_766 1.3956(19) ?
    C22A H22A . 0.9500 ?
    N1B C1B . 1.4714(18) ?
    N1B C5B . 1.4754(18) ?
    N1B C3B . 1.4809(19) ?
    C1B C2B . 1.519(2) ?
    C1B H1B1 . 0.9900 ?
    C1B H1B2 . 0.9900 ?
    C2B H2B1 . 0.9800 ?
    C2B H2B2 . 0.9800 ?
    C2B H2B3 . 0.9800 ?
    C3B C4B . 1.527(2) ?
    C3B H3B1 . 0.9900 ?
    C3B H3B2 . 0.9900 ?
    C4B H4B1 . 0.9800 ?
    C4B H4B2 . 0.9800 ?
    C4B H4B3 . 0.9800 ?
    C5B C6B . 1.516(2) ?
    C5B H5B1 . 0.9900 ?
    C5B H5B2 . 0.9900 ?
    C6B H6B1 . 0.9800 ?
    C6B H6B2 . 0.9800 ?
    C6B H6B3 . 0.9800 ?
    N1C C5C . 1.466(8) ?
    N1C C1C . 1.471(8) ?
    N1C C3C . 1.473(8) ?
    C1C C2C . 1.515(8) ?
    C1C H1C1 . 0.9900 ?
    C1C H1C2 . 0.9900 ?
    C2C H2C1 . 0.9800 ?
    C2C H2C2 . 0.9800 ?
    C2C H2C3 . 0.9800 ?
    C3C C4C . 1.516(9) ?
    C3C H3C1 . 0.9900 ?
    C3C H3C2 . 0.9900 ?
    C4C H4C1 . 0.9800 ?
    C4C H4C2 . 0.9800 ?
    C4C H4C3 . 0.9800 ?
    C5C C6C . 1.521(7) ?
    C5C H5C1 . 0.9900 ?
    C5C H5C2 . 0.9900 ?
    C6C H6C1 . 0.9800 ?
    C6C H6C2 . 0.9800 ?
    C6C H6C3 . 0.9800 ?
    N1CA C1CA . 1.467(6) ?
    N1CA C5CA . 1.470(7) ?
    N1CA C3CA . 1.470(6) ?
    C1CA C2CA . 1.516(5) ?
    C1CA H1C3 . 0.9900 ?
    C1CA H1C4 . 0.9900 ?
    C2CA H2C4 . 0.9800 ?
    C2CA H2C5 . 0.9800 ?
    C2CA H2C6 . 0.9800 ?
    C3CA C4CA . 1.519(7) ?
    C3CA H3C3 . 0.9900 ?
    C3CA H3C4 . 0.9900 ?
    C4CA H4C4 . 0.9800 ?
    C4CA H4C5 . 0.9800 ?
    C4CA H4C6 . 0.9800 ?
    C5CA C6CA . 1.522(7) ?
    C5CA H5C3 . 0.9900 ?
    C5CA H5C4 . 0.9900 ?
    C6CA H6C4 . 0.9800 ?
    C6CA H6C5 . 0.9800 ?
    C6CA H6C6 . 0.9800 ?
    N1D C1D . 1.452(6) ?
    N1D C3D . 1.472(6) ?
    N1D C5D . 1.478(7) ?
    C1D C2D . 1.508(5) ?
    C1D H1D1 . 0.9900 ?
    C1D H1D2 . 0.9900 ?
    C2D H2D1 . 0.9800 ?
    C2D H2D2 . 0.9800 ?
    C2D H2D3 . 0.9800 ?
    C3D C4D . 1.520(5) ?
    C3D H3D1 . 0.9900 ?
    C3D H3D2 . 0.9900 ?
    C4D H4D1 . 0.9800 ?
    C4D H4D2 . 0.9800 ?
    C4D H4D3 . 0.9800 ?
    C5D C6D . 1.579(7) ?
    C5D H5D1 . 0.9900 ?
    C5D H5D2 . 0.9900 ?
    C6D H6D1 . 0.9800 ?
    C6D H6D2 . 0.9800 ?
    C6D H6D3 . 0.9800 ?
    N1DA C1DA . 1.469(6) ?
    N1DA C3DA . 1.471(6) ?
    N1DA C5DA . 1.484(7) ?
    C1DA C2DA . 1.529(4) ?
    C1DA H1D3 . 0.9900 ?
    C1DA H1D4 . 0.9900 ?
    C2DA H2D4 . 0.9800 ?
    C2DA H2D5 . 0.9800 ?
    C2DA H2D6 . 0.9800 ?
    C3DA C4DA . 1.521(5) ?
    C3DA H3D3 . 0.9900 ?
    C3DA H3D4 . 0.9900 ?
    C4DA H4D4 . 0.9800 ?
    C4DA H4D5 . 0.9800 ?
    C4DA H4D6 . 0.9800 ?
    C5DA C6DA . 1.589(7) ?
    C5DA H5D3 . 0.9900 ?
    C5DA H5D4 . 0.9900 ?
    C6DA H6D4 . 0.9800 ?
    C6DA H6D5 . 0.9800 ?
    C6DA H6D6 . 0.9800 ?
loop_
    _geom_angle_atom_site_label_1
    _geom_angle_atom_site_label_2
    _geom_angle_atom_site_label_3
    _geom_angle_site_symmetry_1
    _geom_angle_site_symmetry_3
    _geom_angle
    _geom_angle_publ_flag
    C13 O1 H1 . . 109.5 ?
    C2 C1 C6 . . 121.32(12) ?
    C2 C1 C13 . . 127.78(12) ?
    C6 C1 C13 . . 110.87(11) ?
    C1 C2 C3 . . 117.59(12) ?
    C1 C2 H2 . . 121.2 ?
    C3 C2 H2 . . 121.2 ?
    C4 C3 C2 . . 122.09(13) ?
    C4 C3 Cl1 . . 119.22(11) ?
    C2 C3 Cl1 . . 118.69(11) ?
    C5 C4 C3 . . 119.43(12) ?
    C5 C4 H4 . . 120.3 ?
    C3 C4 H4 . . 120.3 ?
    C6 C5 C4 . . 119.23(12) ?
    C6 C5 H5 . . 120.4 ?
    C4 C5 H5 . . 120.4 ?
    C5 C6 C1 . . 120.30(13) ?
    C5 C6 C7 . . 130.96(12) ?
    C1 C6 C7 . . 108.71(11) ?
    C8 C7 C12 . . 120.11(13) ?
    C8 C7 C6 . . 131.60(13) ?
    C12 C7 C6 . . 108.27(12) ?
    C7 C8 C9 . . 119.29(13) ?
    C7 C8 H8 . . 120.4 ?
    C9 C8 H8 . . 120.4 ?
    C10 C9 C8 . . 119.12(13) ?
    C10 C9 H9 . . 120.4 ?
    C8 C9 H9 . . 120.4 ?
    C9 C10 C11 . . 122.68(13) ?
    C9 C10 Cl2 . . 118.86(11) ?
    C11 C10 Cl2 . . 118.44(11) ?
    C12 C11 C10 . . 117.41(13) ?
    C12 C11 H11 . . 121.3 ?
    C10 C11 H11 . . 121.3 ?
    C11 C12 C7 . . 121.39(13) ?
    C11 C12 C13 . . 127.54(12) ?
    C7 C12 C13 . . 111.07(12) ?
    O1 C13 C1 . . 111.11(10) ?
    O1 C13 C12 . . 111.35(11) ?
    C1 C13 C12 . . 101.02(10) ?
    O1 C13 C14 . . 107.02(10) ?
    C1 C13 C14 . . 114.40(11) ?
    C12 C13 C14 . . 111.99(11) ?
    C15 C14 C19 . . 118.90(13) ?
    C15 C14 C13 . . 118.26(12) ?
    C19 C14 C13 . . 122.80(12) ?
    C16 C15 C14 . . 121.50(14) ?
    C16 C15 H15 . . 119.2 ?
    C14 C15 H15 . . 119.2 ?
    C17 C16 C15 . . 119.80(14) ?
    C17 C16 H16 . . 120.1 ?
    C15 C16 H16 . . 120.1 ?
    C16 C17 C18 . . 119.45(15) ?
    C16 C17 H17 . . 120.3 ?
    C18 C17 H17 . . 120.3 ?
    C17 C18 C19 . . 121.92(15) ?
    C17 C18 H18 . . 119.0 ?
    C19 C18 H18 . . 119.0 ?
    C18 C19 C14 . . 118.42(13) ?
    C18 C19 C20 . . 117.00(13) ?
    C14 C19 C20 . . 124.57(12) ?
    C21 C20 C22 . 2_655 118.20(13) ?
    C21 C20 C19 . . 121.51(13) ?
    C22 C20 C19 2_655 . 120.16(13) ?
    C22 C21 C20 . . 120.84(13) ?
    C22 C21 H21 . . 119.6 ?
    C20 C21 H21 . . 119.6 ?
    C21 C22 C20 . 2_655 120.95(13) ?
    C21 C22 H22 . . 119.5 ?
    C20 C22 H22 2_655 . 119.5 ?
    C13A O1A H1A . . 109.5 ?
    C2A C1A C6A . . 121.37(12) ?
    C2A C1A C13A . . 127.42(11) ?
    C6A C1A C13A . . 111.20(12) ?
    C1A C2A C3A . . 117.54(12) ?
    C1A C2A H2A . . 121.2 ?
    C3A C2A H2A . . 121.2 ?
    C2A C3A C4A . . 122.28(13) ?
    C2A C3A Cl1A . . 118.45(11) ?
    C4A C3A Cl1A . . 119.26(11) ?
    C5A C4A C3A . . 119.30(13) ?
    C5A C4A H4A . . 120.4 ?
    C3A C4A H4A . . 120.4 ?
    C6A C5A C4A . . 119.19(12) ?
    C6A C5A H5A . . 120.4 ?
    C4A C5A H5A . . 120.4 ?
    C5A C6A C1A . . 120.27(13) ?
    C5A C6A C7A . . 131.30(12) ?
    C1A C6A C7A . . 108.37(12) ?
    C8A C7A C12A . . 120.06(14) ?
    C8A C7A C6A . . 131.51(14) ?
    C12A C7A C6A . . 108.43(11) ?
    C9A C8A C7A . . 118.70(15) ?
    C9A C8A H8A . . 120.7 ?
    C7A C8A H8A . . 120.7 ?
    C10A C9A C8A . . 120.05(14) ?
    C10A C9A H9A . . 120.0 ?
    C8A C9A H9A . . 120.0 ?
    C9A C10A C11A . . 122.21(15) ?
    C9A C10A Cl2A . . 118.90(12) ?
    C11A C10A Cl2A . . 118.87(13) ?
    C12A C11A C10A . . 117.19(15) ?
    C12A C11A H11A . . 121.4 ?
    C10A C11A H11A . . 121.4 ?
    C11A C12A C7A . . 121.76(13) ?
    C11A C12A C13A . . 127.11(13) ?
    C7A C12A C13A . . 111.13(12) ?
    O1A C13A C1A . . 111.32(10) ?
    O1A C13A C14A . . 107.22(10) ?
    C1A C13A C14A . . 114.25(11) ?
    O1A C13A C12A . . 110.73(10) ?
    C1A C13A C12A . . 100.74(10) ?
    C14A C13A C12A . . 112.58(11) ?
    C15A C14A C19A . . 118.83(12) ?
    C15A C14A C13A . . 118.53(12) ?
    C19A C14A C13A . . 122.59(11) ?
    C16A C15A C14A . . 121.32(13) ?
    C16A C15A H15A . . 119.3 ?
    C14A C15A H15A . . 119.3 ?
    C17A C16A C15A . . 119.96(13) ?
    C17A C16A H16A . . 120.0 ?
    C15A C16A H16A . . 120.0 ?
    C16A C17A C18A . . 119.45(13) ?
    C16A C17A H17A . . 120.3 ?
    C18A C17A H17A . . 120.3 ?
    C17A C18A C19A . . 121.57(14) ?
    C17A C18A H18A . . 119.2 ?
    C19A C18A H18A . . 119.2 ?
    C18A C19A C14A . . 118.79(12) ?
    C18A C19A C20A . . 116.71(12) ?
    C14A C19A C20A . . 124.50(12) ?
    C22A C20A C21A 2_766 . 118.27(12) ?
    C22A C20A C19A 2_766 . 120.83(12) ?
    C21A C20A C19A . . 120.78(12) ?
    C22A C21A C20A . . 120.81(13) ?
    C22A C21A H21A . . 119.6 ?
    C20A C21A H21A . . 119.6 ?
    C21A C22A C20A . 2_766 120.92(12) ?
    C21A C22A H22A . . 119.5 ?
    C20A C22A H22A 2_766 . 119.5 ?
    C1B N1B C5B . . 111.33(12) ?
    C1B N1B C3B . . 110.96(11) ?
    C5B N1B C3B . . 113.05(11) ?
    N1B C1B C2B . . 113.88(13) ?
    N1B C1B H1B1 . . 108.8 ?
    C2B C1B H1B1 . . 108.8 ?
    N1B C1B H1B2 . . 108.8 ?
    C2B C1B H1B2 . . 108.8 ?
    H1B1 C1B H1B2 . . 107.7 ?
    C1B C2B H2B1 . . 109.5 ?
    C1B C2B H2B2 . . 109.5 ?
    H2B1 C2B H2B2 . . 109.5 ?
    C1B C2B H2B3 . . 109.5 ?
    H2B1 C2B H2B3 . . 109.5 ?
    H2B2 C2B H2B3 . . 109.5 ?
    N1B C3B C4B . . 116.88(13) ?
    N1B C3B H3B1 . . 108.1 ?
    C4B C3B H3B1 . . 108.1 ?
    N1B C3B H3B2 . . 108.1 ?
    C4B C3B H3B2 . . 108.1 ?
    H3B1 C3B H3B2 . . 107.3 ?
    C3B C4B H4B1 . . 109.5 ?
    C3B C4B H4B2 . . 109.5 ?
    H4B1 C4B H4B2 . . 109.5 ?
    C3B C4B H4B3 . . 109.5 ?
    H4B1 C4B H4B3 . . 109.5 ?
    H4B2 C4B H4B3 . . 109.5 ?
    N1B C5B C6B . . 113.51(12) ?
    N1B C5B H5B1 . . 108.9 ?
    C6B C5B H5B1 . . 108.9 ?
    N1B C5B H5B2 . . 108.9 ?
    C6B C5B H5B2 . . 108.9 ?
    H5B1 C5B H5B2 . . 107.7 ?
    C5B C6B H6B1 . . 109.5 ?
    C5B C6B H6B2 . . 109.5 ?
    H6B1 C6B H6B2 . . 109.5 ?
    C5B C6B H6B3 . . 109.5 ?
    H6B1 C6B H6B3 . . 109.5 ?
    H6B2 C6B H6B3 . . 109.5 ?
    C5C N1C C1C . . 109.4(7) ?
    C5C N1C C3C . . 110.0(7) ?
    C1C N1C C3C . . 110.4(7) ?
    N1C C1C C2C . . 113.1(7) ?
    N1C C1C H1C1 . . 109.0 ?
    C2C C1C H1C1 . . 109.0 ?
    N1C C1C H1C2 . . 109.0 ?
    C2C C1C H1C2 . . 109.0 ?
    H1C1 C1C H1C2 . . 107.8 ?
    C1C C2C H2C1 . . 109.5 ?
    C1C C2C H2C2 . . 109.5 ?
    H2C1 C2C H2C2 . . 109.5 ?
    C1C C2C H2C3 . . 109.5 ?
    H2C1 C2C H2C3 . . 109.5 ?
    H2C2 C2C H2C3 . . 109.5 ?
    N1C C3C C4C . . 113.3(8) ?
    N1C C3C H3C1 . . 108.9 ?
    C4C C3C H3C1 . . 108.9 ?
    N1C C3C H3C2 . . 108.9 ?
    C4C C3C H3C2 . . 108.9 ?
    H3C1 C3C H3C2 . . 107.7 ?
    C3C C4C H4C1 . . 109.5 ?
    C3C C4C H4C2 . . 109.5 ?
    H4C1 C4C H4C2 . . 109.5 ?
    C3C C4C H4C3 . . 109.5 ?
    H4C1 C4C H4C3 . . 109.5 ?
    H4C2 C4C H4C3 . . 109.5 ?
    N1C C5C C6C . . 112.6(7) ?
    N1C C5C H5C1 . . 109.1 ?
    C6C C5C H5C1 . . 109.1 ?
    N1C C5C H5C2 . . 109.1 ?
    C6C C5C H5C2 . . 109.1 ?
    H5C1 C5C H5C2 . . 107.8 ?
    C5C C6C H6C1 . . 109.5 ?
    C5C C6C H6C2 . . 109.5 ?
    H6C1 C6C H6C2 . . 109.5 ?
    C5C C6C H6C3 . . 109.5 ?
    H6C1 C6C H6C3 . . 109.5 ?
    H6C2 C6C H6C3 . . 109.5 ?
    C1CA N1CA C5CA . . 110.5(6) ?
    C1CA N1CA C3CA . . 110.3(5) ?
    C5CA N1CA C3CA . . 110.3(5) ?
    N1CA C1CA C2CA . . 113.7(5) ?
    N1CA C1CA H1C3 . . 108.8 ?
    C2CA C1CA H1C3 . . 108.8 ?
    N1CA C1CA H1C4 . . 108.8 ?
    C2CA C1CA H1C4 . . 108.8 ?
    H1C3 C1CA H1C4 . . 107.7 ?
    C1CA C2CA H2C4 . . 109.5 ?
    C1CA C2CA H2C5 . . 109.5 ?
    H2C4 C2CA H2C5 . . 109.5 ?
    C1CA C2CA H2C6 . . 109.5 ?
    H2C4 C2CA H2C6 . . 109.5 ?
    H2C5 C2CA H2C6 . . 109.5 ?
    N1CA C3CA C4CA . . 113.5(6) ?
    N1CA C3CA H3C3 . . 108.9 ?
    C4CA C3CA H3C3 . . 108.9 ?
    N1CA C3CA H3C4 . . 108.9 ?
    C4CA C3CA H3C4 . . 108.9 ?
    H3C3 C3CA H3C4 . . 107.7 ?
    C3CA C4CA H4C4 . . 109.5 ?
    C3CA C4CA H4C5 . . 109.5 ?
    H4C4 C4CA H4C5 . . 109.5 ?
    C3CA C4CA H4C6 . . 109.5 ?
    H4C4 C4CA H4C6 . . 109.5 ?
    H4C5 C4CA H4C6 . . 109.5 ?
    N1CA C5CA C6CA . . 112.3(6) ?
    N1CA C5CA H5C3 . . 109.1 ?
    C6CA C5CA H5C3 . . 109.1 ?
    N1CA C5CA H5C4 . . 109.1 ?
    C6CA C5CA H5C4 . . 109.1 ?
    H5C3 C5CA H5C4 . . 107.9 ?
    C5CA C6CA H6C4 . . 109.5 ?
    C5CA C6CA H6C5 . . 109.5 ?
    H6C4 C6CA H6C5 . . 109.5 ?
    C5CA C6CA H6C6 . . 109.5 ?
    H6C4 C6CA H6C6 . . 109.5 ?
    H6C5 C6CA H6C6 . . 109.5 ?
    C1D N1D C3D . . 111.1(5) ?
    C1D N1D C5D . . 108.6(6) ?
    C3D N1D C5D . . 114.6(5) ?
    N1D C1D C2D . . 114.4(4) ?
    N1D C1D H1D1 . . 108.7 ?
    C2D C1D H1D1 . . 108.7 ?
    N1D C1D H1D2 . . 108.7 ?
    C2D C1D H1D2 . . 108.7 ?
    H1D1 C1D H1D2 . . 107.6 ?
    C1D C2D H2D1 . . 109.5 ?
    C1D C2D H2D2 . . 109.5 ?
    H2D1 C2D H2D2 . . 109.5 ?
    C1D C2D H2D3 . . 109.5 ?
    H2D1 C2D H2D3 . . 109.5 ?
    H2D2 C2D H2D3 . . 109.5 ?
    N1D C3D C4D . . 117.0(5) ?
    N1D C3D H3D1 . . 108.1 ?
    C4D C3D H3D1 . . 108.1 ?
    N1D C3D H3D2 . . 108.1 ?
    C4D C3D H3D2 . . 108.1 ?
    H3D1 C3D H3D2 . . 107.3 ?
    C3D C4D H4D1 . . 109.5 ?
    C3D C4D H4D2 . . 109.5 ?
    H4D1 C4D H4D2 . . 109.5 ?
    C3D C4D H4D3 . . 109.5 ?
    H4D1 C4D H4D3 . . 109.5 ?
    H4D2 C4D H4D3 . . 109.5 ?
    N1D C5D C6D . . 121.3(7) ?
    N1D C5D H5D1 . . 107.0 ?
    C6D C5D H5D1 . . 107.0 ?
    N1D C5D H5D2 . . 107.0 ?
    C6D C5D H5D2 . . 107.0 ?
    H5D1 C5D H5D2 . . 106.7 ?
    C5D C6D H6D1 . . 109.5 ?
    C5D C6D H6D2 . . 109.5 ?
    H6D1 C6D H6D2 . . 109.5 ?
    C5D C6D H6D3 . . 109.5 ?
    H6D1 C6D H6D3 . . 109.5 ?
    H6D2 C6D H6D3 . . 109.5 ?
    C1DA N1DA C3DA . . 110.3(5) ?
    C1DA N1DA C5DA . . 115.5(5) ?
    C3DA N1DA C5DA . . 110.9(5) ?
    N1DA C1DA C2DA . . 117.3(4) ?
    N1DA C1DA H1D3 . . 108.0 ?
    C2DA C1DA H1D3 . . 108.0 ?
    N1DA C1DA H1D4 . . 108.0 ?
    C2DA C1DA H1D4 . . 108.0 ?
    H1D3 C1DA H1D4 . . 107.2 ?
    C1DA C2DA H2D4 . . 109.5 ?
    C1DA C2DA H2D5 . . 109.5 ?
    H2D4 C2DA H2D5 . . 109.5 ?
    C1DA C2DA H2D6 . . 109.5 ?
    H2D4 C2DA H2D6 . . 109.5 ?
    H2D5 C2DA H2D6 . . 109.5 ?
    N1DA C3DA C4DA . . 113.9(4) ?
    N1DA C3DA H3D3 . . 108.8 ?
    C4DA C3DA H3D3 . . 108.8 ?
    N1DA C3DA H3D4 . . 108.8 ?
    C4DA C3DA H3D4 . . 108.8 ?
    H3D3 C3DA H3D4 . . 107.7 ?
    C3DA C4DA H4D4 . . 109.5 ?
    C3DA C4DA H4D5 . . 109.5 ?
    H4D4 C4DA H4D5 . . 109.5 ?
    C3DA C4DA H4D6 . . 109.5 ?
    H4D4 C4DA H4D6 . . 109.5 ?
    H4D5 C4DA H4D6 . . 109.5 ?
    N1DA C5DA C6DA . . 118.7(5) ?
    N1DA C5DA H5D3 . . 107.6 ?
    C6DA C5DA H5D3 . . 107.6 ?
    N1DA C5DA H5D4 . . 107.6 ?
    C6DA C5DA H5D4 . . 107.6 ?
    H5D3 C5DA H5D4 . . 107.1 ?
    C5DA C6DA H6D4 . . 109.5 ?
    C5DA C6DA H6D5 . . 109.5 ?
    H6D4 C6DA H6D5 . . 109.5 ?
    C5DA C6DA H6D6 . . 109.5 ?
    H6D4 C6DA H6D6 . . 109.5 ?
    H6D5 C6DA H6D6 . . 109.5 ?
loop_
    _geom_torsion_atom_site_label_1
    _geom_torsion_atom_site_label_2
    _geom_torsion_atom_site_label_3
    _geom_torsion_atom_site_label_4
    _geom_torsion_site_symmetry_1
    _geom_torsion_site_symmetry_2
    _geom_torsion_site_symmetry_3
    _geom_torsion_site_symmetry_4
    _geom_torsion
    _geom_torsion_publ_flag
    C6 C1 C2 C3 . . . . 0.5(2) ?
    C13 C1 C2 C3 . . . . 178.35(13) ?
    C1 C2 C3 C4 . . . . 1.1(2) ?
    C1 C2 C3 Cl1 . . . . -179.17(10) ?
    C2 C3 C4 C5 . . . . -1.4(2) ?
    Cl1 C3 C4 C5 . . . . 178.80(11) ?
    C3 C4 C5 C6 . . . . 0.2(2) ?
    C4 C5 C6 C1 . . . . 1.4(2) ?
    C4 C5 C6 C7 . . . . 179.40(13) ?
    C2 C1 C6 C5 . . . . -1.8(2) ?
    C13 C1 C6 C5 . . . . -179.92(12) ?
    C2 C1 C6 C7 . . . . 179.81(12) ?
    C13 C1 C6 C7 . . . . 1.66(15) ?
    C5 C6 C7 C8 . . . . 0.0(3) ?
    C1 C6 C7 C8 . . . . 178.18(14) ?
    C5 C6 C7 C12 . . . . -178.43(14) ?
    C1 C6 C7 C12 . . . . -0.24(15) ?
    C12 C7 C8 C9 . . . . 0.3(2) ?
    C6 C7 C8 C9 . . . . -177.96(14) ?
    C7 C8 C9 C10 . . . . -0.3(2) ?
    C8 C9 C10 C11 . . . . -0.3(2) ?
    C8 C9 C10 Cl2 . . . . 177.89(11) ?
    C9 C10 C11 C12 . . . . 0.7(2) ?
    Cl2 C10 C11 C12 . . . . -177.43(10) ?
    C10 C11 C12 C7 . . . . -0.7(2) ?
    C10 C11 C12 C13 . . . . 179.42(12) ?
    C8 C7 C12 C11 . . . . 0.2(2) ?
    C6 C7 C12 C11 . . . . 178.82(12) ?
    C8 C7 C12 C13 . . . . -179.90(12) ?
    C6 C7 C12 C13 . . . . -1.27(15) ?
    C2 C1 C13 O1 . . . . -62.04(17) ?
    C6 C1 C13 O1 . . . . 115.96(12) ?
    C2 C1 C13 C12 . . . . 179.74(13) ?
    C6 C1 C13 C12 . . . . -2.26(14) ?
    C2 C1 C13 C14 . . . . 59.26(18) ?
    C6 C1 C13 C14 . . . . -122.74(12) ?
    C11 C12 C13 O1 . . . . 63.97(17) ?
    C7 C12 C13 O1 . . . . -115.93(12) ?
    C11 C12 C13 C1 . . . . -177.99(13) ?
    C7 C12 C13 C1 . . . . 2.11(14) ?
    C11 C12 C13 C14 . . . . -55.82(17) ?
    C7 C12 C13 C14 . . . . 124.28(12) ?
    O1 C13 C14 C15 . . . . 6.18(16) ?
    C1 C13 C14 C15 . . . . -117.35(13) ?
    C12 C13 C14 C15 . . . . 128.47(13) ?
    O1 C13 C14 C19 . . . . -171.45(12) ?
    C1 C13 C14 C19 . . . . 65.02(17) ?
    C12 C13 C14 C19 . . . . -49.16(17) ?
    C19 C14 C15 C16 . . . . 1.4(2) ?
    C13 C14 C15 C16 . . . . -176.30(13) ?
    C14 C15 C16 C17 . . . . -0.6(2) ?
    C15 C16 C17 C18 . . . . -0.2(3) ?
    C16 C17 C18 C19 . . . . 0.1(3) ?
    C17 C18 C19 C14 . . . . 0.8(2) ?
    C17 C18 C19 C20 . . . . 179.49(15) ?
    C15 C14 C19 C18 . . . . -1.5(2) ?
    C13 C14 C19 C18 . . . . 176.09(13) ?
    C15 C14 C19 C20 . . . . 179.91(13) ?
    C13 C14 C19 C20 . . . . -2.5(2) ?
    C18 C19 C20 C21 . . . . 102.54(17) ?
    C14 C19 C20 C21 . . . . -78.87(19) ?
    C18 C19 C20 C22 . . . 2_655 -73.40(18) ?
    C14 C19 C20 C22 . . . 2_655 105.19(17) ?
    C22 C20 C21 C22 2_655 . . . -0.8(2) ?
    C19 C20 C21 C22 . . . . -176.85(13) ?
    C20 C21 C22 C20 . . . 2_655 0.9(2) ?
    C6A C1A C2A C3A . . . . 1.4(2) ?
    C13A C1A C2A C3A . . . . -178.87(13) ?
    C1A C2A C3A C4A . . . . 0.6(2) ?
    C1A C2A C3A Cl1A . . . . -179.27(11) ?
    C2A C3A C4A C5A . . . . -1.8(2) ?
    Cl1A C3A C4A C5A . . . . 178.12(11) ?
    C3A C4A C5A C6A . . . . 0.9(2) ?
    C4A C5A C6A C1A . . . . 1.0(2) ?
    C4A C5A C6A C7A . . . . 178.05(14) ?
    C2A C1A C6A C5A . . . . -2.2(2) ?
    C13A C1A C6A C5A . . . . 177.97(12) ?
    C2A C1A C6A C7A . . . . -179.86(12) ?
    C13A C1A C6A C7A . . . . 0.34(15) ?
    C5A C6A C7A C8A . . . . 4.1(3) ?
    C1A C6A C7A C8A . . . . -178.65(15) ?
    C5A C6A C7A C12A . . . . -175.28(14) ?
    C1A C6A C7A C12A . . . . 2.01(15) ?
    C12A C7A C8A C9A . . . . 0.9(2) ?
    C6A C7A C8A C9A . . . . -178.38(14) ?
    C7A C8A C9A C10A . . . . 0.9(2) ?
    C8A C9A C10A C11A . . . . -1.7(2) ?
    C8A C9A C10A Cl2A . . . . 176.99(12) ?
    C9A C10A C11A C12A . . . . 0.6(2) ?
    Cl2A C10A C11A C12A . . . . -178.09(11) ?
    C10A C11A C12A C7A . . . . 1.3(2) ?
    C10A C11A C12A C13A . . . . -177.59(13) ?
    C8A C7A C12A C11A . . . . -2.0(2) ?
    C6A C7A C12A C11A . . . . 177.39(12) ?
    C8A C7A C12A C13A . . . . 177.00(12) ?
    C6A C7A C12A C13A . . . . -3.57(15) ?
    C2A C1A C13A O1A . . . . -64.61(17) ?
    C6A C1A C13A O1A . . . . 115.17(12) ?
    C2A C1A C13A C14A . . . . 57.01(18) ?
    C6A C1A C13A C14A . . . . -123.21(12) ?
    C2A C1A C13A C12A . . . . 177.95(13) ?
    C6A C1A C13A C12A . . . . -2.27(14) ?
    C11A C12A C13A O1A . . . . 64.65(17) ?
    C7A C12A C13A O1A . . . . -114.32(12) ?
    C11A C12A C13A C1A . . . . -177.48(13) ?
    C7A C12A C13A C1A . . . . 3.54(14) ?
    C11A C12A C13A C14A . . . . -55.37(18) ?
    C7A C12A C13A C14A . . . . 125.66(12) ?
    O1A C13A C14A C15A . . . . 5.45(16) ?
    C1A C13A C14A C15A . . . . -118.40(13) ?
    C12A C13A C14A C15A . . . . 127.48(13) ?
    O1A C13A C14A C19A . . . . -171.97(12) ?
    C1A C13A C14A C19A . . . . 64.18(16) ?
    C12A C13A C14A C19A . . . . -49.94(17) ?
    C19A C14A C15A C16A . . . . 2.5(2) ?
    C13A C14A C15A C16A . . . . -175.04(13) ?
    C14A C15A C16A C17A . . . . -0.1(2) ?
    C15A C16A C17A C18A . . . . -1.4(2) ?
    C16A C17A C18A C19A . . . . 0.6(2) ?
    C17A C18A C19A C14A . . . . 1.8(2) ?
    C17A C18A C19A C20A . . . . -177.53(14) ?
    C15A C14A C19A C18A . . . . -3.2(2) ?
    C13A C14A C19A C18A . . . . 174.17(13) ?
    C15A C14A C19A C20A . . . . 176.00(13) ?
    C13A C14A C19A C20A . . . . -6.6(2) ?
    C18A C19A C20A C22A . . . 2_766 -77.30(17) ?
    C14A C19A C20A C22A . . . 2_766 103.44(16) ?
    C18A C19A C20A C21A . . . . 98.52(16) ?
    C14A C19A C20A C21A . . . . -80.73(18) ?
    C22A C20A C21A C22A 2_766 . . . -0.6(2) ?
    C19A C20A C21A C22A . . . . -176.54(13) ?
    C20A C21A C22A C20A . . . 2_766 0.6(2) ?
    C5B N1B C1B C2B . . . . 62.98(17) ?
    C3B N1B C1B C2B . . . . -170.17(13) ?
    C1B N1B C3B C4B . . . . -71.11(16) ?
    C5B N1B C3B C4B . . . . 54.78(17) ?
    C1B N1B C5B C6B . . . . -177.19(13) ?
    C3B N1B C5B C6B . . . . 57.12(16) ?
    C5C N1C C1C C2C . . . . -72.5(10) ?
    C3C N1C C1C C2C . . . . 166.3(7) ?
    C5C N1C C3C C4C . . . . 174.3(9) ?
    C1C N1C C3C C4C . . . . -64.8(11) ?
    C1C N1C C5C C6C . . . . 170.4(8) ?
    C3C N1C C5C C6C . . . . -68.2(11) ?
    C5CA N1CA C1CA C2CA . . . . -161.8(5) ?
    C3CA N1CA C1CA C2CA . . . . 75.9(8) ?
    C1CA N1CA C3CA C4CA . . . . -164.3(7) ?
    C5CA N1CA C3CA C4CA . . . . 73.4(9) ?
    C1CA N1CA C5CA C6CA . . . . 78.2(8) ?
    C3CA N1CA C5CA C6CA . . . . -159.6(6) ?
    C3D N1D C1D C2D . . . . -171.4(5) ?
    C5D N1D C1D C2D . . . . 61.8(7) ?
    C1D N1D C3D C4D . . . . -69.0(7) ?
    C5D N1D C3D C4D . . . . 54.4(8) ?
    C1D N1D C5D C6D . . . . -84.2(9) ?
    C3D N1D C5D C6D . . . . 151.0(7) ?
    C3DA N1DA C1DA C2DA . . . . 72.0(6) ?
    C5DA N1DA C1DA C2DA . . . . -54.7(7) ?
    C1DA N1DA C3DA C4DA . . . . 171.1(4) ?
    C5DA N1DA C3DA C4DA . . . . -59.7(6) ?
    C1DA N1DA C5DA C6DA . . . . -147.3(6) ?
    C3DA N1DA C5DA C6DA . . . . 86.3(8) ?
loop_
    _geom_hbond_atom_site_label_D
    _geom_hbond_atom_site_label_H
    _geom_hbond_atom_site_label_A
    _geom_hbond_site_symmetry_A
    _geom_hbond_distance_DH
    _geom_hbond_distance_HA
    _geom_hbond_distance_DA
    _geom_hbond_angle_DHA
    _geom_hbond_publ_flag
    O1 H1 N1D 1_554 0.84 1.95 2.781(2) 171 yes
    O1 H1 N1DA 1_554 0.84 1.91 2.731(2) 164 yes
    O1A H1A N1B 2_676 0.84 1.94 2.766(2) 167 yes
    C4 H4 O1A 2_666 0.95 2.54 3.489(2) 175 yes
    C4A H4A O1 2_765 0.95 2.47 3.403(2) 168 yes
    C9 H9 N1C 2_665 0.95 2.54 3.459(2) 163 yes
    C9 H9 N1CA 2_665 0.95 2.60 3.519(2) 162 yes
    C2DA H2D6 Cl2A . 0.98 2.90 3.819(4) 157 no
    C15 H15 O1 . 0.95 2.22 2.621(2) 104 no
    C15A H15A O1A . 0.95 2.23 2.626(2) 104 no
_shelx_hkl_file
;
  -1   0   0   -0.01    0.00
  -1   0   0   -0.01    0.00
   1   0   0    0.01    0.01
   1   0   0   -0.01    0.00
  -2   0   0    3.89    0.10
  -2   0   0    3.98    0.11
  -2   0   0    4.00    0.11
   2   0   0    3.97    0.11
   2   0   0    4.05    0.11
   2   0   0    3.88    0.10
  -3   0   0    0.74    0.04
  -3   0   0    0.75    0.05
  -3   0   0    0.75    0.04
   3   0   0    0.76    0.04
   3   0   0    0.81    0.04
  -4   0   0   82.61    1.86
  -4   0   0   85.43    1.96
  -4   0   0   83.16    1.82
   4   0   0   85.41    1.95
   4   0   0   82.75    1.86
  -5   0   0    1.37    0.07
  -5   0   0    1.37    0.08
  -5   0   0    1.25    0.05
   5   0   0    1.20    0.05
   5   0   0    1.36    0.05
  -6   0   0   65.95    1.52
  -6   0   0   65.00    1.44
  -6   0   0   65.22    1.44
  -6   0   0   64.04    1.44
  -6   0   0   63.74    1.47
   6   0   0   66.37    1.52
   6   0   0   65.77    1.44
   6   0   0   65.61    1.49
   6   0   0   65.15    1.48
  -7   0   0    0.41    0.06
  -7   0   0    0.54    0.05
  -7   0   0    0.52    0.04
   7   0   0    0.44    0.04
   7   0   0    0.48    0.04
   7   0   0    0.50    0.03
   7   0   0    0.47    0.04
  -8   0   0    0.61    0.04
  -8   0   0    0.51    0.07
  -8   0   0    0.63    0.06
   8   0   0    0.62    0.05
   8   0   0    0.60    0.05
   8   0   0    0.57    0.04
   8   0   0    0.55    0.04
  -9   0   0    3.72    0.11
  -9   0   0    3.48    0.16
   9   0   0    3.54    0.11
   9   0   0    3.59    0.11
   9   0   0    3.62    0.12
   9   0   0    3.61    0.12
 -10   0   0    1.35    0.11
  10   0   0    1.54    0.08
  10   0   0    1.51    0.07
  10   0   0    1.47    0.08
  10   0   0    1.42    0.08
 -11   0   0    0.61    0.09
  11   0   0    0.60    0.06
  11   0   0    0.59    0.06
  11   0   0    0.56    0.05
  11   0   0    0.66    0.05
 -12   0   0   16.97    0.51
  12   0   0   17.30    0.43
  12   0   0   18.13    0.44
  12   0   0   17.17    0.43
 -13   0   0    0.12    0.08
  13   0   0    0.25    0.05
  13   0   0    0.30    0.06
  13   0   0    0.24    0.05
 -14   0   0    0.07    0.07
  14   0   0   -0.06    0.05
  14   0   0   -0.03    0.04
  14   0   0   -0.01    0.05
 -15   0   0    2.55    0.19
  15   0   0    2.67    0.13
  15   0   0    2.83    0.13
  15   0   0    2.57    0.13
 -16   0   0    2.91    0.21
  16   0   0    2.97    0.14
  16   0   0    2.93    0.14
 -17   0   0    0.24    0.10
  17   0   0    0.10    0.06
  17   0   0    0.26    0.07
 -18   0   0    0.99    0.16
  18   0   0    1.08    0.10
 -19   0   0    0.35    0.12
  18  -1   0    0.16    0.08
 -18   1   0    0.13    0.12
  17  -1   0    0.38    0.08
 -17   1   0    0.25    0.11
  16  -1   0    1.50    0.11
  16  -1   0    1.47    0.11
  16  -1   0    1.34    0.11
 -16   1   0    1.56    0.16
  15  -1   0    0.90    0.09
  15  -1   0    0.93    0.09
  15  -1   0    0.85    0.09
 -15   1   0    1.00    0.13
  14  -1   0    0.63    0.08
  14  -1   0    0.46    0.07
  14  -1   0    0.46    0.07
 -14   1   0    0.64    0.11
  13  -1   0    0.00    0.05
  13  -1   0    0.15    0.05
  13  -1   0    0.16    0.05
 -13   1   0    0.07    0.08
  12  -1   0    0.25    0.05
  12  -1   0    0.33    0.06
  12  -1   0    0.32    0.05
  12  -1   0    0.25    0.06
 -12   1   0    0.13    0.07
  11  -1   0    1.41    0.08
  11  -1   0    1.32    0.09
  11  -1   0    1.41    0.08
  11  -1   0    1.27    0.09
 -11   1   0    1.21    0.11
 -11   1   0    1.31    0.07
  10  -1   0    0.66    0.06
  10  -1   0    0.83    0.06
  10  -1   0    0.76    0.06
  10  -1   0    0.73    0.06
 -10   1   0    0.89    0.06
 -10   1   0    0.65    0.09
   9  -1   0    4.08    0.13
   9  -1   0    4.05    0.14
   9  -1   0    3.97    0.13
   9  -1   0    3.93    0.14
  -9   1   0    3.99    0.11
  -9   1   0    4.04    0.13
  -9   1   0    3.82    0.17
  -9   1   0    3.99    0.11
   8  -1   0    3.33    0.12
   8  -1   0    3.31    0.11
   8  -1   0    3.42    0.12
   8  -1   0    3.27    0.11
  -8   1   0    3.32    0.12
  -8   1   0    3.19    0.15
  -8   1   0    3.30    0.10
   7  -1   0    3.71    0.12
   7  -1   0    3.48    0.11
   7  -1   0    3.49    0.12
   7  -1   0    3.65    0.11
  -7   1   0    3.57    0.12
  -7   1   0    3.54    0.15
   6  -1   0   56.92    1.27
   6  -1   0   55.70    1.27
   6  -1   0   57.56    1.33
   6  -1   0   56.16    1.27
  -6   1   0   58.23    1.33
  -6   1   0   56.64    1.30
   5  -1   0   10.30    0.27
   5  -1   0   10.70    0.26
   5  -1   0   10.61    0.26
   5  -1   0   10.26    0.25
  -5   1   0   10.62    0.27
  -5   1   0   10.40    0.28
   4  -1   0    0.04    0.03
   4  -1   0    0.04    0.03
   4  -1   0    0.07    0.02
   4  -1   0    0.06    0.02
  -4   1   0    0.03    0.03
  -4   1   0    0.06    0.03
   3  -1   0    6.09    0.16
   3  -1   0    6.04    0.16
   3  -1   0    6.16    0.15
   3  -1   0    6.05    0.15
  -3   1   0    5.87    0.16
  -3   1   0    5.95    0.17
   2  -1   0  247.10    5.64
   2  -1   0  262.09    5.66
   2  -1   0  264.48    5.58
   2  -1   0  260.15    5.89
  -2   1   0  217.25    5.54
  -2   1   0  253.09    5.88
  -2   1   0  252.78    5.53
  -2   1   0  258.40    5.66
  -1   1   0    3.89    0.10
  -1   1   0    3.81    0.11
  -1   1   0    3.73    0.10
   0  -1   0    0.00    0.00
   0  -1   0   -0.01    0.00
   0  -1   0    0.00    0.00
   0  -1   0    0.00    0.00
   0   1   0   -0.01    0.00
   0   1   0    0.00    0.00
   0   1   0    0.00    0.00
   0   1   0    0.00    0.00
  -1  -1   0   -0.16    0.00
  -1  -1   0   -0.16    0.00
   1   1   0   -0.15    0.00
   1   1   0   -0.16    0.00
   1   1   0   -0.15    0.00
   1   1   0   -0.15    0.00
  -2  -1   0  115.79    2.59
  -2  -1   0  119.75    2.58
   2   1   0  119.63    2.58
   2   1   0  114.62    3.35
  -3  -1   0   18.33    0.42
  -3  -1   0   17.89    0.41
  -4  -1   0    1.51    0.08
  -4  -1   0    1.57    0.07
   4   1   0    1.47    0.05
  -5  -1   0    0.31    0.04
  -5  -1   0    0.26    0.04
   5   1   0    0.30    0.02
  -6  -1   0    4.31    0.16
  -6  -1   0    4.17    0.14
   6   1   0    4.28    0.12
   6   1   0    4.31    0.11
   6   1   0    4.37    0.11
  -7  -1   0    4.93    0.17
  -7  -1   0    4.74    0.16
   7   1   0    4.68    0.12
   7   1   0    4.84    0.13
   7   1   0    4.84    0.13
  -8  -1   0    0.08    0.04
  -8  -1   0    0.03    0.05
   8   1   0    0.06    0.03
   8   1   0    0.05    0.02
   8   1   0    0.03    0.02
  -9  -1   0    1.20    0.10
  -9  -1   0    1.48    0.09
   9   1   0    1.34    0.06
   9   1   0    1.43    0.07
   9   1   0    1.38    0.06
 -10  -1   0    7.21    0.25
 -10  -1   0    7.25    0.23
  10   1   0    6.98    0.18
  10   1   0    6.76    0.18
  10   1   0    7.15    0.19
  10   1   0    7.05    0.19
 -11  -1   0    3.72    0.16
 -11  -1   0    3.36    0.18
  11   1   0    3.42    0.11
  11   1   0    3.47    0.11
  11   1   0    3.57    0.12
  11   1   0    3.39    0.11
 -12  -1   0    1.60    0.14
  12   1   0    1.78    0.09
  12   1   0    1.77    0.08
  12   1   0    1.78    0.08
 -13  -1   0    2.49    0.16
  13   1   0    2.30    0.10
  13   1   0    2.25    0.10
  13   1   0    2.29    0.10
 -14  -1   0    0.12    0.08
  14   1   0    0.15    0.05
  14   1   0    0.13    0.05
  14   1   0    0.10    0.04
 -15  -1   0    1.41    0.15
  15   1   0    1.16    0.09
  15   1   0    1.21    0.09
  15   1   0    1.41    0.09
 -16  -1   0    4.62    0.26
  16   1   0    4.31    0.17
  16   1   0    4.48    0.16
 -17  -1   0    0.03    0.10
  17   1   0    0.04    0.05
  17   1   0    0.04    0.06
 -18  -1   0    0.49    0.13
  18   1   0    0.15    0.06
  18   1   0    0.31    0.07
 -19  -1   0    2.61    0.23
  19   1   0    2.39    0.14
  19   1   0    2.64    0.14
  18  -2   0    2.72    0.17
 -18   2   0    2.47    0.22
  17  -2   0    1.09    0.11
  17  -2   0    0.96    0.11
 -17   2   0    1.15    0.16
  16  -2   0    2.80    0.16
  16  -2   0    2.82    0.16
 -16   2   0    2.86    0.21
  15  -2   0    1.64    0.12
  15  -2   0    1.51    0.11
 -15   2   0    1.40    0.15
  14  -2   0    0.38    0.08
  14  -2   0    0.35    0.07
  14  -2   0    0.49    0.07
 -14   2   0    0.21    0.09
  13  -2   0    0.10    0.06
  13  -2   0   -0.01    0.05
  13  -2   0   -0.05    0.05
 -13   2   0   -0.02    0.07
  12  -2   0   -0.04    0.04
  12  -2   0   -0.02    0.05
  12  -2   0    0.02    0.05
  12  -2   0    0.02    0.05
 -12   2   0    0.05    0.07
  11  -2   0    0.13    0.05
  11  -2   0    0.18    0.06
  11  -2   0    0.06    0.05
  11  -2   0    0.12    0.05
 -11   2   0    0.11    0.07
 -11   2   0    0.02    0.03
 -11   2   0    0.12    0.04
 -11   2   0    0.12    0.03
  10  -2   0    2.52    0.12
  10  -2   0    2.45    0.12
  10  -2   0    2.47    0.12
  10  -2   0    2.52    0.11
 -10   2   0    2.50    0.11
 -10   2   0    2.53    0.16
 -10   2   0    2.57    0.09
   9  -2   0   10.91    0.29
   9  -2   0   11.12    0.30
   9  -2   0   10.83    0.30
   9  -2   0   10.97    0.31
  -9   2   0   10.71    0.34
  -9   2   0   10.93    0.30
  -9   2   0   10.72    0.27
   8  -2   0    0.24    0.04
   8  -2   0    0.23    0.04
   8  -2   0    0.17    0.04
   8  -2   0    0.20    0.05
  -8   2   0    0.22    0.06
  -8   2   0    0.27    0.05
   7  -2   0    0.55    0.05
   7  -2   0    0.60    0.06
   7  -2   0    0.51    0.05
   7  -2   0    0.55    0.05
  -7   2   0    0.54    0.07
  -7   2   0    0.57    0.05
   6  -2   0    2.20    0.10
   6  -2   0    2.26    0.10
   6  -2   0    2.16    0.09
   6  -2   0    2.23    0.09
  -6   2   0    2.18    0.10
  -6   2   0    2.29    0.11
   5  -2   0    8.94    0.25
   5  -2   0    8.98    0.24
   5  -2   0    8.75    0.23
   5  -2   0    8.98    0.23
  -5   2   0    8.70    0.25
  -5   2   0    8.75    0.24
  -5   2   0    8.70    0.22
   4  -2   0    1.48    0.07
   4  -2   0    1.47    0.07
   4  -2   0    1.50    0.06
   4  -2   0    1.37    0.07
  -4   2   0    1.54    0.08
  -4   2   0    1.49    0.06
  -4   2   0    1.34    0.07
   3  -2   0    1.90    0.08
   3  -2   0    2.06    0.08
   3  -2   0    1.94    0.07
   3  -2   0    1.88    0.08
  -3   2   0    1.89    0.07
  -3   2   0    1.92    0.08
  -3   2   0    2.05    0.08
   2  -2   0   68.18    1.53
   2  -2   0   70.01    1.61
   2  -2   0   68.60    1.54
   2  -2   0   69.53    1.54
  -2   2   0   69.43    1.53
  -2   2   0   69.44    1.53
  -2   2   0   70.90    1.61
  -2   2   0   67.57    1.54
   1  -2   0   44.59    1.02
   1  -2   0   45.54    1.02
   1  -2   0   45.98    1.02
  -1   2   0   44.63    1.02
  -1   2   0   46.72    1.02
  -1   2   0   45.74    1.07
   0  -2   0    0.75    0.04
   0  -2   0    0.77    0.04
   0  -2   0    0.68    0.04
   0   2   0    0.82    0.04
   0   2   0    0.78    0.04
   0   2   0    0.75    0.04
  -1  -2   0    8.90    0.21
  -1  -2   0    9.00    0.21
  -1  -2   0    9.07    0.21
  -1  -2   0    9.02    0.23
   1   2   0    9.01    0.22
   1   2   0    9.05    0.22
   1   2   0    8.63    0.21
   1   2   0    9.21    0.23
  -2  -2   0  100.69    2.25
  -2  -2   0  103.56    2.42
   2   2   0  102.31    2.24
   2   2   0  101.84    2.40
   2   2   0   97.99    2.35
   2   2   0  106.01    2.27
   2   2   0  104.59    2.36
  -3  -2   0    3.84    0.12
  -3  -2   0    3.70    0.11
  -3  -2   0    3.72    0.10
   3   2   0    3.74    0.09
   3   2   0    3.63    0.09
   3   2   0    3.77    0.10
  -4  -2   0   39.89    0.89
  -4  -2   0   38.67    0.88
  -5  -2   0    4.18    0.13
  -5  -2   0    4.17    0.14
  -6  -2   0   31.74    0.74
  -6  -2   0   32.55    0.76
  -7  -2   0    0.44    0.06
  -7  -2   0    0.48    0.05
  -8  -2   0    0.90    0.08
  -8  -2   0    0.78    0.06
  -9  -2   0    4.10    0.16
  -9  -2   0    4.32    0.18
   9   2   0    3.96    0.11
   9   2   0    4.08    0.11
 -10  -2   0   26.41    0.64
 -10  -2   0   24.90    0.66
  10   2   0   26.17    0.58
  10   2   0   25.28    0.58
 -11  -2   0    0.47    0.08
 -11  -2   0    0.60    0.07
  11   2   0    0.56    0.04
 -12  -2   0    1.88    0.12
 -12  -2   0    1.66    0.13
  12   2   0    1.71    0.08
 -13  -2   0    0.01    0.07
 -13  -2   0    0.04    0.05
  13   2   0    0.05    0.04
  13   2   0   -0.02    0.03
  13   2   0    0.01    0.03
 -14  -2   0    0.54    0.10
  14   2   0    0.63    0.06
  14   2   0    0.62    0.05
  14   2   0    0.64    0.05
 -15  -2   0    0.23    0.09
  15   2   0    0.25    0.05
  15   2   0    0.13    0.04
 -16  -2   0    0.53    0.11
  16   2   0    0.49    0.06
  16   2   0    0.28    0.05
 -17  -2   0    0.18    0.11
  17   2   0    0.18    0.05
  17   2   0    0.20    0.06
 -18  -2   0    1.30    0.17
  18   2   0    1.03    0.09
  18   2   0    1.44    0.10
 -19  -2   0    0.01    0.11
  19   2   0    0.11    0.06
 -18   3   0    0.34    0.13
  17  -3   0    1.43    0.13
  17  -3   0    0.90    0.12
 -17   3   0    1.07    0.16
  16  -3   0    0.08    0.08
  16  -3   0    0.18    0.08
 -16   3   0    0.04    0.09
  15  -3   0    1.00    0.11
  15  -3   0    0.78    0.10
 -15   3   0    1.10    0.14
  14  -3   0    5.82    0.23
  14  -3   0    6.09    0.23
 -14   3   0    5.95    0.28
  13  -3   0    0.27    0.07
  13  -3   0    0.45    0.07
  13  -3   0    0.31    0.07
 -13   3   0    0.37    0.10
  12  -3   0    0.17    0.06
  12  -3   0    0.13    0.06
  12  -3   0    0.18    0.06
  12  -3   0    0.35    0.07
 -12   3   0    0.19    0.08
 -12   3   0    0.24    0.04
  11  -3   0    5.74    0.20
  11  -3   0    5.32    0.20
  11  -3   0    5.52    0.20
  11  -3   0    5.23    0.20
 -11   3   0    5.52    0.19
 -11   3   0    5.24    0.23
  10  -3   0    1.50    0.10
  10  -3   0    1.48    0.11
  10  -3   0    1.58    0.10
  10  -3   0    1.46    0.10
 -10   3   0    1.52    0.12
 -10   3   0    1.66    0.10
   9  -3   0    0.73    0.07
   9  -3   0    0.62    0.07
   9  -3   0    0.63    0.07
   9  -3   0    0.75    0.07
  -9   3   0    0.68    0.07
  -9   3   0    0.64    0.08
   8  -3   0    4.54    0.17
   8  -3   0    4.77    0.17
   8  -3   0    4.60    0.16
   8  -3   0    4.94    0.16
  -8   3   0    4.62    0.19
  -8   3   0    4.73    0.17
   7  -3   0   17.96    0.45
   7  -3   0   18.12    0.48
   7  -3   0   17.84    0.45
   7  -3   0   18.50    0.45
  -7   3   0   18.23    0.47
  -7   3   0   18.06    0.48
  -7   3   0   17.79    0.43
   6  -3   0    5.98    0.19
   6  -3   0    6.07    0.19
   6  -3   0    6.21    0.18
   6  -3   0    5.69    0.18
  -6   3   0    5.93    0.19
  -6   3   0    6.02    0.20
  -6   3   0    5.91    0.17
   5  -3   0  103.43    2.33
   5  -3   0  102.01    2.32
   5  -3   0  106.30    2.42
   5  -3   0  104.02    2.32
  -5   3   0  105.82    2.42
  -5   3   0  104.80    2.32
  -5   3   0  104.38    2.30
   4  -3   0    4.34    0.14
   4  -3   0    4.35    0.15
   4  -3   0    4.34    0.14
   4  -3   0    4.24    0.14
  -4   3   0    4.35    0.15
  -4   3   0    4.36    0.15
  -4   3   0    4.20    0.13
   3  -3   0   20.42    0.48
   3  -3   0   19.56    0.48
   3  -3   0   19.98    0.48
   3  -3   0   20.64    0.51
  -3   3   0   20.70    0.48
  -3   3   0   20.61    0.51
  -3   3   0   20.13    0.49
   2  -3   0   37.16    0.85
   2  -3   0   36.74    0.85
   2  -3   0   37.98    0.85
   2  -3   0   38.56    0.89
  -2   3   0   36.68    0.84
  -2   3   0   37.19    0.85
  -2   3   0   36.32    0.89
   1  -3   0   57.91    1.31
   1  -3   0   60.71    1.30
   1  -3   0   59.25    1.31
  -1   3   0   56.39    1.36
  -1   3   0   59.36    1.31
  -1   3   0   59.29    1.30
  -1   3   0   55.19    1.30
   0  -3   0   13.93    0.33
   0  -3   0   13.61    0.33
   0  -3   0   13.89    0.35
   0   3   0   12.90    0.32
   0   3   0   13.43    0.33
   0   3   0   12.80    0.34
   0   3   0   13.88    0.33
  -1  -3   0    0.05    0.03
  -1  -3   0    0.00    0.03
  -1  -3   0    0.02    0.02
  -1  -3   0    0.06    0.03
   1   3   0    0.07    0.03
   1   3   0    0.09    0.02
   1   3   0    0.06    0.02
   1   3   0    0.08    0.03
  -2  -3   0   30.37    0.71
  -2  -3   0   29.42    0.67
  -2  -3   0   29.15    0.67
   2   3   0   30.04    0.68
   2   3   0   30.21    0.71
   2   3   0   30.03    0.67
   2   3   0   29.18    0.67
  -3  -3   0   21.34    0.51
  -3  -3   0   21.45    0.51
  -3  -3   0   22.66    0.53
   3   3   0   22.01    0.50
   3   3   0   21.57    0.50
   3   3   0   22.51    0.50
   3   3   0   22.23    0.53
  -4  -3   0   49.78    1.17
  -4  -3   0   49.85    1.12
   4   3   0   48.50    1.16
   4   3   0   50.95    1.11
  -5  -3   0    3.58    0.13
  -5  -3   0    3.60    0.10
  -5  -3   0    3.49    0.12
   5   3   0    3.56    0.09
   5   3   0    3.69    0.09
   5   3   0    3.60    0.10
  -6  -3   0    0.71    0.06
  -6  -3   0    0.74    0.06
  -7  -3   0   31.42    0.75
  -7  -3   0   31.28    0.73
  -8  -3   0   10.15    0.30
  -8  -3   0   10.28    0.29
  -9  -3   0    0.11    0.05
  -9  -3   0    0.06    0.04
 -10  -3   0   20.72    0.54
 -10  -3   0   21.29    0.56
 -11  -3   0    0.07    0.05
 -11  -3   0   -0.01    0.06
 -12  -3   0    0.93    0.09
 -12  -3   0    0.73    0.10
  12   3   0    0.83    0.05
 -13  -3   0    1.23    0.10
 -13  -3   0    1.02    0.11
  13   3   0    1.18    0.06
 -14  -3   0    2.55    0.15
 -14  -3   0    2.72    0.18
 -15  -3   0    0.09    0.08
 -15  -3   0    0.01    0.06
  15   3   0    0.06    0.03
  15   3   0    0.08    0.04
 -16  -3   0    0.54    0.11
  16   3   0    0.74    0.06
  16   3   0    0.71    0.06
 -17  -3   0   -0.04    0.08
  17   3   0    0.04    0.04
  17   3   0    0.07    0.05
 -18  -3   0    1.60    0.17
  18   3   0    1.42    0.09
  18   3   0    1.52    0.09
 -19  -3   0    1.37    0.17
  19   3   0    1.16    0.09
  19   3   0    1.20    0.09
  17  -4   0    0.06    0.09
  17  -4   0    0.08    0.08
 -17   4   0   -0.04    0.10
  16  -4   0    0.01    0.08
  16  -4   0   -0.04    0.07
 -16   4   0   -0.08    0.09
  15  -4   0    0.26    0.08
  15  -4   0    0.12    0.08
 -15   4   0    0.18    0.10
  14  -4   0    1.20    0.12
  14  -4   0    1.10    0.11
 -14   4   0    0.85    0.13
  13  -4   0    4.87    0.21
  13  -4   0    4.98    0.21
 -13   4   0    5.30    0.16
 -13   4   0    5.18    0.26
  12  -4   0   -0.04    0.06
  12  -4   0   -0.04    0.06
  12  -4   0    0.09    0.06
 -12   4   0    0.04    0.08
  11  -4   0    2.16    0.13
  11  -4   0    2.01    0.13
  11  -4   0    2.08    0.13
 -11   4   0    2.12    0.16
 -11   4   0    2.13    0.13
  10  -4   0    9.48    0.31
  10  -4   0    9.90    0.30
  10  -4   0    9.60    0.29
  10  -4   0    9.56    0.30
 -10   4   0    9.53    0.30
 -10   4   0    9.85    0.33
   9  -4   0    2.06    0.12
   9  -4   0    2.12    0.13
   9  -4   0    2.23    0.13
   9  -4   0    2.08    0.13
  -9   4   0    2.07    0.12
  -9   4   0    2.32    0.15
   8  -4   0    6.14    0.21
   8  -4   0    6.05    0.21
   8  -4   0    6.66    0.22
   8  -4   0    6.28    0.22
  -8   4   0    6.16    0.23
  -8   4   0    6.11    0.22
   7  -4   0    7.10    0.23
   7  -4   0    7.34    0.24
   7  -4   0    6.86    0.22
   7  -4   0    7.19    0.22
  -7   4   0    6.61    0.24
  -7   4   0    6.88    0.20
  -7   4   0    7.15    0.24
   6  -4   0    0.69    0.07
   6  -4   0    0.83    0.07
   6  -4   0    0.79    0.07
   6  -4   0    0.64    0.06
  -6   4   0    0.85    0.06
  -6   4   0    0.72    0.07
  -6   4   0    0.72    0.08
   5  -4   0   42.24    0.98
   5  -4   0   42.58    1.02
   5  -4   0   41.67    0.97
   5  -4   0   41.32    0.97
  -5   4   0   41.44    0.98
  -5   4   0   42.87    1.02
  -5   4   0   42.00    0.96
   4  -4   0    0.18    0.05
   4  -4   0    0.23    0.05
   4  -4   0    0.12    0.04
  -4   4   0    0.18    0.05
  -4   4   0    0.16    0.04
  -4   4   0    0.10    0.04
   3  -4   0   33.77    0.81
   3  -4   0   34.98    0.81
   3  -4   0   35.56    0.85
   3  -4   0   34.52    0.81
  -3   4   0   35.01    0.81
  -3   4   0   35.90    0.81
  -3   4   0   34.64    0.85
   2  -4   0    3.72    0.13
   2  -4   0    3.82    0.12
   2  -4   0    3.51    0.13
   2  -4   0    3.47    0.13
  -2   4   0    3.64    0.12
  -2   4   0    3.58    0.12
  -2   4   0    3.64    0.13
   1  -4   0   27.81    0.64
   1  -4   0   27.51    0.64
   1  -4   0   27.87    0.64
  -1   4   0   27.19    0.64
  -1   4   0   27.13    0.68
   0  -4   0   14.21    0.37
   0  -4   0   14.19    0.35
   0  -4   0   14.43    0.35
   0   4   0   14.46    0.35
   0   4   0   13.88    0.35
   0   4   0   14.60    0.37
   0   4   0   14.52    0.35
  -1  -4   0    9.42    0.25
  -1  -4   0   10.15    0.27
  -1  -4   0    9.48    0.25
   1   4   0    9.34    0.26
   1   4   0    9.68    0.25
   1   4   0    9.81    0.25
   1   4   0    9.77    0.25
  -2  -4   0   33.25    0.76
  -2  -4   0   33.38    0.76
  -2  -4   0   34.72    0.80
   2   4   0   33.79    0.77
   2   4   0   33.26    0.77
   2   4   0   33.77    0.76
   2   4   0   33.18    0.80
  -3  -4   0   52.07    1.18
  -3  -4   0   54.83    1.25
   3   4   0   52.77    1.20
   3   4   0   53.14    1.19
   3   4   0   53.50    1.19
   3   4   0   53.57    1.25
  -4  -4   0    2.19    0.09
  -4  -4   0    2.10    0.08
   4   4   0    2.06    0.08
   4   4   0    2.08    0.07
   4   4   0    2.05    0.07
   4   4   0    1.99    0.08
  -5  -4   0   24.03    0.57
  -5  -4   0   23.48    0.57
  -5  -4   0   23.42    0.56
   5   4   0   23.46    0.54
   5   4   0   23.80    0.54
   5   4   0   23.49    0.54
   5   4   0   24.05    0.57
  -6  -4   0    9.96    0.27
  -6  -4   0    9.55    0.27
  -6  -4   0    9.84    0.24
   6   4   0    9.90    0.24
   6   4   0    9.57    0.25
   6   4   0    9.99    0.24
  -7  -4   0   25.10    0.61
  -7  -4   0   24.29    0.60
   7   4   0   24.84    0.56
   7   4   0   25.38    0.56
  -8  -4   0   19.31    0.50
  -8  -4   0   19.79    0.51
   8   4   0   19.73    0.45
   8   4   0   19.84    0.45
  -9  -4   0    3.43    0.16
  -9  -4   0    3.94    0.15
 -10  -4   0    0.15    0.06
 -10  -4   0    0.22    0.05
 -11  -4   0    0.89    0.10
 -11  -4   0    0.96    0.09
 -12  -4   0    4.41    0.21
 -12  -4   0    4.52    0.19
 -13  -4   0    0.02    0.07
 -13  -4   0    0.04    0.05
 -14  -4   0    9.39    0.34
 -14  -4   0    9.22    0.32
 -15  -4   0    1.05    0.12
 -15  -4   0    1.08    0.11
 -16  -4   0    0.62    0.10
 -16  -4   0    0.38    0.11
 -17  -4   0    2.25    0.18
  17   4   0    2.10    0.09
  17   4   0    2.18    0.10
 -18  -4   0    2.97    0.22
  18   4   0    2.66    0.11
  18   4   0    2.77    0.11
 -19  -4   0    0.04    0.11
  19   4   0    0.03    0.04
  19   4   0   -0.07    0.04
  17  -5   0    1.14    0.13
  17  -5   0    1.27    0.14
 -17   5   0    1.21    0.17
  16  -5   0    0.06    0.08
  16  -5   0    0.08    0.09
 -16   5   0    0.02    0.10
  15  -5   0    0.69    0.11
  15  -5   0    0.68    0.11
 -15   5   0    0.56    0.12
  14  -5   0   -0.08    0.07
  14  -5   0    0.07    0.08
 -14   5   0    0.01    0.04
 -14   5   0    0.05    0.08
  13  -5   0    0.02    0.07
  13  -5   0    0.18    0.08
 -13   5   0   -0.15    0.07
  12  -5   0    2.97    0.17
  12  -5   0    3.34    0.18
 -12   5   0    3.30    0.20
  11  -5   0    0.00    0.06
  11  -5   0   -0.09    0.06
  11  -5   0   -0.02    0.06
  11  -5   0    0.06    0.06
 -11   5   0    0.03    0.06
 -11   5   0   -0.06    0.07
  10  -5   0    0.39    0.08
  10  -5   0    0.54    0.08
  10  -5   0    0.60    0.08
  10  -5   0    0.48    0.09
 -10   5   0    0.67    0.10
 -10   5   0    0.54    0.08
   9  -5   0    6.19    0.23
   9  -5   0    6.32    0.22
   9  -5   0    6.11    0.23
   9  -5   0    6.41    0.24
  -9   5   0    5.91    0.23
  -9   5   0    6.10    0.25
   8  -5   0   11.81    0.36
   8  -5   0   12.67    0.38
   8  -5   0   12.68    0.36
   8  -5   0   12.68    0.36
  -8   5   0   13.34    0.38
  -8   5   0   12.27    0.38
   7  -5   0    0.30    0.06
   7  -5   0    0.25    0.06
   7  -5   0    0.29    0.06
   7  -5   0    0.34    0.07
  -7   5   0    0.29    0.06
  -7   5   0    0.32    0.05
  -7   5   0    0.33    0.07
   6  -5   0    7.05    0.24
   6  -5   0    7.32    0.23
   6  -5   0    7.03    0.23
   6  -5   0    7.20    0.23
  -6   5   0    7.07    0.22
  -6   5   0    6.87    0.24
  -6   5   0    7.35    0.24
   5  -5   0    2.65    0.13
   5  -5   0    2.81    0.12
   5  -5   0    2.65    0.12
   5  -5   0    2.86    0.13
  -5   5   0    2.33    0.12
  -5   5   0    2.56    0.11
  -5   5   0    2.65    0.13
   4  -5   0   -0.01    0.04
   4  -5   0    0.01    0.04
   4  -5   0    0.03    0.04
   4  -5   0   -0.03    0.04
  -4   5   0    0.06    0.05
  -4   5   0    0.09    0.05
  -4   5   0    0.01    0.04
   3  -5   0   53.89    1.20
   3  -5   0   52.82    1.26
   3  -5   0   52.76    1.20
   3  -5   0   51.00    1.20
  -3   5   0   50.77    1.19
  -3   5   0   50.57    1.19
  -3   5   0   53.65    1.26
  -3   5   0   52.20    1.19
   2  -5   0   38.59    0.89
   2  -5   0   39.16    0.89
   2  -5   0   37.26    0.89
  -2   5   0   39.16    0.89
  -2   5   0   37.41    0.89
  -2   5   0   38.26    0.94
   1  -5   0    0.92    0.06
   1  -5   0    0.67    0.06
   1  -5   0    0.67    0.06
   1  -5   0    0.75    0.06
  -1   5   0    0.76    0.06
  -1   5   0    0.82    0.07
   0  -5   0    4.18    0.14
   0  -5   0    4.04    0.15
   0  -5   0    4.28    0.14
   0   5   0    4.06    0.14
   0   5   0    4.12    0.14
   0   5   0    3.97    0.14
   0   5   0    3.94    0.15
  -1  -5   0    8.08    0.25
  -1  -5   0    8.51    0.23
  -1  -5   0    8.51    0.23
   1   5   0    8.71    0.24
   1   5   0    8.85    0.23
   1   5   0    8.44    0.25
   1   5   0    8.49    0.23
  -2  -5   0    0.24    0.04
  -2  -5   0    0.28    0.05
  -2  -5   0    0.25    0.04
   2   5   0    0.25    0.04
   2   5   0    0.23    0.04
   2   5   0    0.25    0.04
   2   5   0    0.27    0.04
  -3  -5   0    0.07    0.03
  -3  -5   0    0.06    0.03
   3   5   0    0.06    0.03
   3   5   0    0.05    0.04
   3   5   0    0.10    0.03
   3   5   0    0.06    0.03
  -4  -5   0    2.09    0.09
  -4  -5   0    2.04    0.08
  -4  -5   0    1.93    0.09
   4   5   0    2.00    0.08
   4   5   0    1.95    0.08
   4   5   0    1.91    0.08
   4   5   0    1.90    0.09
  -5  -5   0    9.45    0.26
  -5  -5   0    9.28    0.25
   5   5   0    9.54    0.23
   5   5   0    9.26    0.24
   5   5   0    8.86    0.25
   5   5   0    9.22    0.23
  -6  -5   0    0.05    0.03
  -6  -5   0    0.06    0.04
  -6  -5   0    0.05    0.03
   6   5   0    0.00    0.03
   6   5   0    0.04    0.02
   6   5   0    0.02    0.03
   6   5   0    0.01    0.02
  -7  -5   0   25.18    0.59
  -7  -5   0   24.87    0.61
  -7  -5   0   24.75    0.60
   7   5   0   24.44    0.57
   7   5   0   25.15    0.57
   7   5   0   24.41    0.57
   7   5   0   24.56    0.60
  -8  -5   0    4.12    0.17
  -8  -5   0    4.14    0.16
   8   5   0    4.08    0.12
   8   5   0    4.17    0.12
  -9  -5   0   -0.01    0.04
  -9  -5   0    0.15    0.05
   9   5   0    0.17    0.03
   9   5   0    0.13    0.03
 -10  -5   0   -0.03    0.05
 -10  -5   0   -0.04    0.04
  10   5   0    0.02    0.03
  10   5   0   -0.02    0.03
 -11  -5   0    6.66    0.25
 -11  -5   0    6.67    0.24
  11   5   0    6.66    0.17
 -12  -5   0   17.52    0.48
 -12  -5   0   17.18    0.50
 -13  -5   0    1.48    0.12
 -13  -5   0    1.68    0.14
 -14  -5   0    1.72    0.15
 -14  -5   0    1.49    0.12
 -15  -5   0    0.44    0.09
 -15  -5   0    0.44    0.10
 -16  -5   0    0.00    0.06
 -16  -5   0    0.01    0.08
 -17  -5   0   -0.06    0.09
 -17  -5   0   -0.02    0.07
 -18  -5   0    1.69    0.18
 -19  -5   0    0.71    0.14
  16  -6   0    0.36    0.10
  16  -6   0    0.32    0.11
 -16   6   0    0.53    0.13
  15  -6   0    0.85    0.12
  15  -6   0    0.90    0.12
 -15   6   0    0.78    0.14
  14  -6   0    0.08    0.09
  14  -6   0    0.05    0.08
 -14   6   0    0.09    0.09
  13  -6   0    0.13    0.09
  13  -6   0    0.05    0.08
 -13   6   0    0.07    0.09
  12  -6   0    0.22    0.08
  12  -6   0    0.29    0.09
 -12   6   0    0.15    0.09
  11  -6   0    0.09    0.08
  11  -6   0    0.05    0.07
 -11   6   0   -0.01    0.06
 -11   6   0    0.19    0.08
  10  -6   0   11.74    0.37
  10  -6   0   11.50    0.37
  10  -6   0   12.53    0.39
 -10   6   0   11.89    0.40
 -10   6   0   11.66    0.38
   9  -6   0    0.87    0.09
   9  -6   0    0.94    0.11
   9  -6   0    0.97    0.10
   9  -6   0    0.73    0.09
  -9   6   0    0.98    0.10
  -9   6   0    0.90    0.10
   8  -6   0    6.87    0.26
   8  -6   0    7.04    0.25
   8  -6   0    7.06    0.25
   8  -6   0    6.70    0.24
  -8   6   0    7.01    0.26
  -8   6   0    6.85    0.26
   7  -6   0    0.82    0.08
   7  -6   0    0.71    0.09
   7  -6   0    0.83    0.09
   7  -6   0    0.79    0.09
  -7   6   0    0.88    0.09
  -7   6   0    0.84    0.08
  -7   6   0    0.91    0.09
   6  -6   0    8.14    0.27
   6  -6   0    8.00    0.26
   6  -6   0    7.90    0.26
   6  -6   0    8.19    0.26
  -6   6   0    7.89    0.26
  -6   6   0    7.72    0.24
  -6   6   0    7.83    0.27
   5  -6   0   10.56    0.31
   5  -6   0   11.00    0.31
   5  -6   0   10.13    0.31
   5  -6   0   10.66    0.33
  -5   6   0   10.69    0.31
  -5   6   0   10.52    0.33
  -5   6   0    9.97    0.30
   4  -6   0    3.09    0.14
   4  -6   0    3.04    0.14
   4  -6   0    3.19    0.15
   4  -6   0    3.25    0.14
  -4   6   0    3.02    0.14
  -4   6   0    3.23    0.13
  -4   6   0    3.14    0.15
   3  -6   0   12.56    0.34
   3  -6   0   12.06    0.36
   3  -6   0   12.75    0.35
   3  -6   0   12.33    0.34
  -3   6   0   11.84    0.33
  -3   6   0   12.67    0.33
  -3   6   0   12.43    0.36
   2  -6   0    0.46    0.06
   2  -6   0    0.45    0.06
   2  -6   0    0.43    0.05
  -2   6   0    0.49    0.06
  -2   6   0    0.43    0.06
  -2   6   0    0.46    0.05
   1  -6   0   23.75    0.59
   1  -6   0   23.14    0.62
   1  -6   0   24.55    0.59
   1  -6   0   25.13    0.59
  -1   6   0   24.50    0.63
   0  -6   0   25.97    0.63
   0  -6   0   26.35    0.67
   0   6   0   27.38    0.67
   0   6   0   26.08    0.63
   0   6   0   25.72    0.63
   0   6   0   26.34    0.63
  -1  -6   0   13.36    0.35
  -1  -6   0   13.19    0.35
  -1  -6   0   14.00    0.37
   1   6   0   13.61    0.37
   1   6   0   13.30    0.35
   1   6   0   13.59    0.35
   1   6   0   13.57    0.35
  -2  -6   0   21.91    0.51
  -2  -6   0   21.42    0.52
  -2  -6   0   21.83    0.54
   2   6   0   20.75    0.52
   2   6   0   20.94    0.52
   2   6   0   21.01    0.55
   2   6   0   20.91    0.52
  -3  -6   0    6.71    0.20
  -3  -6   0    5.97    0.18
   3   6   0    6.08    0.19
   3   6   0    6.35    0.19
   3   6   0    6.12    0.20
   3   6   0    6.06    0.18
  -4  -6   0    0.23    0.04
  -4  -6   0    0.22    0.04
   4   6   0    0.30    0.05
   4   6   0    0.15    0.04
   4   6   0    0.24    0.04
   4   6   0    0.22    0.04
  -5  -6   0    5.58    0.18
  -5  -6   0    5.34    0.18
  -5  -6   0    5.80    0.16
   5   6   0    5.65    0.17
   5   6   0    5.40    0.18
   5   6   0    5.73    0.17
   5   6   0    6.09    0.17
  -6  -6   0    9.48    0.26
  -6  -6   0    9.52    0.28
   6   6   0    9.27    0.27
   6   6   0    9.71    0.25
   6   6   0    9.75    0.25
   6   6   0    9.66    0.25
  -7  -6   0    0.24    0.03
  -7  -6   0    0.19    0.05
   7   6   0    0.24    0.04
   7   6   0    0.21    0.04
   7   6   0    0.21    0.03
   7   6   0    0.22    0.04
  -8  -6   0    5.82    0.16
  -8  -6   0    5.94    0.21
  -8  -6   0    5.80    0.21
   8   6   0    5.99    0.16
   8   6   0    5.95    0.17
   8   6   0    6.07    0.16
   8   6   0    5.74    0.17
  -9  -6   0   -0.04    0.04
  -9  -6   0    0.00    0.05
   9   6   0    0.01    0.03
   9   6   0    0.05    0.03
   9   6   0   -0.03    0.02
 -10  -6   0    1.33    0.10
 -10  -6   0    1.38    0.11
  10   6   0    1.27    0.06
  10   6   0    1.28    0.06
  10   6   0    1.33    0.07
 -11  -6   0    2.66    0.14
 -11  -6   0    2.53    0.16
  11   6   0    2.57    0.09
 -12  -6   0    0.42    0.08
 -12  -6   0    0.47    0.08
  12   6   0    0.51    0.04
 -13  -6   0    4.46    0.20
 -13  -6   0    4.55    0.22
  13   6   0    4.51    0.13
 -14  -6   0    0.54    0.10
 -14  -6   0    0.59    0.09
 -15  -6   0    0.53    0.09
 -15  -6   0    0.55    0.10
 -16  -6   0   -0.01    0.08
 -16  -6   0   -0.04    0.06
 -17  -6   0    0.48    0.12
 -17  -6   0    0.62    0.11
 -18  -6   0   -0.09    0.07
 -18  -6   0   -0.08    0.09
 -19  -6   0    0.04    0.09
  15  -7   0    0.52    0.11
  15  -7   0    0.44    0.11
 -15   7   0    0.59    0.14
  14  -7   0    0.49    0.11
  14  -7   0    0.32    0.10
 -14   7   0    0.30    0.11
  13  -7   0    0.12    0.09
  13  -7   0    0.04    0.08
 -13   7   0    0.14    0.10
  12  -7   0    1.57    0.14
  12  -7   0    1.44    0.14
 -12   7   0    1.24    0.14
  11  -7   0    0.08    0.08
  11  -7   0   -0.01    0.07
 -11   7   0    0.17    0.08
  10  -7   0    0.83    0.11
  10  -7   0    0.78    0.11
 -10   7   0    0.86    0.11
   9  -7   0    4.98    0.21
   9  -7   0    4.94    0.22
  -9   7   0    5.00    0.22
  -9   7   0    4.71    0.22
   8  -7   0    0.16    0.08
   8  -7   0    0.15    0.07
   8  -7   0    0.15    0.07
  -8   7   0    0.32    0.07
  -8   7   0    0.28    0.08
   7  -7   0    6.19    0.24
   7  -7   0    6.45    0.25
   7  -7   0    6.12    0.23
   7  -7   0    5.82    0.23
  -7   7   0    6.22    0.22
  -7   7   0    6.21    0.25
  -7   7   0    6.19    0.24
   6  -7   0   44.02    1.04
   6  -7   0   43.23    1.04
   6  -7   0   41.62    1.04
   6  -7   0   44.15    1.10
  -6   7   0   43.33    1.09
  -6   7   0   43.58    1.02
  -6   7   0   42.64    1.04
   5  -7   0    1.99    0.14
   5  -7   0    2.14    0.12
   5  -7   0    2.14    0.13
   5  -7   0    2.11    0.13
  -5   7   0    2.33    0.13
  -5   7   0    2.30    0.12
  -5   7   0    2.13    0.14
   4  -7   0    8.73    0.28
   4  -7   0    8.47    0.29
   4  -7   0    8.73    0.27
   4  -7   0    8.87    0.28
  -4   7   0    8.76    0.27
  -4   7   0    8.90    0.30
  -4   7   0    8.88    0.27
   3  -7   0    0.40    0.06
   3  -7   0    0.39    0.06
   3  -7   0    0.53    0.07
   3  -7   0    0.41    0.07
  -3   7   0    0.51    0.07
  -3   7   0    0.54    0.06
  -3   7   0    0.57    0.07
   2  -7   0    0.02    0.05
   2  -7   0    0.11    0.05
   2  -7   0    0.00    0.02
   2  -7   0    0.09    0.05
  -2   7   0    0.04    0.04
  -2   7   0    0.01    0.05
  -2   7   0    0.04    0.04
   1  -7   0   11.68    0.33
   1  -7   0   12.33    0.36
   1  -7   0   11.78    0.34
  -1   7   0   11.68    0.35
   0  -7   0   21.85    0.54
   0  -7   0   20.81    0.56
   0   7   0   21.46    0.54
   0   7   0   21.76    0.53
   0   7   0   20.81    0.57
  -1  -7   0    0.29    0.06
  -1  -7   0    0.20    0.05
  -1  -7   0    0.33    0.05
   1   7   0    0.37    0.06
   1   7   0    0.29    0.06
   1   7   0    0.35    0.06
   1   7   0    0.38    0.05
  -2  -7   0    0.41    0.06
  -2  -7   0    0.34    0.05
  -2  -7   0    0.44    0.06
   2   7   0    0.33    0.05
   2   7   0    0.34    0.05
   2   7   0    0.36    0.05
   2   7   0    0.35    0.06
  -3  -7   0    0.10    0.04
  -3  -7   0    0.11    0.05
   3   7   0    0.12    0.05
   3   7   0    0.10    0.04
   3   7   0    0.13    0.04
   3   7   0    0.12    0.04
  -4  -7   0    3.51    0.14
  -4  -7   0    3.49    0.13
   4   7   0    3.41    0.14
   4   7   0    3.66    0.13
   4   7   0    3.40    0.13
   4   7   0    3.32    0.14
  -5  -7   0    0.45    0.06
  -5  -7   0    0.49    0.05
  -5  -7   0    0.55    0.06
   5   7   0    0.43    0.05
   5   7   0    0.45    0.05
   5   7   0    0.48    0.05
   5   7   0    0.37    0.06
  -6  -7   0   11.71    0.33
  -6  -7   0   12.22    0.34
   6   7   0   12.14    0.31
   6   7   0   12.24    0.31
   6   7   0   11.90    0.33
   6   7   0   12.15    0.32
  -7  -7   0    4.48    0.17
  -7  -7   0    4.62    0.15
   7   7   0    4.40    0.15
   7   7   0    4.57    0.15
   7   7   0    4.68    0.15
   7   7   0    4.35    0.16
  -8  -7   0    0.26    0.06
  -8  -7   0    0.25    0.04
   8   7   0    0.33    0.05
   8   7   0    0.26    0.05
   8   7   0    0.23    0.04
   8   7   0    0.35    0.05
  -9  -7   0    1.95    0.08
  -9  -7   0    1.94    0.12
   9   7   0    1.87    0.09
   9   7   0    2.04    0.09
   9   7   0    1.72    0.09
   9   7   0    1.70    0.08
 -10  -7   0   17.18    0.48
 -10  -7   0   17.01    0.47
  10   7   0   17.27    0.42
  10   7   0   16.79    0.41
  10   7   0   17.68    0.42
 -11  -7   0    6.18    0.24
 -11  -7   0    5.89    0.24
  11   7   0    6.09    0.18
  11   7   0    6.18    0.17
  11   7   0    6.37    0.18
 -12  -7   0    1.58    0.13
 -12  -7   0    1.66    0.13
  12   7   0    1.66    0.08
  12   7   0    1.88    0.08
  12   7   0    1.58    0.07
 -13  -7   0   10.19    0.34
 -13  -7   0   10.17    0.36
  13   7   0   10.24    0.26
  13   7   0    9.92    0.25
  13   7   0    9.76    0.25
 -14  -7   0   -0.07    0.06
 -14  -7   0    0.09    0.08
  14   7   0    0.02    0.03
  14   7   0    0.04    0.03
 -15  -7   0    0.01    0.08
 -15  -7   0    0.06    0.07
  15   7   0    0.06    0.04
 -16  -7   0    0.01    0.08
 -16  -7   0   -0.01    0.07
 -17  -7   0    2.73    0.19
 -17  -7   0    2.98    0.22
 -18  -7   0    0.03    0.10
 -18  -7   0   -0.04    0.07
 -19  -7   0    0.00    0.11
 -19  -7   0   -0.10    0.07
  15  -8   0   -0.13    0.09
  15  -8   0   -0.02    0.10
 -15   8   0    0.03    0.11
  14  -8   0    1.37    0.15
  14  -8   0    1.26    0.15
 -14   8   0    1.26    0.16
  13  -8   0    0.41    0.11
  13  -8   0    0.25    0.11
 -13   8   0    0.29    0.11
  12  -8   0    0.57    0.11
  12  -8   0    0.44    0.11
 -12   8   0    0.59    0.12
  11  -8   0    1.64    0.14
  11  -8   0    1.78    0.15
 -11   8   0    1.46    0.15
  10  -8   0    2.21    0.16
  10  -8   0    2.44    0.17
 -10   8   0    2.40    0.18
   9  -8   0   -0.07    0.07
   9  -8   0    0.03    0.07
  -9   8   0    0.02    0.07
   8  -8   0    0.44    0.09
   8  -8   0    0.57    0.10
  -8   8   0    0.50    0.08
   7  -8   0    0.65    0.09
   7  -8   0    0.56    0.09
  -7   8   0    0.79    0.10
  -7   8   0    0.42    0.08
  -7   8   0    0.62    0.08
   6  -8   0   -0.04    0.06
   6  -8   0    0.01    0.07
   6  -8   0    0.06    0.07
  -6   8   0    0.09    0.06
  -6   8   0    0.06    0.07
  -6   8   0   -0.06    0.05
   5  -8   0    0.20    0.07
   5  -8   0    0.20    0.07
   5  -8   0    0.30    0.07
   5  -8   0    0.19    0.07
  -5   8   0    0.22    0.08
  -5   8   0    0.15    0.06
  -5   8   0    0.26    0.07
   4  -8   0    2.13    0.14
   4  -8   0    2.14    0.14
   4  -8   0    2.22    0.14
   4  -8   0    2.22    0.14
  -4   8   0    2.21    0.13
  -4   8   0    2.12    0.13
  -4   8   0    2.14    0.14
   3  -8   0    0.03    0.05
   3  -8   0    0.01    0.05
   3  -8   0    0.09    0.05
   3  -8   0    0.10    0.06
  -3   8   0    0.05    0.05
  -3   8   0    0.05    0.06
  -3   8   0    0.08    0.05
   2  -8   0   14.22    0.40
   2  -8   0   14.43    0.40
   2  -8   0   13.14    0.39
  -2   8   0   14.11    0.39
  -2   8   0   14.39    0.42
  -2   8   0   14.52    0.39
   1  -8   0    2.64    0.13
   1  -8   0    2.42    0.14
   1  -8   0    2.66    0.13
  -1   8   0    2.58    0.14
  -1   8   0    2.06    0.11
   0  -8   0    0.63    0.07
   0  -8   0    0.81    0.08
   0   8   0    0.78    0.08
   0   8   0    0.67    0.08
  -1  -8   0    2.81    0.14
  -1  -8   0    2.86    0.13
  -1  -8   0    2.91    0.13
   1   8   0    2.65    0.12
   1   8   0    2.86    0.13
   1   8   0    2.58    0.13
   1   8   0    2.57    0.14
  -2  -8   0    0.40    0.06
  -2  -8   0    0.42    0.06
  -2  -8   0    0.30    0.05
   2   8   0    0.39    0.06
   2   8   0    0.33    0.06
   2   8   0    0.24    0.06
   2   8   0    0.28    0.06
  -3  -8   0    0.60    0.07
  -3  -8   0    0.50    0.06
   3   8   0    0.44    0.06
   3   8   0    0.45    0.06
   3   8   0    0.51    0.06
   3   8   0    0.54    0.07
  -4  -8   0    1.22    0.08
  -4  -8   0    1.12    0.09
   4   8   0    1.27    0.09
   4   8   0    1.24    0.09
   4   8   0    1.19    0.09
   4   8   0    1.18    0.10
  -5  -8   0   14.50    0.40
  -5  -8   0   14.64    0.40
  -5  -8   0   14.29    0.37
   5   8   0   15.11    0.39
   5   8   0   14.62    0.39
   5   8   0   14.05    0.41
   5   8   0   15.23    0.39
  -6  -8   0    0.10    0.04
  -6  -8   0    0.01    0.04
  -6  -8   0    0.01    0.03
   6   8   0    0.02    0.04
   6   8   0    0.06    0.04
   6   8   0    0.00    0.04
   6   8   0    0.05    0.04
  -7  -8   0    5.65    0.18
  -7  -8   0    5.22    0.20
   7   8   0    5.53    0.18
   7   8   0    5.44    0.19
   7   8   0    5.46    0.18
   7   8   0    5.42    0.18
  -8  -8   0    0.52    0.07
  -8  -8   0    0.51    0.06
   8   8   0    0.45    0.06
   8   8   0    0.56    0.06
   8   8   0    0.50    0.06
   8   8   0    0.42    0.06
  -9  -8   0    3.67    0.17
  -9  -8   0    3.67    0.13
   9   8   0    3.54    0.14
   9   8   0    3.40    0.13
   9   8   0    3.32    0.13
   9   8   0    3.23    0.13
 -10  -8   0   17.29    0.42
 -10  -8   0   16.83    0.47
  10   8   0   16.56    0.44
  10   8   0   16.70    0.43
  10   8   0   17.30    0.42
  10   8   0   16.98    0.42
 -11  -8   0    9.61    0.32
  11   8   0    9.46    0.26
  11   8   0    9.66    0.26
  11   8   0    9.95    0.27
 -12  -8   0    0.87    0.10
  12   8   0    0.96    0.07
  12   8   0    1.04    0.07
  12   8   0    0.89    0.06
 -13  -8   0   -0.04    0.06
  13   8   0   -0.01    0.04
  13   8   0   -0.01    0.04
  13   8   0   -0.01    0.04
 -14  -8   0    2.90    0.17
 -14  -8   0    2.78    0.18
  14   8   0    2.73    0.11
  14   8   0    2.62    0.11
  14   8   0    2.56    0.11
 -15  -8   0    1.39    0.14
 -15  -8   0    1.30    0.13
  15   8   0    1.31    0.08
  15   8   0    1.32    0.08
 -16  -8   0   -0.01    0.09
 -16  -8   0   -0.03    0.07
  16   8   0    0.00    0.04
  16   8   0   -0.07    0.04
 -17  -8   0   -0.02    0.09
 -17  -8   0    0.10    0.08
  17   8   0    0.07    0.04
  17   8   0    0.04    0.04
 -18  -8   0    0.44    0.11
 -19  -8   0    0.05    0.09
  14  -9   0    0.23    0.12
 -14   9   0    0.27    0.12
  13  -9   0    0.05    0.10
  13  -9   0   -0.05    0.09
 -13   9   0    0.01    0.10
  12  -9   0    0.15    0.10
  12  -9   0    0.15    0.10
 -12   9   0    0.05    0.09
  11  -9   0    0.05    0.09
  11  -9   0   -0.03    0.08
 -11   9   0    0.06    0.09
  10  -9   0    3.19    0.19
  10  -9   0    3.16    0.21
 -10   9   0    3.38    0.21
   9  -9   0    0.32    0.09
   9  -9   0    0.22    0.09
  -9   9   0    0.15    0.08
   8  -9   0    1.19    0.13
   8  -9   0    1.03    0.12
  -8   9   0    1.07    0.11
   7  -9   0    0.10    0.08
   7  -9   0    0.17    0.08
  -7   9   0    0.18    0.08
  -7   9   0    0.19    0.07
   6  -9   0    0.03    0.07
   6  -9   0    0.11    0.07
  -6   9   0    0.14    0.07
  -6   9   0    0.10    0.06
   5  -9   0   -0.06    0.06
   5  -9   0    0.12    0.07
   5  -9   0   -0.03    0.06
  -5   9   0   -0.05    0.06
  -5   9   0    0.05    0.06
  -5   9   0   -0.02    0.07
   4  -9   0    1.44    0.12
   4  -9   0    1.52    0.13
   4  -9   0    1.76    0.13
  -4   9   0    1.64    0.12
  -4   9   0    1.53    0.13
  -4   9   0    1.60    0.12
   3  -9   0   16.87    0.46
   3  -9   0   16.80    0.47
   3  -9   0   13.86    0.48
  -3   9   0   18.32    0.51
  -3   9   0   16.72    0.46
   2  -9   0    1.10    0.10
   2  -9   0    1.06    0.10
   2  -9   0    1.00    0.10
  -2   9   0    1.20    0.10
  -2   9   0    1.10    0.09
  -2   9   0    1.04    0.10
   1  -9   0    0.05    0.05
   1  -9   0    0.03    0.06
   1  -9   0    0.02    0.05
  -1   9   0    0.03    0.05
  -1   9   0    0.00    0.06
  -1   9   0   -0.01    0.05
   0  -9   0    7.65    0.26
   0  -9   0    7.79    0.28
   0   9   0    8.02    0.26
   0   9   0    7.71    0.28
  -1  -9   0    5.55    0.22
  -1  -9   0    5.63    0.21
  -1  -9   0    5.88    0.20
   1   9   0    5.71    0.21
   1   9   0    5.86    0.21
   1   9   0    5.79    0.22
   1   9   0    5.93    0.23
  -2  -9   0    0.06    0.05
  -2  -9   0    0.04    0.05
  -2  -9   0    0.02    0.05
   2   9   0   -0.01    0.05
   2   9   0    0.05    0.05
   2   9   0    0.00    0.05
   2   9   0   -0.03    0.05
  -3  -9   0   -0.01    0.04
  -3  -9   0    0.04    0.05
   3   9   0    0.03    0.05
   3   9   0    0.01    0.05
   3   9   0    0.04    0.05
   3   9   0    0.08    0.05
  -4  -9   0    9.91    0.29
  -4  -9   0    9.85    0.31
   4   9   0    9.91    0.29
   4   9   0    9.81    0.32
   4   9   0   10.16    0.30
   4   9   0    9.61    0.29
  -5  -9   0   -0.03    0.04
  -5  -9   0   -0.06    0.04
   5   9   0   -0.02    0.05
   5   9   0   -0.02    0.04
   5   9   0   -0.03    0.05
   5   9   0   -0.07    0.05
  -6  -9   0    0.20    0.05
  -6  -9   0    0.31    0.06
  -6  -9   0    0.28    0.05
   6   9   0    0.29    0.06
   6   9   0    0.24    0.06
   6   9   0    0.19    0.06
   6   9   0    0.09    0.05
  -7  -9   0    0.11    0.05
  -7  -9   0    0.17    0.04
  -7  -9   0    0.19    0.05
   7   9   0    0.09    0.05
   7   9   0    0.05    0.05
   7   9   0    0.24    0.05
   7   9   0    0.09    0.06
  -8  -9   0    0.25    0.06
  -8  -9   0    0.30    0.05
   8   9   0    0.38    0.06
   8   9   0    0.26    0.06
   8   9   0    0.24    0.06
   8   9   0    0.31    0.06
  -9  -9   0    0.81    0.07
  -9  -9   0    0.90    0.09
   9   9   0    0.78    0.08
   9   9   0    0.82    0.07
   9   9   0    0.84    0.07
   9   9   0    0.75    0.08
 -10  -9   0    0.85    0.09
 -10  -9   0    0.79    0.06
  10   9   0    0.81    0.07
  10   9   0    0.79    0.07
  10   9   0    0.77    0.07
  10   9   0    0.79    0.07
 -11  -9   0    4.62    0.21
  11   9   0    4.47    0.16
  11   9   0    4.42    0.16
  11   9   0    4.58    0.16
 -12  -9   0    1.97    0.15
  12   9   0    1.70    0.10
  12   9   0    1.84    0.10
  12   9   0    1.75    0.10
 -13  -9   0    1.18    0.11
  13   9   0    1.14    0.08
  13   9   0    1.21    0.09
  13   9   0    1.18    0.09
 -14  -9   0    0.53    0.10
  14   9   0    0.42    0.06
  14   9   0    0.56    0.06
  14   9   0    0.56    0.07
 -15  -9   0    1.76    0.15
  15   9   0    1.70    0.10
  15   9   0    1.80    0.10
 -16  -9   0    0.75    0.12
  16   9   0    0.72    0.07
  16   9   0    0.70    0.07
 -17  -9   0    0.19    0.09
  17   9   0    0.09    0.05
  17   9   0    0.03    0.05
 -18  -9   0    0.00    0.08
  18   9   0   -0.02    0.05
  18   9   0   -0.06    0.04
 -19  -9   0   -0.02    0.08
  19   9   0    0.01    0.05
  19   9   0   -0.04    0.04
  13 -10   0    0.28    0.11
 -13  10   0    0.21    0.11
  12 -10   0    2.80    0.21
 -12  10   0    2.48    0.20
  11 -10   0    0.14    0.10
 -11  10   0    0.07    0.09
  10 -10   0    0.05    0.09
 -10  10   0    0.10    0.09
   9 -10   0    1.05    0.13
  -9  10   0    1.11    0.13
   8 -10   0    5.51    0.26
   8 -10   0    5.61    0.25
  -8  10   0    5.29    0.25
   7 -10   0    0.34    0.09
   7 -10   0    0.43    0.10
  -7  10   0    0.26    0.09
   6 -10   0    2.41    0.17
   6 -10   0    2.79    0.18
  -6  10   0    2.76    0.16
  -6  10   0    2.81    0.17
   5 -10   0   17.32    0.50
   5 -10   0   16.34    0.49
  -5  10   0   16.57    0.48
  -5  10   0   17.00    0.48
   4 -10   0    3.80    0.20
   4 -10   0    4.54    0.21
  -4  10   0    4.74    0.23
  -4  10   0    4.36    0.20
  -4  10   0    3.93    0.19
   3 -10   0    3.48    0.18
   3 -10   0    3.34    0.19
  -3  10   0    3.78    0.20
  -3  10   0    3.58    0.17
   2 -10   0    0.71    0.09
   2 -10   0    0.63    0.09
   2 -10   0    0.86    0.10
  -2  10   0    0.68    0.09
  -2  10   0    0.52    0.09
   1 -10   0    5.31    0.23
   1 -10   0    5.10    0.22
   1 -10   0    5.57    0.22
  -1  10   0    5.30    0.21
  -1  10   0    5.57    0.22
  -1  10   0    5.91    0.24
   0 -10   0    1.67    0.12
   0 -10   0    1.55    0.12
   0  10   0    1.58    0.11
   0  10   0    1.52    0.12
  -1 -10   0    5.66    0.23
  -1 -10   0    5.48    0.21
  -1 -10   0    5.58    0.21
   1  10   0    5.88    0.24
   1  10   0    5.32    0.21
  -2 -10   0    1.33    0.11
  -2 -10   0    1.36    0.11
   2  10   0    1.51    0.11
   2  10   0    1.37    0.11
   2  10   0    1.51    0.11
   2  10   0    1.44    0.12
  -3 -10   0    2.72    0.15
  -3 -10   0    2.60    0.14
   3  10   0    2.96    0.15
   3  10   0    3.05    0.15
   3  10   0    2.91    0.15
   3  10   0    2.65    0.15
  -4 -10   0    1.99    0.13
  -4 -10   0    2.34    0.12
   4  10   0    2.33    0.14
   4  10   0    1.94    0.12
   4  10   0    1.95    0.12
   4  10   0    2.11    0.13
  -5 -10   0    4.86    0.20
  -5 -10   0    4.99    0.18
   5  10   0    5.50    0.20
   5  10   0    5.03    0.19
   5  10   0    4.74    0.19
   5  10   0    4.84    0.20
  -6 -10   0    0.14    0.06
  -6 -10   0    0.03    0.05
  -6 -10   0    0.10    0.05
   6  10   0    0.09    0.06
   6  10   0    0.09    0.05
   6  10   0    0.25    0.06
   6  10   0    0.17    0.06
  -7 -10   0    0.89    0.08
  -7 -10   0    0.71    0.08
   7  10   0    0.92    0.09
   7  10   0    0.69    0.07
   7  10   0    0.80    0.09
   7  10   0    0.81    0.09
  -8 -10   0    4.42    0.17
  -8 -10   0    4.26    0.19
   8  10   0    4.37    0.18
   8  10   0    4.14    0.17
   8  10   0    4.40    0.19
   8  10   0    4.24    0.18
  -9 -10   0    0.06    0.05
  -9 -10   0    0.01    0.06
   9  10   0    0.08    0.06
   9  10   0    0.12    0.05
   9  10   0    0.03    0.06
   9  10   0    0.12    0.06
 -10 -10   0    0.28    0.08
  10  10   0    0.22    0.06
  10  10   0    0.44    0.07
  10  10   0    0.36    0.07
  10  10   0    0.22    0.06
 -11 -10   0    0.96    0.10
  11  10   0    1.04    0.08
  11  10   0    0.89    0.08
  11  10   0    0.99    0.09
 -12 -10   0    2.59    0.17
  12  10   0    2.27    0.12
  12  10   0    2.43    0.13
  12  10   0    2.43    0.13
 -13 -10   0    0.02    0.06
  13  10   0    0.02    0.05
  13  10   0    0.03    0.05
  13  10   0   -0.10    0.05
 -14 -10   0    0.06    0.07
  14  10   0    0.11    0.05
  14  10   0    0.04    0.05
  14  10   0    0.00    0.06
 -15 -10   0    0.14    0.08
  15  10   0    0.18    0.06
  15  10   0    0.15    0.05
 -16 -10   0    0.00    0.08
  16  10   0    0.07    0.05
  16  10   0    0.19    0.06
 -17 -10   0    0.46    0.11
  17  10   0    0.39    0.06
  17  10   0    0.47    0.07
 -18 -10   0    0.71    0.13
  18  10   0    0.60    0.08
  18  10   0    0.51    0.07
 -19 -10   0    0.01    0.09
  19  10   0    0.17    0.05
  19  10   0    0.16    0.06
 -13  11   0   -0.08    0.09
  12 -11   0    0.06    0.11
 -12  11   0    0.16    0.11
  11 -11   0    3.64    0.25
 -11  11   0    3.11    0.22
  10 -11   0    4.87    0.27
 -10  11   0    5.59    0.27
   9 -11   0    0.04    0.10
  -9  11   0    0.03    0.08
   8 -11   0    1.21    0.14
  -8  11   0    1.28    0.13
   7 -11   0    5.04    0.25
  -7  11   0    5.15    0.24
   6 -11   0    0.23    0.10
  -6  11   0    0.32    0.09
  -6  11   0    0.32    0.08
   5 -11   0   -0.06    0.07
  -5  11   0   -0.01    0.07
  -5  11   0    0.06    0.07
   4 -11   0    4.36    0.22
  -4  11   0    4.43    0.20
  -4  11   0    4.48    0.21
   3 -11   0   16.31    0.48
  -3  11   0   16.08    0.48
   2 -11   0    0.37    0.09
  -2  11   0    0.46    0.09
   1 -11   0    0.98    0.10
   1 -11   0    0.91    0.11
  -1  11   0    0.91    0.10
  -1  11   0    0.67    0.10
   0 -11   0    3.14    0.17
   0 -11   0    3.09    0.18
   0  11   0    2.81    0.16
   0  11   0    2.97    0.18
  -1 -11   0    3.92    0.19
  -1 -11   0    3.80    0.20
   1  11   0    4.10    0.18
   1  11   0    4.44    0.22
  -2 -11   0   -0.06    0.06
  -2 -11   0    0.00    0.05
   2  11   0   -0.06    0.06
   2  11   0   -0.10    0.06
   2  11   0    0.02    0.06
  -3 -11   0    7.50    0.26
  -3 -11   0    7.05    0.27
   3  11   0    7.42    0.26
   3  11   0    7.44    0.26
   3  11   0    7.46    0.29
  -4 -11   0    1.01    0.09
  -4 -11   0    0.94    0.09
   4  11   0    1.16    0.11
   4  11   0    0.98    0.09
   4  11   0    0.94    0.10
   4  11   0    0.92    0.11
  -5 -11   0   -0.03    0.05
  -5 -11   0   -0.02    0.05
   5  11   0   -0.05    0.06
   5  11   0    0.02    0.06
   5  11   0   -0.10    0.05
   5  11   0   -0.05    0.06
  -6 -11   0   15.46    0.42
  -6 -11   0   15.86    0.45
  -6 -11   0   15.38    0.46
   6  11   0   15.55    0.47
   6  11   0   16.47    0.45
   6  11   0   15.94    0.44
   6  11   0   15.98    0.45
  -7 -11   0   -0.02    0.05
  -7 -11   0   -0.01    0.06
   7  11   0   -0.01    0.06
   7  11   0   -0.04    0.05
   7  11   0    0.09    0.06
   7  11   0   -0.06    0.05
  -8 -11   0    1.82    0.13
  -8 -11   0    1.64    0.11
   8  11   0    1.57    0.11
   8  11   0    1.67    0.13
   8  11   0    1.61    0.12
   8  11   0    1.47    0.11
  -9 -11   0    1.52    0.11
  -9 -11   0    1.48    0.12
   9  11   0    1.65    0.12
   9  11   0    1.56    0.12
   9  11   0    1.83    0.12
   9  11   0    1.68    0.13
 -10 -11   0    0.48    0.08
  10  11   0    0.61    0.08
  10  11   0    0.50    0.08
  10  11   0    0.64    0.08
 -11 -11   0   -0.03    0.06
  11  11   0   -0.06    0.05
  11  11   0   -0.05    0.06
  11  11   0    0.02    0.06
 -12 -11   0    5.73    0.25
  12  11   0    4.77    0.19
  12  11   0    5.61    0.20
  12  11   0    5.69    0.21
 -13 -11   0    0.73    0.11
  13  11   0    0.85    0.09
  13  11   0    0.80    0.09
  13  11   0    0.76    0.09
 -14 -11   0    0.40    0.09
  14  11   0    0.52    0.08
  14  11   0    0.28    0.06
  14  11   0    0.48    0.08
 -15 -11   0    2.25    0.17
  15  11   0    2.45    0.13
  15  11   0    2.16    0.12
  15  11   0    2.05    0.13
 -16 -11   0    0.12    0.08
  16  11   0    0.09    0.06
  16  11   0   -0.03    0.06
 -17 -11   0   -0.10    0.08
  17  11   0   -0.02    0.05
  17  11   0    0.03    0.06
 -18 -11   0    0.01    0.09
  18  11   0   -0.06    0.06
  18  11   0   -0.01    0.05
  12 -12   0    0.53    0.14
 -12  12   0    0.47    0.13
  11 -12   0    3.08    0.23
 -11  12   0    2.53    0.20
  10 -12   0    0.44    0.13
 -10  12   0    0.48    0.11
   9 -12   0    1.43    0.17
  -9  12   0    1.57    0.15
   8 -12   0    1.54    0.16
  -8  12   0    1.47    0.14
   7 -12   0   -0.03    0.09
  -7  12   0   -0.21    0.06
   6 -12   0    0.51    0.11
  -6  12   0    0.34    0.09
  -6  12   0    0.44    0.09
   5 -12   0    0.05    0.09
  -5  12   0   -0.04    0.07
  -5  12   0   -0.01    0.07
   4 -12   0    0.33    0.10
  -4  12   0    0.39    0.08
  -4  12   0    0.32    0.09
   3 -12   0    2.20    0.17
  -3  12   0    2.02    0.14
  -3  12   0    2.18    0.16
   2 -12   0    5.61    0.25
  -2  12   0    5.20    0.23
   1 -12   0    0.02    0.07
  -1  12   0    0.04    0.06
   0 -12   0    7.10    0.28
   0  12   0    7.79    0.29
  -1 -12   0    0.67    0.10
  -1 -12   0    0.50    0.09
   1  12   0    0.66    0.10
   1  12   0    0.66    0.09
  -2 -12   0    0.50    0.09
  -2 -12   0    0.41    0.09
   2  12   0    0.50    0.09
  -3 -12   0    5.85    0.23
  -3 -12   0    6.12    0.25
   3  12   0    5.94    0.24
   3  12   0    5.82    0.26
   3  12   0    5.66    0.24
  -4 -12   0    0.21    0.07
  -4 -12   0    0.33    0.08
   4  12   0    0.35    0.09
   4  12   0    0.50    0.09
   4  12   0    0.40    0.08
  -5 -12   0   13.25    0.38
  -5 -12   0   12.86    0.41
   5  12   0   12.42    0.39
   5  12   0   12.96    0.39
   5  12   0   12.42    0.41
  -6 -12   0    0.10    0.06
  -6 -12   0   -0.05    0.05
  -6 -12   0    0.14    0.06
   6  12   0    0.08    0.07
   6  12   0    0.08    0.07
   6  12   0   -0.06    0.06
  -7 -12   0    1.65    0.12
  -7 -12   0    1.51    0.12
   7  12   0    1.50    0.12
   7  12   0    1.81    0.13
   7  12   0    1.81    0.14
  -8 -12   0    3.30    0.18
  -8 -12   0    3.51    0.17
   8  12   0    3.71    0.17
   8  12   0    3.36    0.18
   8  12   0    3.55    0.18
   8  12   0    3.65    0.19
  -9 -12   0    0.22    0.08
   9  12   0    0.62    0.09
   9  12   0    0.41    0.08
   9  12   0    0.44    0.08
   9  12   0    0.43    0.09
 -10 -12   0    1.18    0.12
  10  12   0    1.29    0.11
  10  12   0    1.28    0.11
  10  12   0    1.47    0.12
 -11 -12   0    2.10    0.16
  11  12   0    2.16    0.14
  11  12   0    1.99    0.14
  11  12   0    2.29    0.14
 -12 -12   0    2.26    0.17
  12  12   0    2.23    0.14
  12  12   0    2.34    0.14
  12  12   0    2.44    0.15
 -13 -12   0    0.61    0.11
  13  12   0    0.62    0.09
  13  12   0    0.52    0.09
  13  12   0    0.49    0.08
 -14 -12   0    1.69    0.15
  14  12   0    1.54    0.12
  14  12   0    1.68    0.12
  14  12   0    1.53    0.11
 -15 -12   0    6.52    0.29
  15  12   0    5.86    0.22
  15  12   0    5.97    0.23
  15  12   0    5.70    0.22
 -16 -12   0    0.88    0.13
  16  12   0    1.13    0.11
  16  12   0    1.02    0.10
 -17 -12   0   -0.06    0.08
  17  12   0    0.04    0.06
  17  12   0    0.01    0.07
 -18 -12   0    0.33    0.12
  18  12   0    0.48    0.08
  18  12   0    0.37    0.08
  11 -13   0    0.01    0.11
 -11  13   0    0.06    0.10
  10 -13   0    0.01    0.10
 -10  13   0   -0.06    0.09
   9 -13   0    0.80    0.15
  -9  13   0    0.66    0.12
   8 -13   0    0.18    0.12
  -8  13   0    0.04    0.08
   7 -13   0    1.18    0.15
  -7  13   0    1.13    0.14
   6 -13   0    0.02    0.09
  -6  13   0   -0.11    0.07
   5 -13   0    0.26    0.10
  -5  13   0    0.14    0.09
  -5  13   0    0.18    0.08
   4 -13   0    2.53    0.19
  -4  13   0    2.73    0.18
  -4  13   0    2.63    0.17
   3 -13   0   -0.04    0.08
  -3  13   0    0.02    0.07
  -3  13   0   -0.03    0.08
   2 -13   0   -0.02    0.07
  -2  13   0    0.10    0.08
   1 -13   0    0.62    0.10
  -1  13   0    0.59    0.10
   0 -13   0   -0.07    0.06
   0  13   0    0.01    0.07
  -1 -13   0    1.04    0.11
   1  13   0    1.04    0.12
  -2 -13   0    1.53    0.13
   2  13   0    1.69    0.14
  -3 -13   0    3.41    0.18
  -3 -13   0    3.17    0.19
  -4 -13   0    1.60    0.12
  -4 -13   0    1.39    0.13
   4  13   0    1.51    0.13
   4  13   0    1.54    0.13
   4  13   0    1.49    0.14
  -5 -13   0    0.17    0.07
  -5 -13   0    0.32    0.08
   5  13   0    0.12    0.08
   5  13   0    0.15    0.08
   5  13   0    0.24    0.08
  -6 -13   0    0.11    0.07
  -6 -13   0   -0.01    0.06
   6  13   0    0.05    0.07
   6  13   0    0.05    0.07
   6  13   0    0.14    0.08
  -7 -13   0    5.02    0.23
  -7 -13   0    5.12    0.23
   7  13   0    5.61    0.25
   7  13   0    5.00    0.23
   7  13   0    5.19    0.22
  -8 -13   0    2.18    0.14
  -8 -13   0    2.12    0.16
   8  13   0    2.22    0.15
   8  13   0    2.02    0.14
   8  13   0    2.02    0.15
  -9 -13   0    0.19    0.08
   9  13   0    0.38    0.08
   9  13   0    0.40    0.08
 -10 -13   0    1.09    0.12
  10  13   0    1.10    0.11
  10  13   0    1.05    0.11
 -11 -13   0    0.75    0.11
  11  13   0    0.41    0.08
  11  13   0    0.67    0.10
 -12 -13   0    0.70    0.11
  12  13   0    0.78    0.09
  12  13   0    0.94    0.10
 -13 -13   0    0.45    0.10
  13  13   0    0.34    0.08
  13  13   0    0.28    0.07
 -14 -13   0    0.58    0.11
  14  13   0    0.33    0.08
  14  13   0    0.50    0.08
 -15 -13   0    1.94    0.17
  15  13   0    2.00    0.14
  15  13   0    1.86    0.14
 -16 -13   0    0.08    0.09
  16  13   0    0.08    0.07
 -17 -13   0    0.03    0.09
  17  13   0    0.11    0.07
 -18 -13   0   -0.08    0.08
  18  13   0    0.06    0.07
   9 -14   0    0.18    0.13
  -9  14   0    0.27    0.10
   8 -14   0    0.32    0.13
  -8  14   0    0.11    0.10
   7 -14   0    0.17    0.11
  -7  14   0    0.28    0.10
   6 -14   0    1.03    0.15
  -6  14   0    1.06    0.13
   5 -14   0    2.11    0.19
  -5  14   0    2.47    0.19
  -5  14   0    2.28    0.17
   4 -14   0   -0.06    0.09
  -4  14   0   -0.05    0.07
  -4  14   0    0.22    0.09
   3 -14   0    0.70    0.13
  -3  14   0    0.86    0.12
  -3  14   0    0.68    0.11
   2 -14   0    3.44    0.22
  -2  14   0    3.15    0.20
   1 -14   0    0.38    0.11
  -1  14   0    0.27    0.10
   0 -14   0    0.34    0.10
   0  14   0    0.46    0.10
  -1 -14   0    4.90    0.24
   1  14   0    4.98    0.24
  -2 -14   0    0.38    0.10
   2  14   0    0.42    0.10
  -3 -14   0    0.16    0.07
   3  14   0    0.06    0.08
  -4 -14   0    6.45    0.26
  -5 -14   0    1.73    0.13
   5  14   0    1.78    0.14
   5  14   0    1.84    0.14
  -6 -14   0    0.01    0.07
  -6 -14   0   -0.08    0.06
   6  14   0    0.05    0.08
   6  14   0   -0.01    0.08
   6  14   0    0.04    0.07
  -7 -14   0    1.85    0.15
  -7 -14   0    1.62    0.14
   7  14   0    1.68    0.15
   7  14   0    1.71    0.14
   7  14   0    1.58    0.13
  -8 -14   0    0.35    0.09
   8  14   0    0.53    0.09
   8  14   0    0.40    0.09
   8  14   0    0.48    0.10
  -9 -14   0    0.03    0.07
   9  14   0    0.05    0.07
   9  14   0    0.04    0.07
 -10 -14   0   -0.02    0.07
  10  14   0    0.05    0.07
  10  14   0    0.08    0.07
 -11 -14   0   -0.05    0.06
  11  14   0   -0.14    0.07
  11  14   0   -0.05    0.06
 -12 -14   0    0.35    0.10
  12  14   0    0.32    0.08
  12  14   0    0.38    0.09
 -13 -14   0    0.84    0.13
  13  14   0    0.57    0.10
  13  14   0    0.49    0.10
 -14 -14   0    0.08    0.08
  14  14   0   -0.02    0.06
  14  14   0    0.18    0.08
 -15 -14   0    0.25    0.10
  15  14   0    0.43    0.09
 -16 -14   0    2.61    0.21
  16  14   0    2.47    0.16
  16  14   0    2.78    0.17
 -17 -14   0    0.26    0.12
  17  14   0    0.23    0.08
   8 -15   0    0.11    0.12
   7 -15   0    0.23    0.13
   6 -15   0    0.25    0.11
   5 -15   0    2.41    0.20
  -5  15   0    2.72    0.19
   4 -15   0    0.42    0.13
  -4  15   0    0.52    0.12
  -4  15   0    0.30    0.10
   3 -15   0    0.14    0.11
  -3  15   0    0.19    0.09
  -3  15   0    0.10    0.10
   2 -15   0    0.18    0.10
  -2  15   0   -0.04    0.07
  -2  15   0    0.22    0.09
   1 -15   0    0.50    0.12
  -1  15   0    0.62    0.11
   0 -15   0    0.34    0.10
   0  15   0    0.27    0.10
  -1 -15   0    0.09    0.09
   1  15   0    0.08    0.08
  -2 -15   0    2.28    0.17
   2  15   0    2.19    0.17
  -3 -15   0    0.13    0.09
   3  15   0    0.12    0.08
  -4 -15   0    0.39    0.10
   4  15   0    0.39    0.10
  -5 -15   0    0.07    0.07
  -6 -15   0    0.85    0.11
  -7 -15   0    1.25    0.13
   7  15   0    1.17    0.12
  -8 -15   0   -0.01    0.07
   8  15   0    0.00    0.07
   8  15   0    0.02    0.08
  -9 -15   0    1.55    0.15
   9  15   0    1.53    0.14
   9  15   0    1.58    0.14
 -10 -15   0    0.24    0.10
  10  15   0    0.02    0.08
  10  15   0    0.05    0.08
 -11 -15   0    0.07    0.08
  11  15   0    0.12    0.08
  11  15   0    0.00    0.08
 -12 -15   0    0.01    0.07
  12  15   0    0.08    0.08
  12  15   0    0.18    0.08
 -13 -15   0    0.57    0.11
  13  15   0    0.56    0.10
 -14 -15   0    2.85    0.21
  14  15   0    3.02    0.18
 -15 -15   0    1.55    0.17
  15  15   0    1.42    0.13
 -16 -15   0   -0.01    0.09
  16  15   0   -0.02    0.08
  16  15   0    0.01    0.07
   7 -16   0    0.24    0.13
   6 -16   0   -0.05    0.11
   5 -16   0    0.07    0.12
   4 -16   0    0.19    0.12
  -4  16   0    0.27    0.12
   3 -16   0    1.07    0.16
  -3  16   0    1.23    0.16
   2 -16   0    1.28    0.16
  -2  16   0    1.21    0.15
   1 -16   0    0.04    0.10
  -1  16   0    0.03    0.10
   0 -16   0   -0.11    0.09
   0  16   0    0.03    0.09
  -1 -16   0    0.00    0.08
   1  16   0   -0.09    0.09
  -2 -16   0   -0.01    0.08
   2  16   0   -0.02    0.09
  -3 -16   0    0.05    0.08
   3  16   0    0.03    0.09
   4  16   0    1.24    0.14
  -5 -16   0    1.09    0.13
   5  16   0    0.97    0.13
  -6 -16   0    0.01    0.07
   6  16   0   -0.08    0.08
  -7 -16   0    0.12    0.08
  -8 -16   0    1.32    0.14
   8  16   0    1.68    0.15
  -9 -16   0    0.16    0.10
   9  16   0    0.18    0.09
 -10 -16   0    1.62    0.16
  10  16   0    1.85    0.15
 -11 -16   0    0.53    0.11
  11  16   0    0.20    0.09
 -12 -16   0    0.07    0.09
  12  16   0    0.24    0.09
 -13 -16   0    0.39    0.12
  13  16   0    0.46    0.10
 -14 -16   0   -0.01    0.08
  14  16   0   -0.08    0.08
  14  16   0    0.12    0.09
 -15 -16   0    0.01    0.09
  15  16   0    0.00    0.09
  15  16   0    0.06    0.09
 -16 -16   0    0.13    0.11
  16  16   0    0.08    0.09
   5 -17   0    0.24    0.14
   4 -17   0    0.24    0.13
   3 -17   0    0.05    0.11
  -3  17   0    0.18    0.11
   2 -17   0    0.22    0.12
  -2  17   0    0.20    0.11
   1 -17   0    0.06    0.11
  -1  17   0    0.17    0.11
   0 -17   0    0.40    0.13
   0  17   0    0.40    0.12
  -1 -17   0    1.69    0.17
   1  17   0    1.41    0.17
  -2 -17   0    3.14    0.22
   2  17   0    3.19    0.22
  -3 -17   0    0.89    0.13
   3  17   0    0.77    0.13
  -4 -17   0    0.45    0.10
   4  17   0    0.59    0.13
  -5 -17   0    0.56    0.10
   5  17   0    0.60    0.12
  -6 -17   0    3.14    0.21
   6  17   0    3.29    0.22
  -7 -17   0    0.15    0.09
   7  17   0    0.03    0.10
  -8 -17   0    0.16    0.09
   8  17   0    0.04    0.09
  -9 -17   0   -0.07    0.08
   9  17   0   -0.06    0.10
 -10 -17   0   -0.02    0.09
  10  17   0    0.04    0.09
  10  17   0    0.04    0.09
 -11 -17   0    0.57    0.13
  11  17   0    0.67    0.13
  11  17   0    0.69    0.12
 -12 -17   0   -0.05    0.09
  12  17   0   -0.06    0.09
  12  17   0    0.06    0.09
 -13 -17   0    0.99    0.15
  13  17   0    0.93    0.13
  13  17   0    1.03    0.14
 -14 -17   0    0.56    0.13
  14  17   0    0.39    0.11
  14  17   0    0.59    0.12
 -15 -17   0   -0.02    0.09
  15  17   0    0.00    0.09
   3 -18   0    0.66    0.16
  -3  18   0    0.49    0.14
   2 -18   0    0.44    0.14
  -2  18   0   -0.07    0.11
   1 -18   0    2.48    0.22
  -1  18   0    2.33    0.20
   0 -18   0    2.14    0.20
   0  18   0    2.16    0.20
  -1 -18   0   -0.06    0.09
   1  18   0   -0.03    0.10
  -2 -18   0   -0.04    0.09
   2  18   0    0.06    0.11
  -3 -18   0    0.10    0.09
   3  18   0    0.09    0.10
  -4 -18   0    0.19    0.10
   4  18   0    0.03    0.10
  -5 -18   0    0.40    0.11
   5  18   0    0.29    0.12
  -6 -18   0    0.81    0.13
   6  18   0    0.64    0.13
  -7 -18   0    0.00    0.09
   7  18   0    0.16    0.11
  -8 -18   0    4.59    0.26
   8  18   0    4.51    0.26
  -9 -18   0    2.32    0.19
   9  18   0    2.59    0.20
 -10 -18   0    0.42    0.12
  10  18   0    0.51    0.13
 -11 -18   0    0.30    0.11
  11  18   0    0.14    0.11
 -12 -18   0   -0.04    0.08
  12  18   0   -0.16    0.09
 -13 -18   0    3.32    0.24
  13  18   0    3.55    0.23
  13  18   0    3.59    0.23
   1 -19   0    0.02    0.12
  -1  19   0    0.15    0.13
   0 -19   0    2.73    0.23
   0  19   0    2.60    0.23
  -1 -19   0    0.50    0.14
   1  19   0    0.40    0.13
  -2 -19   0    0.50    0.12
   2  19   0    0.49    0.14
  -3 -19   0   -0.06    0.08
   3  19   0   -0.23    0.10
  -4 -19   0    0.20    0.10
   4  19   0    0.35    0.13
  -5 -19   0    0.31    0.11
   5  19   0    0.25    0.12
  -6 -19   0    1.74    0.17
   6  19   0    1.75    0.19
  -7 -19   0    2.02    0.18
   7  19   0    2.08    0.20
  -8 -19   0    0.40    0.12
   8  19   0    0.27    0.13
  -9 -19   0   -0.06    0.09
   9  19   0    0.09    0.12
 -10 -19   0    0.01    0.10
  10  19   0    0.23    0.12
 -11 -19   0    0.87    0.15
  11  19   0    0.78    0.14
  -2 -20   0    0.16    0.10
  -3 -20   0   -0.03    0.09
   3  20   0    0.04    0.12
  -4 -20   0    0.46    0.12
   4  20   0    0.51    0.14
  -5 -20   0   -0.11    0.09
   5  20   0    0.09    0.12
  -6 -20   0    0.06    0.10
   6  20   0    0.13    0.12
  -7 -20   0    0.20    0.11
   7  20   0    0.08    0.11
  -8 -20   0    2.05    0.20
   8  20   0    2.23    0.21
  10  19  -1    0.58    0.14
 -10 -19   1    0.47    0.13
   9  19  -1    0.93    0.16
  -9 -19   1    0.98    0.15
   8  19  -1    0.60    0.14
  -8 -19   1    0.69    0.14
   7  19  -1    0.18    0.12
  -7 -19   1    0.17    0.11
   6  19  -1    0.25    0.12
  -6 -19   1   -0.02    0.09
   5  19  -1   -0.10    0.10
  -5 -19   1    0.00    0.09
   4  19  -1    0.27    0.13
  -4 -19   1    0.07    0.10
   3  19  -1    3.19    0.25
  -3 -19   1    3.41    0.22
   2  19  -1    0.47    0.14
  -2 -19   1    0.56    0.12
   1  19  -1    2.32    0.21
  -1 -19   1    1.83    0.17
   0  19  -1    1.91    0.21
   0 -19   1    1.96    0.20
  12  18  -1    0.32    0.12
 -12 -18   1    0.43    0.13
  11  18  -1    0.50    0.13
 -11 -18   1    0.51    0.12
  10  18  -1   -0.10    0.10
 -10 -18   1   -0.04    0.10
   9  18  -1    0.50    0.14
  -9 -18   1    0.73    0.13
   8  18  -1    0.10    0.11
  -8 -18   1    0.01    0.09
   7  18  -1    0.26    0.12
  -7 -18   1    0.20    0.10
   6  18  -1   -0.07    0.10
  -6 -18   1    0.18    0.10
   5  18  -1    2.07    0.19
  -5 -18   1    1.98    0.17
   4  18  -1    0.88    0.15
  -4 -18   1    0.77    0.13
   3  18  -1    0.19    0.12
  -3 -18   1    0.06    0.09
   2  18  -1    0.69    0.14
  -2 -18   1    0.36    0.11
   1  18  -1    0.77    0.15
  -1 -18   1    0.94    0.15
  -1 -18   1    1.12    0.14
   0  18  -1    0.15    0.11
   0 -18   1    0.13    0.12
   0 -18   1    0.16    0.10
  -1  18  -1    3.62    0.25
   1 -18   1    3.28    0.25
  -2  18  -1    0.06    0.12
   2 -18   1    0.30    0.14
  -3  18  -1    0.04    0.12
   3 -18   1    0.03    0.12
  14  17  -1   -0.11    0.09
 -14 -17   1    0.11    0.11
  13  17  -1    0.91    0.14
 -13 -17   1    0.74    0.15
  12  17  -1    0.04    0.10
 -12 -17   1   -0.06    0.09
  11  17  -1    0.14    0.11
 -11 -17   1    0.31    0.11
  10  17  -1    0.08    0.11
 -10 -17   1    0.13    0.11
   9  17  -1    0.36    0.12
  -9 -17   1    0.40    0.11
   8  17  -1    2.15    0.18
  -8 -17   1    1.97    0.18
   7  17  -1   -0.04    0.09
  -7 -17   1   -0.09    0.07
   6  17  -1    1.06    0.14
  -6 -17   1    1.10    0.13
   5  17  -1    0.17    0.11
  -5 -17   1    0.15    0.08
   4  17  -1    0.87    0.14
  -4 -17   1    0.63    0.12
   3  17  -1    1.87    0.18
  -3 -17   1    1.54    0.15
   2  17  -1   -0.03    0.10
  -2 -17   1   -0.08    0.09
  -2 -17   1    0.00    0.08
   1  17  -1   -0.04    0.10
  -1 -17   1   -0.11    0.09
   0  17  -1    1.56    0.17
   0 -17   1    1.62    0.18
  -1  17  -1    0.31    0.13
   1 -17   1    0.83    0.14
  -2  17  -1    2.81    0.21
   2 -17   1    2.20    0.21
  -3  17  -1    0.12    0.11
   3 -17   1   -0.11    0.10
  -4  17  -1    2.61    0.21
   4 -17   1    2.67    0.23
   5 -17   1    1.08    0.17
  15  16  -1    0.30    0.11
  15  16  -1    0.33    0.10
 -15 -16   1    0.23    0.12
  14  16  -1    0.48    0.11
  14  16  -1    0.33    0.11
 -14 -16   1    0.24    0.11
  13  16  -1    1.10    0.13
  13  16  -1    0.79    0.13
 -13 -16   1    1.20    0.15
  12  16  -1    0.04    0.08
  12  16  -1    0.02    0.09
 -12 -16   1    0.10    0.10
  11  16  -1    0.12    0.09
  11  16  -1    0.01    0.09
 -11 -16   1   -0.08    0.08
  10  16  -1    0.93    0.13
  10  16  -1    0.93    0.13
 -10 -16   1    0.63    0.13
   9  16  -1    0.24    0.10
  -9 -16   1    0.30    0.10
   8  16  -1    1.03    0.14
  -8 -16   1    1.05    0.14
   7  16  -1    3.64    0.22
  -7 -16   1    3.66    0.22
   6  16  -1    0.04    0.09
  -6 -16   1    0.02    0.08
   5  16  -1    0.01    0.08
  -5 -16   1    0.41    0.10
   4  16  -1   -0.06    0.08
  -4 -16   1   -0.06    0.07
   3  16  -1    1.65    0.16
  -3 -16   1    1.82    0.15
  -3 -16   1    1.77    0.16
   2  16  -1    1.52    0.16
  -2 -16   1    1.64    0.16
   1  16  -1    0.62    0.12
  -1 -16   1    0.40    0.11
   0  16  -1    0.16    0.10
   0 -16   1    0.06    0.10
  -1  16  -1    2.42    0.20
   1 -16   1    2.56    0.20
  -2  16  -1    0.21    0.11
   2 -16   1    0.16    0.11
  -3  16  -1    1.12    0.15
   3 -16   1    1.02    0.16
  -4  16  -1   -0.01    0.10
   4 -16   1    0.15    0.12
   5 -16   1    0.88    0.16
   6 -16   1    0.53    0.15
   7 -16   1    0.42    0.14
  16  15  -1    0.02    0.08
 -16 -15   1    0.00    0.09
  15  15  -1    0.25    0.09
  15  15  -1    0.57    0.11
 -15 -15   1    0.38    0.11
  14  15  -1    1.79    0.15
  14  15  -1    1.58    0.14
 -14 -15   1    1.56    0.17
  13  15  -1    0.02    0.09
  13  15  -1    0.09    0.08
 -13 -15   1    0.03    0.09
  12  15  -1    0.23    0.09
  12  15  -1    0.21    0.09
 -12 -15   1   -0.06    0.07
  11  15  -1    0.71    0.12
  11  15  -1    0.54    0.10
 -11 -15   1    0.58    0.12
  10  15  -1    5.96    0.27
  10  15  -1    5.69    0.26
 -10 -15   1    6.10    0.28
   9  15  -1    4.55    0.23
   9  15  -1    4.39    0.22
  -9 -15   1    4.48    0.24
   8  15  -1    0.49    0.10
   8  15  -1    0.34    0.10
  -8 -15   1    0.49    0.10
   7  15  -1   -0.20    0.07
  -7 -15   1   -0.03    0.07
   6  15  -1    0.73    0.12
  -6 -15   1    0.62    0.11
   5  15  -1    6.26    0.28
  -5 -15   1    6.56    0.28
   4  15  -1   11.81    0.41
  -4 -15   1   11.94    0.40
   3  15  -1    0.10    0.10
  -3 -15   1    0.22    0.09
  -3 -15   1    0.21    0.09
   2  15  -1    2.31    0.18
  -2 -15   1    2.18    0.17
   1  15  -1    0.24    0.10
  -1 -15   1    0.40    0.10
   0  15  -1    2.78    0.20
   0 -15   1    2.55    0.19
  -1  15  -1    0.79    0.13
   1 -15   1    0.61    0.12
  -2  15  -1    1.80    0.17
   2 -15   1    2.36    0.19
  -3  15  -1    1.74    0.15
  -3  15  -1    1.79    0.17
   3 -15   1    1.73    0.17
  -4  15  -1    0.32    0.11
  -4  15  -1    0.30    0.09
   4 -15   1    0.61    0.13
  -5  15  -1    2.49    0.18
  -5  15  -1    2.17    0.18
   5 -15   1    2.28    0.20
  -6  15  -1    0.09    0.09
   6 -15   1    0.07    0.10
  -7  15  -1    1.88    0.17
   7 -15   1    2.07    0.21
   8 -15   1    0.11    0.13
  16  14  -1    0.33    0.09
 -16 -14   1    0.44    0.12
  15  14  -1    1.00    0.11
  15  14  -1    0.86    0.11
 -15 -14   1    0.79    0.13
  14  14  -1    0.15    0.08
  14  14  -1    0.10    0.08
 -14 -14   1    0.15    0.09
  13  14  -1    0.32    0.09
  13  14  -1    0.24    0.08
 -13 -14   1    0.15    0.08
  12  14  -1    3.02    0.17
 -12 -14   1    3.34    0.22
  11  14  -1    0.18    0.08
 -11 -14   1    0.05    0.08
  10  14  -1    3.45    0.19
 -10 -14   1    3.15    0.21
   9  14  -1    0.17    0.08
  -9 -14   1    0.06    0.07
   8  14  -1    0.31    0.08
  -8 -14   1    0.22    0.09
   7  14  -1    8.61    0.34
   7  14  -1    8.95    0.32
  -7 -14   1    8.26    0.32
   6  14  -1    6.49    0.26
   6  14  -1    6.52    0.27
  -6 -14   1    6.26    0.28
  -6 -14   1    6.30    0.26
   5  14  -1   -0.01    0.08
  -5 -14   1   -0.01    0.07
   4  14  -1    4.70    0.23
  -4 -14   1    4.44    0.22
  -4 -14   1    4.36    0.21
   3  14  -1    0.03    0.07
  -3 -14   1   -0.01    0.07
   2  14  -1    6.70    0.28
  -2 -14   1    6.30    0.27
   1  14  -1   -0.07    0.08
  -1 -14   1    0.03    0.08
   0  14  -1    1.47    0.14
   0 -14   1    1.38    0.14
  -1  14  -1    0.54    0.10
   1 -14   1    0.37    0.10
  -2  14  -1    4.32    0.23
   2 -14   1    4.36    0.24
  -3  14  -1    0.73    0.12
   3 -14   1    1.05    0.14
  -4  14  -1    3.82    0.21
  -4  14  -1    3.66    0.22
   4 -14   1    3.64    0.23
  -5  14  -1    0.04    0.08
  -5  14  -1    0.12    0.09
   5 -14   1   -0.06    0.09
  -6  14  -1    0.87    0.13
   6 -14   1    0.87    0.15
  -7  14  -1    0.01    0.09
   7 -14   1    0.02    0.11
  -8  14  -1    0.25    0.10
   8 -14   1    0.22    0.12
  -9  14  -1    0.17    0.11
   9 -14   1    0.28    0.13
  17  13  -1    0.06    0.07
 -17 -13   1    0.11    0.09
  16  13  -1    1.15    0.11
 -16 -13   1    1.26    0.16
  15  13  -1    0.03    0.08
  15  13  -1    0.04    0.07
 -15 -13   1    0.15    0.09
  14  13  -1   -0.18    0.06
  14  13  -1    0.01    0.07
 -14 -13   1   -0.02    0.08
  13  13  -1    0.02    0.07
 -13 -13   1   -0.01    0.07
  12  13  -1   -0.03    0.07
 -12 -13   1    0.13    0.08
  11  13  -1    0.28    0.08
 -11 -13   1    0.32    0.09
  10  13  -1    1.61    0.13
  10  13  -1    1.90    0.14
 -10 -13   1    1.66    0.14
   9  13  -1    0.32    0.08
   9  13  -1    0.36    0.08
  -9 -13   1    0.25    0.08
   8  13  -1    3.97    0.19
   8  13  -1    4.32    0.21
   8  13  -1    4.25    0.22
  -8 -13   1    3.89    0.21
   7  13  -1    0.27    0.09
   7  13  -1    0.32    0.08
  -7 -13   1    0.30    0.08
  -7 -13   1    0.22    0.08
   6  13  -1    0.03    0.07
   6  13  -1   -0.06    0.07
  -6 -13   1   -0.01    0.06
  -6 -13   1    0.01    0.07
   5  13  -1    0.01    0.07
   5  13  -1   -0.07    0.07
  -5 -13   1    0.07    0.07
  -5 -13   1    0.08    0.07
  -5 -13   1    0.02    0.06
   4  13  -1    5.74    0.27
   4  13  -1    6.12    0.26
  -4 -13   1    5.88    0.25
  -4 -13   1    6.65    0.25
  -4 -13   1    5.84    0.26
   3  13  -1    1.38    0.13
   3  13  -1    1.47    0.13
  -3 -13   1    1.33    0.12
   2  13  -1    5.95    0.26
  -2 -13   1    6.26    0.26
   1  13  -1    0.17    0.08
  -1 -13   1    0.22    0.08
   0  13  -1    0.21    0.09
   0 -13   1    0.26    0.09
  -1  13  -1    0.89    0.12
   1 -13   1    0.75    0.11
  -2  13  -1   -0.08    0.07
   2 -13   1   -0.14    0.07
  -3  13  -1    0.34    0.10
   3 -13   1    0.49    0.11
  -4  13  -1    0.03    0.08
  -4  13  -1    0.04    0.07
   4 -13   1   -0.03    0.08
  -5  13  -1    0.38    0.10
  -5  13  -1    0.59    0.10
   5 -13   1    0.41    0.11
  -6  13  -1    0.02    0.08
  -6  13  -1   -0.01    0.08
   6 -13   1    0.15    0.10
  -7  13  -1    0.08    0.08
   7 -13   1    0.02    0.09
  -8  13  -1    0.01    0.09
   8 -13   1   -0.02    0.10
  -9  13  -1   -0.07    0.08
   9 -13   1   -0.07    0.10
 -10  13  -1   -0.01    0.10
  10 -13   1    0.14    0.11
 -11  13  -1   -0.02    0.10
  11 -13   1    0.20    0.13
  18  12  -1    0.16    0.08
  18  12  -1    0.25    0.07
 -18 -12   1    0.31    0.12
  17  12  -1    1.75    0.13
  17  12  -1    1.72    0.12
 -17 -12   1    1.62    0.17
  16  12  -1    0.29    0.07
  16  12  -1    0.21    0.08
 -16 -12   1    0.17    0.09
  15  12  -1    1.30    0.11
  15  12  -1    1.63    0.12
  15  12  -1    1.47    0.12
 -15 -12   1    1.45    0.16
  14  12  -1    1.12    0.10
  14  12  -1    0.95    0.10
 -14 -12   1    1.09    0.13
  13  12  -1    0.34    0.07
  13  12  -1    0.40    0.08
 -13 -12   1    0.40    0.10
  12  12  -1    0.26    0.07
  12  12  -1    0.18    0.07
  12  12  -1    0.28    0.08
 -12 -12   1    0.23    0.09
  11  12  -1    2.10    0.14
  11  12  -1    1.66    0.13
  11  12  -1    1.80    0.13
 -11 -12   1    1.80    0.14
  10  12  -1    1.05    0.10
  10  12  -1    1.05    0.10
  10  12  -1    1.06    0.11
 -10 -12   1    1.18    0.12
   9  12  -1    2.83    0.16
   9  12  -1    3.02    0.16
   9  12  -1    3.02    0.15
  -9 -12   1    2.89    0.17
   8  12  -1   -0.01    0.06
   8  12  -1   -0.03    0.06
   8  12  -1    0.03    0.07
  -8 -12   1    0.01    0.06
  -8 -12   1   -0.02    0.06
   7  12  -1    0.61    0.08
   7  12  -1    0.35    0.09
   7  12  -1    0.28    0.08
  -7 -12   1    0.39    0.08
  -7 -12   1    0.48    0.08
   6  12  -1    0.56    0.09
   6  12  -1    0.71    0.10
   6  12  -1    0.69    0.09
  -6 -12   1    0.68    0.09
  -6 -12   1    0.72    0.10
   5  12  -1    0.01    0.07
   5  12  -1    0.07    0.06
  -5 -12   1    0.14    0.06
  -5 -12   1    0.10    0.06
  -5 -12   1   -0.01    0.06
   4  12  -1    2.80    0.16
   4  12  -1    2.72    0.17
  -4 -12   1    2.99    0.16
  -4 -12   1    2.93    0.17
  -4 -12   1    2.96    0.16
   3  12  -1    7.00    0.29
   3  12  -1    7.45    0.27
  -3 -12   1    6.93    0.26
  -3 -12   1    7.21    0.29
   2  12  -1    0.56    0.10
   2  12  -1    0.63    0.10
   2  12  -1    0.89    0.12
  -2 -12   1    0.74    0.10
  -2 -12   1    0.81    0.11
   1  12  -1    1.42    0.14
   1  12  -1    1.12    0.12
  -1 -12   1    1.19    0.12
  -1 -12   1    1.43    0.13
   0  12  -1    5.77    0.24
   0 -12   1    5.59    0.24
  -1  12  -1    1.67    0.13
   1 -12   1    1.39    0.13
  -2  12  -1    1.65    0.14
   2 -12   1    2.08    0.16
  -3  12  -1    5.93    0.26
   3 -12   1    6.03    0.27
  -4  12  -1    5.10    0.24
  -4  12  -1    4.89    0.23
   4 -12   1    4.97    0.24
  -5  12  -1   -0.11    0.07
  -5  12  -1    0.04    0.07
   5 -12   1   -0.09    0.08
  -6  12  -1    3.08    0.19
  -6  12  -1    2.49    0.17
   6 -12   1    2.39    0.18
  -7  12  -1    2.23    0.17
   7 -12   1    2.11    0.18
  -8  12  -1    1.45    0.15
   8 -12   1    1.56    0.16
  -9  12  -1    1.95    0.17
   9 -12   1    2.08    0.19
 -10  12  -1    0.98    0.15
  10 -12   1    0.71    0.14
 -11  12  -1    0.12    0.10
  11 -12   1    0.07    0.11
 -12  12  -1    0.03    0.10
  12 -12   1    0.09    0.12
  18  11  -1    0.72    0.08
  18  11  -1    0.67    0.09
 -18 -11   1    0.73    0.13
  17  11  -1    2.87    0.15
  17  11  -1    2.63    0.14
 -17 -11   1    3.47    0.23
  16  11  -1    0.06    0.06
  16  11  -1    0.12    0.06
 -16 -11   1    0.26    0.09
  15  11  -1    1.38    0.10
  15  11  -1    1.18    0.10
 -15 -11   1    1.27    0.15
  14  11  -1    0.64    0.08
  14  11  -1    0.69    0.08
 -14 -11   1    0.60    0.11
  13  11  -1    0.57    0.08
  13  11  -1    0.54    0.07
  13  11  -1    0.62    0.08
 -13 -11   1    0.46    0.10
  12  11  -1    2.44    0.14
  12  11  -1    2.57    0.13
  12  11  -1    2.29    0.14
 -12 -11   1    2.60    0.18
  11  11  -1    1.88    0.13
  11  11  -1    1.74    0.12
  11  11  -1    1.90    0.12
 -11 -11   1    1.70    0.14
  10  11  -1    1.02    0.09
  10  11  -1    1.07    0.10
  10  11  -1    1.03    0.09
 -10 -11   1    0.82    0.10
   9  11  -1    0.02    0.06
   9  11  -1    0.07    0.06
   9  11  -1    0.04    0.06
   9  11  -1    0.05    0.06
  -9 -11   1    0.14    0.07
   8  11  -1    4.08    0.18
   8  11  -1    4.10    0.19
   8  11  -1    4.12    0.18
   8  11  -1    4.04    0.19
  -8 -11   1    4.24    0.18
  -8 -11   1    4.28    0.20
   7  11  -1    0.96    0.10
   7  11  -1    0.95    0.10
   7  11  -1    0.89    0.09
   7  11  -1    0.80    0.09
  -7 -11   1    0.92    0.10
  -7 -11   1    0.79    0.09
   6  11  -1   11.93    0.38
   6  11  -1   11.59    0.36
   6  11  -1   11.84    0.36
   6  11  -1   11.96    0.36
  -6 -11   1   11.88    0.37
  -6 -11   1   12.21    0.37
   5  11  -1    1.07    0.11
   5  11  -1    0.96    0.10
   5  11  -1    0.96    0.10
   5  11  -1    1.04    0.11
  -5 -11   1    0.98    0.09
  -5 -11   1    1.23    0.11
  -5 -11   1    1.22    0.10
   4  11  -1    1.90    0.14
   4  11  -1    1.78    0.13
   4  11  -1    1.77    0.13
  -4 -11   1    1.81    0.12
  -4 -11   1    1.77    0.12
  -4 -11   1    1.76    0.13
   3  11  -1    4.73    0.22
   3  11  -1    4.96    0.20
  -3 -11   1    4.90    0.20
  -3 -11   1    5.10    0.22
   2  11  -1    7.67    0.27
   2  11  -1    7.67    0.30
   2  11  -1    7.78    0.27
  -2 -11   1    7.97    0.30
  -2 -11   1    8.24    0.28
   1  11  -1    0.22    0.07
   1  11  -1    0.24    0.08
   1  11  -1    0.16    0.07
  -1 -11   1    0.16    0.07
  -1 -11   1    0.17    0.07
   0  11  -1    0.22    0.08
   0  11  -1    0.16    0.08
   0 -11   1    0.08    0.06
   0 -11   1    0.13    0.07
  -1  11  -1    0.35    0.09
  -1  11  -1    0.43    0.08
   1 -11   1    0.28    0.08
   1 -11   1    0.33    0.08
  -2  11  -1   11.08    0.36
   2 -11   1   10.99    0.37
  -3  11  -1    4.88    0.22
   3 -11   1    5.24    0.24
  -4  11  -1   -0.07    0.07
   4 -11   1   -0.03    0.08
  -5  11  -1    4.76    0.22
  -5  11  -1    4.59    0.22
   5 -11   1    4.78    0.24
  -6  11  -1    3.86    0.21
  -6  11  -1    4.38    0.22
   6 -11   1    4.43    0.23
  -7  11  -1    0.46    0.10
   7 -11   1    0.54    0.11
  -8  11  -1    0.05    0.08
   8 -11   1    0.08    0.09
  -9  11  -1    0.91    0.13
   9 -11   1    0.86    0.14
 -10  11  -1    0.13    0.09
  10 -11   1    0.39    0.12
 -11  11  -1    0.01    0.09
  11 -11   1    0.01    0.10
 -12  11  -1    1.94    0.19
  12 -11   1    2.16    0.19
 -13  11  -1    0.80    0.15
  13 -11   1    0.86    0.15
  18  10  -1    0.93    0.08
  18  10  -1    0.79    0.08
 -18 -10   1    0.84    0.14
  17  10  -1    0.12    0.05
  17  10  -1    0.14    0.06
 -17 -10   1    0.13    0.09
  16  10  -1    0.22    0.06
  16  10  -1    0.32    0.07
 -16 -10   1    0.32    0.10
  15  10  -1    1.59    0.10
  15  10  -1    1.79    0.11
 -15 -10   1    1.77    0.15
  14  10  -1    0.07    0.05
  14  10  -1    0.06    0.06
 -14 -10   1    0.09    0.08
  13  10  -1    0.78    0.08
  13  10  -1    0.77    0.07
  13  10  -1    0.81    0.08
 -13 -10   1    0.78    0.11
  12  10  -1    0.67    0.08
  12  10  -1    0.60    0.07
  12  10  -1    0.59    0.07
 -12 -10   1    0.58    0.10
  11  10  -1    0.46    0.07
  11  10  -1    0.40    0.06
  11  10  -1    0.37    0.07
 -11 -10   1    0.47    0.09
  10  10  -1    1.38    0.10
  10  10  -1    1.63    0.11
  10  10  -1    1.66    0.11
 -10 -10   1    1.50    0.13
   9  10  -1    1.40    0.11
   9  10  -1    1.03    0.09
   9  10  -1    1.20    0.09
   9  10  -1    1.26    0.10
  -9 -10   1    1.23    0.12
  -9 -10   1    1.15    0.09
   8  10  -1    0.05    0.06
   8  10  -1   -0.06    0.05
   8  10  -1    0.04    0.06
   8  10  -1    0.03    0.06
  -8 -10   1    0.05    0.06
  -8 -10   1    0.12    0.05
   7  10  -1    0.92    0.09
   7  10  -1    0.67    0.08
   7  10  -1    0.81    0.09
   7  10  -1    0.80    0.09
  -7 -10   1    0.81    0.09
  -7 -10   1    0.68    0.08
   6  10  -1    4.75    0.19
   6  10  -1    4.74    0.20
   6  10  -1    4.63    0.18
   6  10  -1    4.65    0.19
  -6 -10   1    4.61    0.19
  -6 -10   1    4.72    0.20
  -6 -10   1    4.60    0.17
   5  10  -1   10.67    0.32
   5  10  -1   10.29    0.32
   5  10  -1   10.41    0.32
   5  10  -1   10.97    0.35
  -5 -10   1   10.77    0.34
  -5 -10   1   10.33    0.33
  -5 -10   1   11.19    0.31
   4  10  -1    1.34    0.11
   4  10  -1    1.30    0.10
   4  10  -1    1.33    0.11
   4  10  -1    1.42    0.11
  -4 -10   1    1.32    0.10
  -4 -10   1    1.38    0.11
  -4 -10   1    1.27    0.10
   3  10  -1    0.82    0.09
   3  10  -1    0.62    0.08
   3  10  -1    0.78    0.09
   3  10  -1    0.72    0.09
  -3 -10   1    0.79    0.09
  -3 -10   1    0.59    0.08
   2  10  -1    0.02    0.06
   2  10  -1    0.10    0.06
  -2 -10   1    0.08    0.06
  -2 -10   1    0.05    0.06
   1  10  -1    1.06    0.11
   1  10  -1    1.13    0.10
   1  10  -1    1.16    0.10
  -1 -10   1    1.33    0.11
  -1 -10   1    1.06    0.09
   0  10  -1    2.37    0.16
   0  10  -1    2.69    0.14
   0  10  -1    2.48    0.14
   0 -10   1    2.87    0.16
   0 -10   1    2.72    0.16
  -1  10  -1    0.61    0.10
  -1  10  -1    0.53    0.07
  -1  10  -1    0.58    0.08
   1 -10   1    0.66    0.09
   1 -10   1    0.58    0.09
   1 -10   1    0.64    0.08
  -2  10  -1    2.12    0.14
  -2  10  -1    2.40    0.16
   2 -10   1    2.21    0.15
   2 -10   1    1.89    0.14
   2 -10   1    2.27    0.15
  -3  10  -1    2.82    0.18
  -3  10  -1    3.12    0.17
   3 -10   1    2.89    0.17
   3 -10   1    3.31    0.17
   3 -10   1    3.26    0.17
  -4  10  -1    0.14    0.07
   4 -10   1    0.12    0.08
   4 -10   1    0.16    0.07
  -5  10  -1    0.21    0.08
  -5  10  -1    0.14    0.07
   5 -10   1    0.14    0.07
   5 -10   1    0.16    0.08
  -6  10  -1    1.19    0.12
  -6  10  -1    1.19    0.11
   6 -10   1    1.34    0.13
  -7  10  -1    2.03    0.15
  -7  10  -1    1.72    0.14
   7 -10   1    1.72    0.15
  -8  10  -1    0.60    0.11
   8 -10   1    0.58    0.11
  -9  10  -1    0.11    0.08
   9 -10   1    0.00    0.09
 -10  10  -1    0.13    0.09
  10 -10   1    0.05    0.10
 -11  10  -1    1.47    0.16
  11 -10   1    1.39    0.16
 -12  10  -1    2.83    0.22
  12 -10   1    3.13    0.22
 -13  10  -1    0.61    0.13
  13 -10   1    0.67    0.14
 -19  -9   1    0.08    0.09
  18   9  -1   -0.05    0.05
  18   9  -1    0.01    0.04
 -18  -9   1    0.17    0.10
  17   9  -1    0.15    0.05
  17   9  -1    0.07    0.04
 -17  -9   1    0.08    0.09
  16   9  -1    0.80    0.07
  16   9  -1    0.74    0.07
 -16  -9   1    0.93    0.12
  15   9  -1    0.20    0.05
  15   9  -1    0.17    0.05
 -15  -9   1    0.21    0.09
  14   9  -1    2.12    0.11
  14   9  -1    2.16    0.11
 -14  -9   1    2.05    0.16
  13   9  -1    0.11    0.05
  13   9  -1    0.24    0.06
  13   9  -1    0.12    0.05
 -13  -9   1    0.12    0.07
  12   9  -1    0.19    0.05
  12   9  -1    0.17    0.05
  12   9  -1    0.21    0.05
 -12  -9   1    0.07    0.07
  11   9  -1    3.49    0.14
  11   9  -1    3.84    0.15
  11   9  -1    3.79    0.15
 -11  -9   1    3.76    0.19
  10   9  -1    0.34    0.06
  10   9  -1    0.35    0.06
  10   9  -1    0.44    0.06
 -10  -9   1    0.22    0.07
   9   9  -1    2.25    0.12
   9   9  -1    2.32    0.12
   9   9  -1    2.22    0.11
   9   9  -1    2.41    0.12
  -9  -9   1    2.26    0.15
  -9  -9   1    2.31    0.11
   8   9  -1   42.91    1.02
   8   9  -1   42.66    1.07
   8   9  -1   44.66    1.02
   8   9  -1   43.06    1.02
  -8  -9   1   43.65    1.05
  -8  -9   1   43.49    1.05
   7   9  -1    1.80    0.11
   7   9  -1    1.67    0.10
   7   9  -1    1.82    0.11
   7   9  -1    2.07    0.12
  -7  -9   1    1.75    0.10
  -7  -9   1    1.86    0.12
   6   9  -1    0.03    0.05
   6   9  -1    0.07    0.05
   6   9  -1    0.15    0.05
   6   9  -1    0.16    0.06
  -6  -9   1    0.00    0.05
  -6  -9   1    0.12    0.05
  -6  -9   1    0.13    0.04
   5   9  -1    7.85    0.25
   5   9  -1    8.53    0.26
   5   9  -1    8.13    0.27
   5   9  -1    8.64    0.26
  -5  -9   1    8.07    0.25
  -5  -9   1    7.89    0.26
  -5  -9   1    8.40    0.27
   4   9  -1    2.54    0.12
   4   9  -1    2.71    0.14
   4   9  -1    2.78    0.14
   4   9  -1    2.79    0.14
  -4  -9   1    2.56    0.12
  -4  -9   1    2.70    0.14
  -4  -9   1    2.62    0.14
   3   9  -1    0.25    0.07
   3   9  -1    0.30    0.06
   3   9  -1    0.42    0.07
   3   9  -1    0.33    0.06
  -3  -9   1    0.31    0.06
  -3  -9   1    0.31    0.06
   2   9  -1    4.75    0.18
   2   9  -1    4.66    0.20
   2   9  -1    4.55    0.19
   2   9  -1    4.96    0.19
  -2  -9   1    4.67    0.19
  -2  -9   1    4.74    0.18
   1   9  -1    2.51    0.13
   1   9  -1    2.77    0.15
   1   9  -1    2.40    0.14
  -1  -9   1    2.28    0.13
  -1  -9   1    2.53    0.15
  -1  -9   1    2.68    0.13
   0   9  -1    2.90    0.14
   0   9  -1    2.71    0.14
   0   9  -1    3.07    0.16
   0  -9   1    2.87    0.14
   0  -9   1    2.81    0.14
   0  -9   1    2.87    0.15
  -1   9  -1    0.47    0.08
  -1   9  -1    0.49    0.07
  -1   9  -1    0.32    0.07
   1  -9   1    0.38    0.06
   1  -9   1    0.53    0.08
   1  -9   1    0.47    0.08
  -2   9  -1    0.56    0.08
  -2   9  -1    0.55    0.09
   2  -9   1    0.63    0.08
   2  -9   1    0.60    0.08
   2  -9   1    0.61    0.08
  -3   9  -1    0.33    0.07
  -3   9  -1    0.31    0.08
   3  -9   1    0.32    0.08
   3  -9   1    0.16    0.05
   3  -9   1    0.30    0.07
  -4   9  -1   21.64    0.58
  -4   9  -1   22.66    0.63
   4  -9   1   20.58    0.59
   4  -9   1   22.24    0.59
   4  -9   1   21.41    0.62
  -5   9  -1    0.79    0.09
  -5   9  -1    0.59    0.08
  -5   9  -1    0.43    0.09
   5  -9   1    0.63    0.09
   5  -9   1    0.68    0.09
  -6   9  -1    1.34    0.11
  -6   9  -1    1.30    0.12
   6  -9   1    1.26    0.11
   6  -9   1    1.30    0.12
  -7   9  -1    0.13    0.07
  -7   9  -1    0.23    0.08
   7  -9   1    0.21    0.08
   7  -9   1    0.04    0.08
  -8   9  -1    3.22    0.19
   8  -9   1    3.29    0.20
   8  -9   1    3.14    0.18
  -9   9  -1    3.62    0.21
   9  -9   1    3.28    0.19
   9  -9   1    3.35    0.20
 -10   9  -1    0.51    0.10
  10  -9   1    0.38    0.11
  10  -9   1    0.54    0.11
 -11   9  -1    1.83    0.16
  11  -9   1    1.27    0.15
  11  -9   1    1.91    0.16
 -12   9  -1    0.45    0.11
  12  -9   1    0.52    0.11
 -13   9  -1    0.08    0.10
  13  -9   1    0.20    0.11
 -14   9  -1    0.07    0.11
  14  -9   1    0.11    0.11
 -19  -8   1    0.00    0.09
 -18  -8   1   -0.03    0.08
  17   8  -1    1.54    0.08
 -17  -8   1    1.46    0.15
  16   8  -1    2.22    0.10
  16   8  -1    2.38    0.10
 -16  -8   1    2.52    0.18
  15   8  -1    0.01    0.04
  15   8  -1   -0.01    0.04
 -15  -8   1    0.06    0.07
  14   8  -1    8.19    0.23
  14   8  -1    8.15    0.23
 -14  -8   1    8.48    0.32
  13   8  -1    4.41    0.15
  13   8  -1    4.37    0.15
  13   8  -1    4.17    0.14
 -13  -8   1    4.45    0.22
  12   8  -1    3.45    0.13
  12   8  -1    3.39    0.13
  12   8  -1    3.49    0.13
 -12  -8   1    3.84    0.19
  11   8  -1    2.05    0.10
  11   8  -1    1.79    0.09
  11   8  -1    1.97    0.10
 -11  -8   1    1.77    0.13
  10   8  -1   17.22    0.44
  10   8  -1   17.41    0.46
  10   8  -1   17.79    0.44
  10   8  -1   17.38    0.44
 -10  -8   1   18.20    0.50
 -10  -8   1   18.16    0.43
   9   8  -1    0.00    0.05
   9   8  -1   -0.01    0.04
   9   8  -1    0.02    0.04
   9   8  -1   -0.02    0.04
  -9  -8   1   -0.02    0.05
  -9  -8   1    0.04    0.03
   8   8  -1    4.21    0.15
   8   8  -1    4.55    0.17
   8   8  -1    4.42    0.15
   8   8  -1    4.46    0.16
  -8  -8   1    4.55    0.16
  -8  -8   1    4.18    0.19
   7   8  -1    7.19    0.22
   7   8  -1    7.59    0.22
   7   8  -1    7.15    0.23
   7   8  -1    6.91    0.22
  -7  -8   1    7.38    0.25
  -7  -8   1    7.11    0.22
   6   8  -1    2.01    0.11
   6   8  -1    2.11    0.11
   6   8  -1    2.22    0.11
   6   8  -1    2.40    0.11
  -6  -8   1    2.18    0.09
  -6  -8   1    2.16    0.12
  -6  -8   1    2.39    0.11
   5   8  -1    0.13    0.04
   5   8  -1    0.18    0.05
   5   8  -1    0.00    0.05
   5   8  -1    0.02    0.04
  -5  -8   1    0.22    0.04
  -5  -8   1    0.11    0.04
  -5  -8   1    0.19    0.05
   4   8  -1    7.27    0.25
   4   8  -1    7.70    0.23
   4   8  -1    7.63    0.24
   4   8  -1    7.88    0.24
  -4  -8   1    7.65    0.24
  -4  -8   1    7.84    0.25
  -4  -8   1    7.71    0.23
   3   8  -1    3.09    0.14
   3   8  -1    3.23    0.15
   3   8  -1    3.37    0.14
   3   8  -1    3.36    0.14
  -3  -8   1    3.20    0.15
  -3  -8   1    3.21    0.14
   2   8  -1   18.83    0.47
   2   8  -1   17.48    0.47
   2   8  -1   18.04    0.50
   2   8  -1   18.68    0.48
  -2  -8   1   17.80    0.50
  -2  -8   1   17.99    0.47
   1   8  -1    0.01    0.05
   1   8  -1   -0.01    0.05
  -1  -8   1   -0.03    0.04
  -1  -8   1    0.03    0.04
  -1  -8   1   -0.03    0.05
   0   8  -1    1.30    0.10
   0   8  -1    1.37    0.09
   0   8  -1    1.37    0.11
   0  -8   1    1.57    0.11
   0  -8   1    1.51    0.11
   0  -8   1    1.32    0.09
  -1   8  -1    0.19    0.06
  -1   8  -1    0.21    0.06
  -1   8  -1    0.34    0.06
   1  -8   1    0.24    0.06
   1  -8   1    0.31    0.06
   1  -8   1    0.18    0.06
  -2   8  -1    5.55    0.21
  -2   8  -1    5.89    0.23
   2  -8   1    6.12    0.21
   2  -8   1    5.72    0.23
   2  -8   1    5.62    0.21
  -3   8  -1   11.23    0.34
  -3   8  -1   11.12    0.36
  -3   8  -1   11.60    0.33
   3  -8   1   11.01    0.34
   3  -8   1   11.59    0.34
   3  -8   1   10.72    0.33
  -4   8  -1    6.78    0.24
  -4   8  -1    6.86    0.26
   4  -8   1    7.09    0.25
   4  -8   1    7.40    0.25
   4  -8   1    6.72    0.25
   4  -8   1    6.45    0.26
  -5   8  -1    1.78    0.13
  -5   8  -1    1.77    0.12
  -5   8  -1    2.02    0.15
   5  -8   1    1.49    0.12
   5  -8   1    1.67    0.13
   5  -8   1    1.78    0.13
  -6   8  -1    0.30    0.07
  -6   8  -1    0.26    0.08
  -6   8  -1    0.47    0.08
   6  -8   1    0.49    0.08
   6  -8   1    0.45    0.09
   6  -8   1    0.31    0.07
  -7   8  -1    0.49    0.09
  -7   8  -1    0.47    0.08
  -7   8  -1    0.34    0.08
   7  -8   1    0.56    0.09
   7  -8   1    0.46    0.09
  -8   8  -1    1.20    0.12
   8  -8   1    1.07    0.11
   8  -8   1    1.00    0.12
  -9   8  -1    4.67    0.23
   9  -8   1    5.22    0.24
   9  -8   1    4.80    0.23
 -10   8  -1    0.26    0.09
  10  -8   1    0.35    0.10
  10  -8   1    0.29    0.10
 -11   8  -1    0.20    0.09
  11  -8   1    0.21    0.09
  11  -8   1    0.04    0.09
 -12   8  -1    2.04    0.18
  12  -8   1    2.05    0.17
  12  -8   1    2.04    0.16
 -13   8  -1    0.67    0.13
  13  -8   1    0.65    0.13
  13  -8   1    0.64    0.12
 -14   8  -1    0.45    0.13
  14  -8   1    0.39    0.12
  14  -8   1    0.44    0.11
 -15   8  -1    0.03    0.11
  15  -8   1    0.10    0.10
  15  -8   1    0.13    0.10
 -19  -7   1    0.13    0.09
 -18  -7   1    0.11    0.10
 -18  -7   1    0.07    0.08
 -17  -7   1   -0.06    0.07
 -17  -7   1   -0.05    0.09
 -16  -7   1    0.29    0.10
 -16  -7   1    0.35    0.09
 -15  -7   1    0.96    0.12
 -15  -7   1    0.89    0.13
 -14  -7   1    0.07    0.07
 -14  -7   1    0.02    0.07
  13   7  -1    0.03    0.03
  13   7  -1   -0.03    0.03
  13   7  -1    0.02    0.03
 -13  -7   1    0.03    0.07
 -13  -7   1    0.03    0.06
  12   7  -1    3.11    0.11
  12   7  -1    2.98    0.10
  12   7  -1    3.14    0.11
 -12  -7   1    3.04    0.17
  11   7  -1   -0.01    0.04
  11   7  -1    0.01    0.03
  11   7  -1    0.02    0.03
 -11  -7   1    0.12    0.06
  10   7  -1    4.99    0.15
  10   7  -1    4.73    0.15
  10   7  -1    5.04    0.15
 -10  -7   1    4.77    0.20
   9   7  -1    1.44    0.08
   9   7  -1    1.37    0.08
   9   7  -1    1.53    0.08
   9   7  -1    1.23    0.07
  -9  -7   1    1.48    0.06
  -9  -7   1    1.37    0.10
   8   7  -1    1.43    0.08
   8   7  -1    1.48    0.09
   8   7  -1    1.56    0.08
   8   7  -1    1.76    0.09
  -8  -7   1    1.82    0.11
  -8  -7   1    1.64    0.08
   7   7  -1    0.15    0.04
   7   7  -1    0.16    0.05
   7   7  -1    0.15    0.04
   7   7  -1    0.12    0.04
  -7  -7   1    0.04    0.04
  -7  -7   1    0.15    0.04
   6   7  -1   11.16    0.30
   6   7  -1   11.26    0.32
   6   7  -1   11.80    0.30
   6   7  -1   11.74    0.31
  -6  -7   1   11.20    0.33
  -6  -7   1   11.55    0.32
   5   7  -1    3.77    0.13
   5   7  -1    3.49    0.13
   5   7  -1    3.49    0.14
   5   7  -1    3.55    0.13
  -5  -7   1    3.51    0.15
  -5  -7   1    3.57    0.14
  -5  -7   1    3.50    0.12
   4   7  -1   11.74    0.32
   4   7  -1   11.86    0.32
   4   7  -1   12.13    0.34
   4   7  -1   11.91    0.32
  -4  -7   1   11.82    0.33
  -4  -7   1   11.30    0.31
  -4  -7   1   11.83    0.33
   3   7  -1   16.20    0.40
   3   7  -1   14.91    0.42
   3   7  -1   16.02    0.40
   3   7  -1   15.69    0.40
  -3  -7   1   15.17    0.40
  -3  -7   1   14.80    0.42
   2   7  -1    0.01    0.04
   2   7  -1   -0.02    0.04
   2   7  -1   -0.08    0.03
   2   7  -1    0.11    0.04
  -2  -7   1    0.06    0.04
  -2  -7   1    0.03    0.04
   1   7  -1    0.10    0.04
   1   7  -1    0.12    0.05
   1   7  -1    0.11    0.05
   1   7  -1    0.13    0.04
  -1  -7   1    0.13    0.05
  -1  -7   1    0.03    0.05
  -1  -7   1    0.12    0.04
   0   7  -1    0.47    0.06
   0   7  -1    0.40    0.06
   0   7  -1    0.40    0.06
   0   7  -1    0.39    0.07
   0  -7   1    0.26    0.06
   0  -7   1    0.35    0.05
   0  -7   1    0.43    0.06
  -1   7  -1    6.06    0.20
  -1   7  -1    6.21    0.21
  -1   7  -1    6.14    0.22
   1  -7   1    6.06    0.21
   1  -7   1    5.91    0.22
   1  -7   1    6.28    0.21
  -2   7  -1    4.33    0.17
  -2   7  -1    4.31    0.18
   2  -7   1    4.38    0.17
   2  -7   1    4.12    0.17
   2  -7   1    4.53    0.18
   2  -7   1    4.33    0.17
  -3   7  -1    6.11    0.20
  -3   7  -1    5.96    0.23
  -3   7  -1    5.90    0.21
   3  -7   1    6.00    0.21
   3  -7   1    6.33    0.22
   3  -7   1    6.04    0.21
  -4   7  -1    1.38    0.11
  -4   7  -1    1.37    0.10
   4  -7   1    1.53    0.11
   4  -7   1    1.51    0.12
   4  -7   1    1.50    0.11
   4  -7   1    1.48    0.10
  -5   7  -1    1.20    0.11
  -5   7  -1    1.07    0.10
  -5   7  -1    1.02    0.09
   5  -7   1    1.25    0.10
   5  -7   1    1.19    0.10
   5  -7   1    1.11    0.10
   5  -7   1    1.24    0.10
  -6   7  -1    0.27    0.07
  -6   7  -1    0.08    0.06
  -6   7  -1    0.14    0.06
   6  -7   1    0.12    0.06
   6  -7   1    0.09    0.07
   6  -7   1    0.16    0.06
   6  -7   1    0.15    0.07
  -7   7  -1    0.12    0.06
  -7   7  -1    0.15    0.07
  -7   7  -1    0.11    0.06
   7  -7   1    0.07    0.06
   7  -7   1    0.14    0.07
   7  -7   1    0.03    0.07
  -8   7  -1    0.77    0.10
  -8   7  -1    0.69    0.09
   8  -7   1    0.40    0.08
   8  -7   1    0.53    0.09
   8  -7   1    0.68    0.09
  -9   7  -1    6.78    0.27
  -9   7  -1    6.29    0.27
   9  -7   1    6.70    0.26
   9  -7   1    6.37    0.26
 -10   7  -1    0.08    0.07
  10  -7   1    0.22    0.08
  10  -7   1    0.23    0.09
 -11   7  -1    6.35    0.28
  11  -7   1    7.14    0.28
  11  -7   1    6.76    0.27
 -12   7  -1    0.05    0.09
  12  -7   1    0.17    0.09
  12  -7   1   -0.04    0.08
 -13   7  -1    0.00    0.09
  13  -7   1   -0.03    0.07
  13  -7   1    0.15    0.09
 -14   7  -1   -0.07    0.09
  14  -7   1    0.15    0.09
  14  -7   1   -0.02    0.09
 -15   7  -1    0.08    0.11
  15  -7   1    0.13    0.09
  15  -7   1    0.13    0.10
 -16   7  -1    2.89    0.24
  16  -7   1    3.21    0.21
  16  -7   1    3.16    0.22
 -19  -6   1    1.74    0.19
 -18  -6   1   -0.21    0.08
 -18  -6   1   -0.01    0.08
 -17  -6   1   -0.07    0.07
 -17  -6   1    0.28    0.11
 -16  -6   1    0.18    0.10
 -16  -6   1    0.21    0.08
 -15  -6   1    1.59    0.15
 -15  -6   1    1.95    0.15
 -14  -6   1    0.44    0.10
 -14  -6   1    0.23    0.08
 -13  -6   1    4.81    0.21
 -13  -6   1    4.18    0.22
  12   6  -1    0.74    0.05
 -12  -6   1    0.75    0.10
 -12  -6   1    0.66    0.09
  11   6  -1    2.37    0.09
 -11  -6   1    2.26    0.15
 -11  -6   1    2.26    0.15
  10   6  -1   24.92    0.58
  10   6  -1   25.33    0.58
  10   6  -1   25.31    0.58
 -10  -6   1   25.86    0.65
 -10  -6   1   25.37    0.67
   9   6  -1    0.05    0.03
   9   6  -1    0.00    0.03
   9   6  -1    0.00    0.03
   9   6  -1    0.02    0.03
  -9  -6   1    0.03    0.04
  -9  -6   1    0.04    0.05
   8   6  -1    3.15    0.11
   8   6  -1    3.13    0.10
   8   6  -1    3.14    0.10
   8   6  -1    3.15    0.11
  -8  -6   1    3.12    0.15
  -8  -6   1    3.33    0.10
   7   6  -1    2.87    0.10
   7   6  -1    2.93    0.11
   7   6  -1    2.92    0.11
   7   6  -1    2.88    0.10
  -7  -6   1    2.82    0.10
  -7  -6   1    2.97    0.14
   6   6  -1   12.37    0.31
   6   6  -1   12.05    0.31
   6   6  -1   11.92    0.33
   6   6  -1   12.36    0.31
  -6  -6   1   12.27    0.32
  -6  -6   1   11.86    0.34
   5   6  -1    0.27    0.04
   5   6  -1    0.28    0.04
   5   6  -1    0.24    0.05
   5   6  -1    0.24    0.04
  -5  -6   1    0.30    0.04
  -5  -6   1    0.31    0.05
   4   6  -1   44.02    0.99
   4   6  -1   44.42    0.99
   4   6  -1   44.60    1.00
   4   6  -1   41.61    1.04
  -4  -6   1   42.05    0.98
  -4  -6   1   43.41    1.04
  -4  -6   1   43.10    0.99
   3   6  -1    1.97    0.09
   3   6  -1    2.00    0.09
   3   6  -1    2.10    0.10
   3   6  -1    2.04    0.10
  -3  -6   1    2.02    0.09
  -3  -6   1    2.00    0.10
  -3  -6   1    2.02    0.10
   2   6  -1    7.68    0.23
   2   6  -1    8.02    0.23
   2   6  -1    7.75    0.22
   2   6  -1    8.26    0.24
  -2  -6   1    7.82    0.24
  -2  -6   1    7.66    0.22
   1   6  -1    1.23    0.08
   1   6  -1    1.11    0.07
   1   6  -1    1.10    0.09
   1   6  -1    1.09    0.08
  -1  -6   1    0.98    0.07
  -1  -6   1    1.26    0.08
  -1  -6   1    1.12    0.08
   0   6  -1    6.76    0.21
   0   6  -1    6.66    0.21
   0   6  -1    6.75    0.23
   0  -6   1    6.92    0.22
   0  -6   1    7.49    0.23
  -1   6  -1    0.84    0.06
  -1   6  -1    0.84    0.07
  -1   6  -1    0.86    0.08
   1  -6   1    0.92    0.07
   1  -6   1    0.92    0.07
   1  -6   1    0.85    0.08
  -2   6  -1    1.58    0.10
  -2   6  -1    1.68    0.11
  -2   6  -1    1.61    0.09
   2  -6   1    1.59    0.09
   2  -6   1    1.60    0.10
   2  -6   1    1.60    0.10
   2  -6   1    1.55    0.10
  -3   6  -1    6.28    0.21
  -3   6  -1    6.36    0.23
  -3   6  -1    6.63    0.21
   3  -6   1    6.33    0.22
   3  -6   1    5.87    0.22
   3  -6   1    6.54    0.21
   3  -6   1    6.55    0.21
  -4   6  -1    0.12    0.05
  -4   6  -1    0.07    0.05
   4  -6   1    0.12    0.05
   4  -6   1    0.09    0.05
   4  -6   1    0.07    0.05
   4  -6   1    0.02    0.05
  -5   6  -1    2.28    0.12
  -5   6  -1    2.55    0.14
  -5   6  -1    2.20    0.13
   5  -6   1    2.35    0.13
   5  -6   1    2.16    0.13
   5  -6   1    2.48    0.13
   5  -6   1    2.45    0.13
  -6   6  -1   11.48    0.35
  -6   6  -1   10.96    0.34
  -6   6  -1   11.36    0.32
   6  -6   1   11.96    0.34
   6  -6   1   11.16    0.33
   6  -6   1   10.67    0.35
   6  -6   1   10.68    0.33
  -7   6  -1   -0.07    0.05
  -7   6  -1   -0.01    0.05
  -7   6  -1    0.01    0.05
   7  -6   1   -0.04    0.05
   7  -6   1    0.04    0.05
   7  -6   1   -0.01    0.06
   7  -6   1    0.03    0.06
  -8   6  -1   22.44    0.61
  -8   6  -1   20.92    0.58
  -8   6  -1   21.40    0.55
   8  -6   1   21.79    0.60
   8  -6   1   21.88    0.58
   8  -6   1   21.53    0.58
   8  -6   1   21.18    0.57
  -9   6  -1    0.56    0.09
  -9   6  -1    0.57    0.09
   9  -6   1    0.57    0.09
   9  -6   1    0.58    0.09
   9  -6   1    0.54    0.09
 -10   6  -1    1.82    0.14
 -10   6  -1    1.50    0.13
  10  -6   1    1.43    0.13
  10  -6   1    1.64    0.13
 -11   6  -1    0.92    0.11
 -11   6  -1    0.88    0.12
  11  -6   1    1.08    0.11
  11  -6   1    1.00    0.11
 -12   6  -1    2.08    0.17
  12  -6   1    2.18    0.16
  12  -6   1    1.94    0.15
 -13   6  -1    0.33    0.10
  13  -6   1    0.64    0.11
  13  -6   1    0.53    0.11
 -14   6  -1    0.71    0.12
  14  -6   1    0.59    0.11
  14  -6   1    0.86    0.12
 -15   6  -1    0.57    0.13
  15  -6   1    0.56    0.11
  15  -6   1    0.59    0.11
 -16   6  -1    0.08    0.12
  16  -6   1    0.01    0.09
  16  -6   1    0.06    0.09
 -19  -5   1    0.97    0.16
 -18  -5   1   -0.03    0.10
 -17  -5   1    0.73    0.13
 -17  -5   1    0.76    0.11
 -16  -5   1    0.73    0.11
 -16  -5   1    0.82    0.13
 -15  -5   1    0.61    0.10
 -15  -5   1    0.73    0.12
 -14  -5   1    0.09    0.06
 -14  -5   1    0.06    0.08
 -13  -5   1    0.87    0.10
 -13  -5   1    0.89    0.11
 -12  -5   1    3.19    0.18
 -12  -5   1    3.58    0.17
 -11  -5   1    0.01    0.06
 -11  -5   1    0.07    0.06
  10   5  -1   16.51    0.38
  10   5  -1   16.32    0.38
 -10  -5   1   16.02    0.45
 -10  -5   1   16.17    0.46
   9   5  -1    2.74    0.09
   9   5  -1    2.50    0.09
  -9  -5   1    2.51    0.13
  -9  -5   1    2.62    0.14
   8   5  -1   14.13    0.33
   8   5  -1   14.10    0.33
   8   5  -1   13.92    0.35
  -8  -5   1   13.91    0.38
  -8  -5   1   13.76    0.39
   7   5  -1   14.09    0.33
   7   5  -1   13.80    0.35
   7   5  -1   13.56    0.32
   7   5  -1   13.84    0.32
  -7  -5   1   13.90    0.38
  -7  -5   1   13.61    0.34
  -7  -5   1   13.19    0.37
   6   5  -1    5.47    0.15
   6   5  -1    5.42    0.15
   6   5  -1    5.36    0.16
   6   5  -1    5.69    0.16
  -6  -5   1    5.53    0.18
  -6  -5   1    5.46    0.16
   5   5  -1    1.14    0.06
   5   5  -1    1.20    0.07
   5   5  -1    1.01    0.07
   5   5  -1    1.24    0.06
  -5  -5   1    1.19    0.08
  -5  -5   1    1.31    0.06
   4   5  -1    2.17    0.09
   4   5  -1    2.42    0.09
   4   5  -1    2.38    0.09
   4   5  -1    2.14    0.10
  -4  -5   1    2.33    0.09
  -4  -5   1    2.20    0.10
  -4  -5   1    2.26    0.08
   3   5  -1   18.52    0.46
   3   5  -1   19.38    0.46
   3   5  -1   18.81    0.48
   3   5  -1   19.41    0.46
  -3  -5   1   18.88    0.45
  -3  -5   1   19.32    0.47
  -3  -5   1   19.72    0.48
   2   5  -1    9.59    0.27
   2   5  -1    9.60    0.25
   2   5  -1    9.16    0.25
   2   5  -1    9.47    0.25
  -2  -5   1    9.27    0.27
  -2  -5   1    9.41    0.25
   1   5  -1   18.81    0.45
   1   5  -1   18.25    0.45
   1   5  -1   18.02    0.45
   1   5  -1   18.27    0.47
  -1  -5   1   18.45    0.44
  -1  -5   1   17.52    0.44
  -1  -5   1   18.44    0.47
   0   5  -1   43.42    0.99
   0   5  -1   41.69    1.03
   0  -5   1   43.34    1.03
   0  -5   1   42.40    0.98
  -1   5  -1    7.65    0.22
  -1   5  -1    7.56    0.24
  -1   5  -1    7.89    0.22
   1  -5   1    7.65    0.22
   1  -5   1    7.10    0.22
   1  -5   1    7.43    0.22
   1  -5   1    7.48    0.23
  -2   5  -1   29.07    0.71
  -2   5  -1   27.79    0.67
  -2   5  -1   27.96    0.67
   2  -5   1   28.04    0.68
   2  -5   1   29.08    0.68
   2  -5   1   28.40    0.68
  -3   5  -1   11.02    0.30
  -3   5  -1   11.00    0.30
  -3   5  -1   10.97    0.32
   3  -5   1   11.01    0.31
   3  -5   1   10.96    0.30
   3  -5   1   11.29    0.30
   3  -5   1   11.14    0.33
  -4   5  -1    6.66    0.21
  -4   5  -1    6.92    0.23
   4  -5   1    6.93    0.23
   4  -5   1    6.91    0.22
   4  -5   1    6.93    0.22
  -5   5  -1    0.40    0.05
  -5   5  -1    0.41    0.06
  -5   5  -1    0.47    0.06
   5  -5   1    0.51    0.06
   5  -5   1    0.39    0.06
   5  -5   1    0.36    0.06
  -6   5  -1   14.51    0.42
  -6   5  -1   14.29    0.40
  -6   5  -1   14.66    0.38
   6  -5   1   15.23    0.40
   6  -5   1   13.96    0.42
   6  -5   1   14.82    0.40
   6  -5   1   14.39    0.40
  -7   5  -1    0.04    0.04
  -7   5  -1    0.06    0.06
  -7   5  -1    0.06    0.06
   7  -5   1    0.05    0.05
   7  -5   1   -0.03    0.05
   7  -5   1    0.05    0.05
   7  -5   1    0.04    0.06
  -8   5  -1   10.27    0.33
  -8   5  -1    9.97    0.29
  -8   5  -1    9.89    0.32
   8  -5   1   10.47    0.31
   8  -5   1   10.17    0.31
   8  -5   1    9.87    0.31
   8  -5   1   10.29    0.33
  -9   5  -1   20.80    0.58
  -9   5  -1   20.75    0.57
   9  -5   1   20.65    0.55
   9  -5   1   20.91    0.58
   9  -5   1   20.09    0.55
   9  -5   1   21.26    0.55
 -10   5  -1    0.20    0.08
 -10   5  -1    0.17    0.07
  10  -5   1    0.13    0.07
  10  -5   1    0.12    0.07
  10  -5   1    0.09    0.07
 -11   5  -1    0.22    0.09
 -11   5  -1    0.19    0.07
  11  -5   1    0.13    0.07
  11  -5   1    0.21    0.08
  11  -5   1    0.16    0.08
 -12   5  -1    0.62    0.11
  12  -5   1    0.71    0.10
  12  -5   1    0.41    0.09
 -13   5  -1    1.17    0.14
  13  -5   1    1.26    0.12
  13  -5   1    1.35    0.13
 -14   5  -1    0.51    0.11
  14  -5   1    0.88    0.11
  14  -5   1    0.46    0.10
 -15   5  -1    0.04    0.09
  15  -5   1    0.02    0.08
  15  -5   1   -0.05    0.08
 -16   5  -1    0.21    0.11
  16  -5   1    0.04    0.09
  16  -5   1    0.06    0.09
 -17   5  -1    0.31    0.12
  17  -5   1    0.34    0.11
  17  -5   1    0.33    0.11
 -19  -4   1    0.02    0.10
 -18  -4   1    0.07    0.11
 -17  -4   1    6.40    0.31
 -16  -4   1   -0.10    0.09
 -16  -4   1    0.00    0.07
 -15  -4   1    0.12    0.07
 -15  -4   1    0.04    0.08
 -14  -4   1    2.69    0.16
 -14  -4   1    2.82    0.18
 -13  -4   1    1.90    0.14
 -13  -4   1    1.76    0.13
 -12  -4   1   10.31    0.33
 -12  -4   1   10.38    0.35
 -11  -4   1   38.99    0.94
 -11  -4   1   38.03    0.96
 -10  -4   1   19.56    0.53
 -10  -4   1   19.08    0.51
  -9  -4   1    1.19    0.09
  -9  -4   1    1.17    0.10
  -8  -4   1    0.01    0.04
  -8  -4   1    0.02    0.04
   7   4  -1   29.42    0.66
   7   4  -1   29.61    0.66
   7   4  -1   29.63    0.70
  -7  -4   1   29.48    0.72
  -7  -4   1   29.16    0.71
   6   4  -1    1.49    0.06
   6   4  -1    1.45    0.06
   6   4  -1    1.49    0.06
  -6  -4   1    1.36    0.08
  -6  -4   1    1.45    0.05
  -6  -4   1    1.36    0.09
   5   4  -1   11.22    0.26
   5   4  -1   10.91    0.26
   5   4  -1   11.14    0.26
   5   4  -1   10.39    0.28
  -5  -4   1   10.69    0.27
  -5  -4   1   10.90    0.29
   4   4  -1   29.97    0.72
   4   4  -1   30.56    0.68
   4   4  -1   29.89    0.68
   4   4  -1   30.51    0.69
  -4  -4   1   29.94    0.70
  -4  -4   1   29.75    0.72
   3   4  -1    3.40    0.11
   3   4  -1    3.34    0.11
   3   4  -1    3.61    0.11
   3   4  -1    3.39    0.11
  -3  -4   1    3.54    0.12
  -3  -4   1    3.45    0.12
  -3  -4   1    3.33    0.10
   2   4  -1    5.59    0.16
   2   4  -1    5.83    0.16
   2   4  -1    5.66    0.16
   2   4  -1    5.47    0.17
  -2  -4   1    5.57    0.17
  -2  -4   1    5.57    0.16
  -2  -4   1    5.68    0.16
   1   4  -1   14.94    0.40
   1   4  -1   15.94    0.38
   1   4  -1   16.01    0.38
   1   4  -1   15.22    0.38
  -1  -4   1   15.46    0.38
  -1  -4   1   15.07    0.40
  -1  -4   1   15.46    0.37
   0   4  -1    5.73    0.16
   0   4  -1    5.48    0.17
   0  -4   1    4.87    0.16
   0  -4   1    5.48    0.17
   0  -4   1    5.66    0.17
  -1   4  -1   32.89    0.81
  -1   4  -1   33.44    0.77
  -1   4  -1   33.90    0.77
   1  -4   1   34.20    0.77
   1  -4   1   32.42    0.77
   1  -4   1   33.20    0.77
   1  -4   1   32.89    0.81
  -2   4  -1    5.29    0.16
  -2   4  -1    5.20    0.16
  -2   4  -1    5.35    0.18
   2  -4   1    5.24    0.16
   2  -4   1    5.16    0.17
   2  -4   1    5.13    0.16
  -3   4  -1   24.63    0.65
  -3   4  -1   25.93    0.61
  -3   4  -1   25.83    0.61
   3  -4   1   26.70    0.65
   3  -4   1   26.41    0.62
   3  -4   1   25.57    0.62
   3  -4   1   26.55    0.62
  -4   4  -1    7.80    0.24
  -4   4  -1    7.77    0.23
  -4   4  -1    8.04    0.24
   4  -4   1    7.75    0.23
   4  -4   1    7.77    0.24
   4  -4   1    8.14    0.23
   4  -4   1    8.03    0.23
  -5   4  -1    7.51    0.23
  -5   4  -1    7.01    0.23
  -5   4  -1    7.07    0.21
   5  -4   1    7.06    0.22
   5  -4   1    6.99    0.21
   5  -4   1    6.79    0.23
   5  -4   1    6.99    0.21
  -6   4  -1    0.45    0.05
  -6   4  -1    0.48    0.06
  -6   4  -1    0.45    0.07
   6  -4   1    0.42    0.06
   6  -4   1    0.41    0.06
   6  -4   1    0.44    0.06
   6  -4   1    0.47    0.06
  -7   4  -1    0.16    0.06
  -7   4  -1    0.14    0.05
  -7   4  -1    0.11    0.04
   7  -4   1   -0.10    0.04
   7  -4   1    0.01    0.05
   7  -4   1    0.09    0.05
   7  -4   1   -0.01    0.04
  -8   4  -1    1.03    0.10
  -8   4  -1    1.02    0.07
  -8   4  -1    1.10    0.09
   8  -4   1    1.03    0.09
   8  -4   1    1.03    0.09
   8  -4   1    0.95    0.08
   8  -4   1    1.18    0.09
  -9   4  -1    3.78    0.18
  -9   4  -1    3.68    0.17
   9  -4   1    3.96    0.16
   9  -4   1    3.50    0.17
   9  -4   1    3.74    0.17
   9  -4   1    3.79    0.16
 -10   4  -1    1.07    0.11
 -10   4  -1    1.00    0.10
  10  -4   1    1.06    0.10
  10  -4   1    1.03    0.10
  10  -4   1    0.85    0.09
  10  -4   1    1.02    0.10
 -11   4  -1   31.05    0.79
 -11   4  -1   30.90    0.81
  11  -4   1   29.75    0.77
  11  -4   1   30.45    0.77
  11  -4   1   30.40    0.76
  11  -4   1   31.17    0.80
 -12   4  -1    0.20    0.09
  12  -4   1    0.28    0.07
  12  -4   1    0.37    0.08
  12  -4   1    0.29    0.08
  12  -4   1    0.30    0.07
 -13   4  -1   -0.04    0.08
  13  -4   1   -0.02    0.07
  13  -4   1   -0.09    0.06
 -14   4  -1    0.11    0.09
 -14   4  -1    0.05    0.04
  14  -4   1    0.06    0.07
  14  -4   1    0.10    0.08
 -15   4  -1    0.31    0.11
  15  -4   1    0.26    0.09
  15  -4   1    0.24    0.09
 -16   4  -1    0.10    0.10
  16  -4   1    0.07    0.08
  16  -4   1    0.17    0.08
 -17   4  -1    1.33    0.17
  17  -4   1    1.35    0.14
  17  -4   1    1.48    0.14
  19   3  -1    0.21    0.05
 -19  -3   1    0.33    0.13
  18   3  -1    0.85    0.07
  18   3  -1    0.59    0.06
 -18  -3   1    0.74    0.14
  17   3  -1    2.51    0.10
  17   3  -1    2.61    0.11
 -17  -3   1    2.75    0.21
  16   3  -1    0.15    0.04
  16   3  -1    0.23    0.04
 -16  -3   1    0.14    0.10
 -15  -3   1    0.80    0.12
 -14  -3   1    0.16    0.09
 -14  -3   1   -0.05    0.06
 -13  -3   1    6.27    0.26
 -13  -3   1    6.16    0.24
 -12  -3   1    0.54    0.09
 -12  -3   1    0.52    0.07
 -11  -3   1   15.47    0.43
 -11  -3   1   15.08    0.45
 -10  -3   1    1.25    0.10
 -10  -3   1    1.27    0.11
  -9  -3   1    4.51    0.17
  -9  -3   1    4.35    0.18
  -8  -3   1    4.27    0.16
  -8  -3   1    4.14    0.17
  -7  -3   1    3.36    0.14
  -7  -3   1    3.59    0.15
  -6  -3   1    0.07    0.04
  -6  -3   1    0.00    0.03
   5   3  -1   12.41    0.30
   5   3  -1   12.48    0.29
   5   3  -1   12.45    0.29
  -5  -3   1   12.28    0.32
  -5  -3   1   12.49    0.31
  -5  -3   1   12.39    0.33
   4   3  -1   10.62    0.25
   4   3  -1    9.83    0.26
  -4  -3   1   10.68    0.27
  -4  -3   1   10.42    0.27
  -4  -3   1   10.40    0.26
   3   3  -1    9.57    0.25
   3   3  -1    9.76    0.23
   3   3  -1   10.10    0.24
   3   3  -1    9.80    0.24
  -3  -3   1    9.83    0.25
  -3  -3   1    9.91    0.25
   2   3  -1    9.36    0.25
   2   3  -1    9.50    0.24
   2   3  -1    9.72    0.24
   2   3  -1    9.73    0.24
  -2  -3   1    9.41    0.23
  -2  -3   1    9.63    0.24
  -2  -3   1    9.65    0.25
   1   3  -1   17.57    0.41
   1   3  -1   17.81    0.41
   1   3  -1   17.50    0.41
   1   3  -1   17.37    0.43
  -1  -3   1   17.81    0.43
  -1  -3   1   17.04    0.41
  -1  -3   1   17.46    0.41
   0   3  -1   27.31    0.62
   0   3  -1   27.45    0.65
   0   3  -1   27.03    0.62
   0  -3   1   26.14    0.62
   0  -3   1   27.34    0.62
   0  -3   1   26.22    0.65
   0  -3   1   26.16    0.62
  -1   3  -1   17.79    0.42
  -1   3  -1   17.52    0.44
  -1   3  -1   17.56    0.42
   1  -3   1   17.36    0.44
   1  -3   1   17.80    0.42
   1  -3   1   17.04    0.42
   1  -3   1   17.61    0.42
  -2   3  -1    0.14    0.03
  -2   3  -1    0.00    0.03
  -2   3  -1    0.03    0.03
   2  -3   1    0.00    0.03
   2  -3   1    0.07    0.03
   2  -3   1    0.06    0.03
   2  -3   1    0.05    0.03
  -3   3  -1   15.55    0.38
  -3   3  -1   15.79    0.38
  -3   3  -1   15.04    0.40
   3  -3   1   15.67    0.38
   3  -3   1   15.16    0.38
   3  -3   1   15.01    0.38
   3  -3   1   15.53    0.40
  -4   3  -1   12.01    0.30
  -4   3  -1   11.67    0.31
  -4   3  -1   11.50    0.32
   4  -3   1   11.53    0.31
   4  -3   1   11.39    0.30
   4  -3   1   11.98    0.30
   4  -3   1   11.89    0.32
  -5   3  -1    8.67    0.25
  -5   3  -1    8.73    0.23
  -5   3  -1    8.49    0.25
   5  -3   1    8.10    0.25
   5  -3   1    8.19    0.24
   5  -3   1    8.73    0.24
   5  -3   1    8.84    0.24
  -6   3  -1    0.19    0.04
  -6   3  -1    0.19    0.05
  -6   3  -1    0.19    0.05
   6  -3   1    0.26    0.05
   6  -3   1    0.19    0.04
   6  -3   1    0.19    0.05
   6  -3   1    0.16    0.05
  -7   3  -1   18.06    0.48
  -7   3  -1   17.95    0.44
  -7   3  -1   18.27    0.48
   7  -3   1   18.10    0.45
   7  -3   1   18.23    0.48
   7  -3   1   17.29    0.46
   7  -3   1   18.14    0.45
  -8   3  -1    0.80    0.08
  -8   3  -1    0.80    0.06
  -8   3  -1    0.74    0.08
   8  -3   1    0.84    0.08
   8  -3   1    0.86    0.07
   8  -3   1    0.65    0.07
   8  -3   1    0.82    0.07
  -9   3  -1    7.70    0.27
  -9   3  -1    7.92    0.25
   9  -3   1    7.73    0.24
   9  -3   1    7.60    0.25
   9  -3   1    8.04    0.25
   9  -3   1    7.90    0.24
 -10   3  -1    2.86    0.17
 -10   3  -1    3.15    0.15
  10  -3   1    2.84    0.14
  10  -3   1    3.13    0.15
  10  -3   1    3.10    0.15
  10  -3   1    3.20    0.14
 -11   3  -1    0.13    0.05
 -11   3  -1    0.24    0.08
  11  -3   1    0.16    0.06
  11  -3   1    0.16    0.06
  11  -3   1    0.32    0.06
  11  -3   1    0.21    0.07
 -12   3  -1    5.29    0.25
  12  -3   1    5.51    0.21
  12  -3   1    5.52    0.21
  12  -3   1    5.22    0.20
  12  -3   1    5.54    0.21
 -13   3  -1    1.13    0.07
 -13   3  -1    1.12    0.13
  13  -3   1    1.00    0.10
  13  -3   1    0.99    0.09
  13  -3   1    0.93    0.10
 -14   3  -1    0.23    0.09
  14  -3   1    0.06    0.07
  14  -3   1    0.24    0.08
 -15   3  -1    0.01    0.08
  15  -3   1   -0.05    0.07
  15  -3   1   -0.15    0.06
 -16   3  -1    0.85    0.15
  16  -3   1    0.86    0.11
  16  -3   1    0.98    0.11
 -17   3  -1    0.58    0.14
  17  -3   1    0.81    0.11
  17  -3   1    0.50    0.10
 -18   3  -1    0.23    0.12
  18  -3   1    0.21    0.10
  18  -3   1    0.19    0.09
  19   2  -1   -0.03    0.05
  19   2  -1    0.04    0.05
 -19  -2   1   -0.04    0.10
  18   2  -1    0.11    0.05
 -18  -2   1   -0.02    0.09
  17   2  -1    1.09    0.08
  17   2  -1    1.03    0.08
 -17  -2   1    0.97    0.15
  16   2  -1    0.26    0.05
  16   2  -1    0.28    0.05
 -16  -2   1    0.41    0.11
  15   2  -1    0.39    0.05
  15   2  -1    0.38    0.05
 -15  -2   1    0.31    0.10
  14   2  -1    0.54    0.04
  14   2  -1    0.46    0.05
 -14  -2   1    0.38    0.10
  13   2  -1    4.45    0.13
 -13  -2   1    4.57    0.22
 -13  -2   1    4.54    0.20
  12   2  -1    0.43    0.04
 -12  -2   1    0.31    0.08
 -12  -2   1    0.36    0.07
 -11  -2   1    2.62    0.14
 -11  -2   1    2.53    0.16
 -10  -2   1    0.08    0.05
 -10  -2   1    0.03    0.06
  -9  -2   1    3.03    0.15
  -9  -2   1    2.80    0.13
  -8  -2   1    1.09    0.09
  -8  -2   1    0.99    0.07
  -7  -2   1   85.74    1.93
  -7  -2   1   88.29    1.96
  -6  -2   1    1.52    0.09
  -6  -2   1    1.62    0.08
  -5  -2   1    0.27    0.04
  -5  -2   1    0.22    0.04
   4   2  -1    8.49    0.22
  -4  -2   1    8.88    0.23
  -4  -2   1    8.35    0.23
   3   2  -1   48.78    1.07
   3   2  -1   47.54    1.13
   3   2  -1   48.27    1.08
  -3  -2   1   47.79    1.06
  -3  -2   1   47.46    1.08
  -3  -2   1   48.13    1.14
   2   2  -1    1.82    0.06
   2   2  -1    1.79    0.06
   2   2  -1    1.80    0.06
   2   2  -1    1.96    0.06
  -2  -2   1    1.78    0.06
  -2  -2   1    1.88    0.07
   1   2  -1  169.85    3.86
   1   2  -1  168.65    3.84
   1   2  -1  175.97    3.82
   1   2  -1  177.14    3.99
  -1  -2   1  166.37    3.86
  -1  -2   1  174.25    3.80
  -1  -2   1  170.93    3.77
  -1  -2   1  173.78    4.02
   0   2  -1    0.03    0.02
   0   2  -1    0.00    0.02
   0   2  -1    0.01    0.02
   0   2  -1    0.02    0.02
   0  -2   1   -0.01    0.02
   0  -2   1    0.01    0.02
   0  -2   1    0.02    0.02
   0  -2   1    0.08    0.02
  -1   2  -1    3.70    0.11
  -1   2  -1    3.70    0.11
  -1   2  -1    3.42    0.11
   1  -2   1    3.58    0.11
   1  -2   1    3.66    0.11
   1  -2   1    3.75    0.11
   1  -2   1    3.50    0.11
  -2   2  -1    5.46    0.15
  -2   2  -1    4.87    0.15
  -2   2  -1    4.71    0.14
   2  -2   1    5.16    0.15
   2  -2   1    5.13    0.14
   2  -2   1    4.83    0.15
   2  -2   1    5.11    0.15
  -3   2  -1   83.71    1.91
  -3   2  -1   81.10    1.82
  -3   2  -1   82.62    1.83
   3  -2   1   83.78    1.83
   3  -2   1   81.35    1.84
   3  -2   1   83.45    1.83
   3  -2   1   81.05    1.91
  -4   2  -1    9.85    0.27
  -4   2  -1    9.68    0.26
  -4   2  -1    9.78    0.25
   4  -2   1    9.77    0.26
   4  -2   1   10.08    0.27
   4  -2   1    9.89    0.25
   4  -2   1    9.93    0.25
  -5   2  -1   19.21    0.48
  -5   2  -1   19.92    0.49
  -5   2  -1   18.71    0.46
   5  -2   1   19.28    0.46
   5  -2   1   19.51    0.49
   5  -2   1   19.92    0.47
   5  -2   1   19.13    0.46
  -6   2  -1    4.95    0.17
  -6   2  -1    5.06    0.15
  -6   2  -1    5.03    0.17
   6  -2   1    4.95    0.17
   6  -2   1    4.81    0.15
   6  -2   1    5.18    0.15
   6  -2   1    4.95    0.16
  -7   2  -1    0.02    0.04
  -7   2  -1    0.02    0.03
  -7   2  -1    0.03    0.04
   7  -2   1   -0.03    0.04
   7  -2   1    0.02    0.04
   7  -2   1    0.00    0.04
   7  -2   1    0.06    0.03
  -8   2  -1    3.58    0.16
  -8   2  -1    3.57    0.14
   8  -2   1    3.55    0.14
   8  -2   1    3.44    0.14
   8  -2   1    3.65    0.14
   8  -2   1    3.40    0.13
  -9   2  -1   17.57    0.49
  -9   2  -1   18.34    0.47
   9  -2   1   18.13    0.45
   9  -2   1   17.59    0.48
   9  -2   1   19.01    0.46
   9  -2   1   18.03    0.46
 -10   2  -1    3.03    0.13
 -10   2  -1    2.66    0.16
  10  -2   1    2.84    0.13
  10  -2   1    2.97    0.13
  10  -2   1    2.88    0.13
  10  -2   1    2.88    0.13
 -11   2  -1    0.34    0.08
 -11   2  -1    0.50    0.06
  11  -2   1    0.45    0.06
  11  -2   1    0.42    0.06
  11  -2   1    0.43    0.07
  11  -2   1    0.40    0.06
 -12   2  -1    0.08    0.07
 -12   2  -1    0.02    0.03
  12  -2   1   -0.02    0.05
  12  -2   1   -0.03    0.05
  12  -2   1   -0.01    0.05
  12  -2   1    0.06    0.05
 -13   2  -1    0.04    0.07
  13  -2   1   -0.10    0.05
  13  -2   1   -0.01    0.06
  13  -2   1   -0.02    0.05
 -14   2  -1    0.01    0.08
  14  -2   1    0.05    0.06
  14  -2   1    0.08    0.06
  14  -2   1    0.00    0.06
 -15   2  -1    1.57    0.16
  15  -2   1    1.82    0.13
  15  -2   1    1.84    0.13
  15  -2   1    1.87    0.13
 -16   2  -1   -0.04    0.08
  16  -2   1    0.04    0.07
  16  -2   1    0.04    0.07
 -17   2  -1    2.57    0.21
  17  -2   1    2.47    0.16
  17  -2   1    2.52    0.16
 -18   2  -1    0.30    0.13
  18  -2   1    0.68    0.10
  18   1  -1    0.13    0.06
  18   1  -1    0.13    0.06
 -18  -1   1    0.14    0.11
  17   1  -1    0.28    0.06
 -17  -1   1    0.36    0.12
  16   1  -1    0.71    0.07
  16   1  -1    0.70    0.07
 -16  -1   1    0.72    0.12
  15   1  -1    0.03    0.04
  15   1  -1    0.02    0.04
 -15  -1   1    0.01    0.08
  14   1  -1    0.17    0.05
  14   1  -1    0.33    0.05
  14   1  -1    0.20    0.04
 -14  -1   1    0.18    0.08
  13   1  -1    2.42    0.10
  13   1  -1    2.34    0.09
  13   1  -1    2.23    0.09
 -13  -1   1    2.17    0.16
  12   1  -1    1.77    0.08
  12   1  -1    1.81    0.07
  12   1  -1    1.89    0.09
 -12  -1   1    1.79    0.14
  11   1  -1    8.04    0.20
  11   1  -1    8.35    0.22
 -11  -1   1    8.28    0.27
 -11  -1   1    8.54    0.30
  10   1  -1    4.23    0.13
 -10  -1   1    4.04    0.19
 -10  -1   1    4.54    0.18
   9   1  -1   32.84    0.72
   9   1  -1   31.92    0.72
  -9  -1   1   31.91    0.77
  -9  -1   1   31.73    0.80
   8   1  -1    2.42    0.07
   8   1  -1    2.25    0.07
  -8  -1   1    2.33    0.11
  -8  -1   1    2.49    0.13
  -7  -1   1    8.89    0.27
  -7  -1   1    9.14    0.26
  -6  -1   1   -0.04    0.03
  -6  -1   1    0.01    0.04
  -5  -1   1    1.37    0.07
  -5  -1   1    1.43    0.08
  -4  -1   1    0.13    0.03
  -4  -1   1    0.20    0.04
  -3  -1   1  151.19    3.28
  -3  -1   1  148.48    3.24
   2   1  -1    6.07    0.15
   2   1  -1    5.90    0.15
   2   1  -1    6.05    0.16
  -2  -1   1    5.90    0.16
  -2  -1   1    6.32    0.16
   1   1  -1   55.37    1.39
   1   1  -1   58.59    1.43
   1   1  -1   56.73    1.47
   1   1  -1   57.82    1.44
  -1  -1   1   70.55    1.52
  -1  -1   1   69.96    1.52
  -1  -1   1   69.57    1.52
   0   1  -1    0.34    0.02
   0   1  -1    0.49    0.03
  -1   1  -1   68.36    1.52
  -1   1  -1   57.90    1.45
  -1   1  -1   66.14    1.45
  -1   1  -1   67.11    1.46
   1  -1   1   65.62    1.46
   1  -1   1   67.08    1.46
  -2   1  -1   43.33    1.00
  -2   1  -1   45.26    1.05
  -2   1  -1   44.15    1.00
  -2   1  -1   45.48    0.99
   2  -1   1   44.94    0.99
   2  -1   1   44.28    1.00
   2  -1   1   44.33    1.00
   2  -1   1   45.27    1.05
  -3   1  -1  131.73    2.90
  -3   1  -1  132.94    2.90
  -3   1  -1  131.30    3.04
   3  -1   1  131.85    2.93
   3  -1   1  133.82    3.04
   3  -1   1  133.80    2.90
   3  -1   1  130.41    2.92
  -4   1  -1   39.78    0.90
  -4   1  -1   40.35    0.93
  -4   1  -1   37.66    0.88
   4  -1   1   39.37    0.89
   4  -1   1   39.32    0.93
   4  -1   1   39.99    0.89
   4  -1   1   39.96    0.89
  -5   1  -1   10.71    0.28
  -5   1  -1   10.43    0.28
   5  -1   1   10.62    0.26
   5  -1   1   10.97    0.27
   5  -1   1   10.45    0.26
   5  -1   1   10.74    0.28
  -6   1  -1    6.52    0.21
  -6   1  -1    6.80    0.19
   6  -1   1    6.78    0.20
   6  -1   1    6.85    0.18
   6  -1   1    6.67    0.18
   6  -1   1    6.59    0.19
  -7   1  -1   18.13    0.47
  -7   1  -1   18.46    0.46
   7  -1   1   17.34    0.46
   7  -1   1   19.02    0.43
   7  -1   1   18.27    0.44
   7  -1   1   17.43    0.43
  -8   1  -1    3.14    0.15
  -8   1  -1    2.93    0.11
   8  -1   1    2.88    0.11
   8  -1   1    2.80    0.11
   8  -1   1    2.76    0.11
   8  -1   1    3.12    0.11
  -9   1  -1    0.48    0.05
  -9   1  -1    0.51    0.08
   9  -1   1    0.38    0.05
   9  -1   1    0.50    0.05
   9  -1   1    0.40    0.05
   9  -1   1    0.49    0.06
 -10   1  -1    0.96    0.10
 -10   1  -1    1.07    0.08
 -10   1  -1    1.12    0.06
 -10   1  -1    1.00    0.06
  10  -1   1    1.07    0.08
  10  -1   1    1.18    0.08
  10  -1   1    1.03    0.08
  10  -1   1    0.95    0.07
 -11   1  -1    0.32    0.05
 -11   1  -1    0.34    0.03
 -11   1  -1    0.31    0.03
 -11   1  -1    0.21    0.08
  11  -1   1    0.30    0.05
  11  -1   1    0.20    0.05
  11  -1   1    0.19    0.06
  11  -1   1    0.30    0.05
 -12   1  -1    6.34    0.26
  12  -1   1    6.16    0.21
  12  -1   1    6.49    0.21
  12  -1   1    6.27    0.21
  12  -1   1    6.22    0.21
 -13   1  -1    4.46    0.22
  13  -1   1    4.44    0.17
  13  -1   1    4.52    0.17
  13  -1   1    4.69    0.18
 -14   1  -1    0.06    0.07
  14  -1   1   -0.05    0.06
  14  -1   1   -0.03    0.05
  14  -1   1    0.00    0.05
 -15   1  -1    2.29    0.18
  15  -1   1    2.29    0.14
  15  -1   1    2.21    0.13
  15  -1   1    2.05    0.13
 -16   1  -1    1.20    0.15
  16  -1   1    1.25    0.11
  16  -1   1    1.26    0.10
  16  -1   1    1.37    0.11
 -17   1  -1    0.00    0.09
  17  -1   1    0.03    0.07
  17  -1   1    0.01    0.07
 -18   1  -1    5.25    0.29
  18  -1   1    4.57    0.21
  18   0  -1    0.83    0.09
  18   0  -1    0.72    0.09
 -18   0   1    0.80    0.14
  17   0  -1    0.22    0.06
  17   0  -1    0.30    0.07
 -17   0   1    0.24    0.10
  16   0  -1    0.60    0.08
 -16   0   1    0.43    0.11
  15   0  -1    0.41    0.06
  15   0  -1    0.58    0.07
  15   0  -1    0.55    0.07
 -15   0   1    0.58    0.11
  14   0  -1    0.30    0.06
  14   0  -1    0.29    0.05
  14   0  -1    0.24    0.06
 -14   0   1    0.19    0.08
  13   0  -1    1.26    0.09
  13   0  -1    1.34    0.08
  13   0  -1    1.28    0.09
 -13   0   1    1.36    0.13
  12   0  -1    0.43    0.05
  12   0  -1    0.59    0.05
  12   0  -1    0.46    0.06
 -12   0   1    0.62    0.10
  11   0  -1   13.14    0.33
  11   0  -1   12.03    0.32
  11   0  -1   12.98    0.32
  11   0  -1   12.73    0.32
 -11   0   1   12.68    0.40
  10   0  -1    0.36    0.04
  10   0  -1    0.34    0.04
  10   0  -1    0.30    0.05
  10   0  -1    0.43    0.04
 -10   0   1    0.37    0.08
   9   0  -1    4.94    0.14
   9   0  -1    5.06    0.15
   9   0  -1    4.83    0.13
   9   0  -1    5.10    0.15
  -9   0   1    4.80    0.20
   8   0  -1    0.23    0.02
   8   0  -1    0.24    0.03
   8   0  -1    0.27    0.04
   8   0  -1    0.21    0.03
  -8   0   1    0.18    0.04
  -8   0   1    0.11    0.05
   7   0  -1    8.78    0.23
   7   0  -1    8.61    0.22
   7   0  -1    8.88    0.21
  -7   0   1    8.59    0.26
  -7   0   1    8.60    0.25
   6   0  -1    0.43    0.03
   6   0  -1    0.39    0.03
   6   0  -1    0.47    0.03
  -6   0   1    0.40    0.05
  -6   0   1    0.46    0.06
   5   0  -1   14.99    0.37
   5   0  -1   15.40    0.35
   5   0  -1   15.38    0.35
  -5   0   1   15.01    0.37
  -5   0   1   15.20    0.39
   4   0  -1   18.04    0.41
   4   0  -1   17.93    0.41
   4   0  -1   18.28    0.43
  -4   0   1   18.06    0.43
  -4   0   1   17.74    0.44
   3   0  -1   17.17    0.39
   3   0  -1   17.15    0.40
   3   0  -1   17.14    0.42
  -3   0   1   17.58    0.41
  -3   0   1   16.98    0.40
   2   0  -1    5.33    0.14
   2   0  -1    5.40    0.14
   2   0  -1    5.49    0.13
   2   0  -1    5.35    0.14
  -2   0   1    5.30    0.14
  -2   0   1    5.32    0.15
  -2   0   1    5.45    0.14
   1   0  -1   28.43    0.64
   0   0  -1   -0.20    0.00
   0   0  -1   -0.20    0.00
   0   0  -1   -0.21    0.00
   0   0  -1   -0.20    0.00
   0   0   1   -0.20    0.00
   0   0   1   -0.20    0.00
   0   0   1   -0.20    0.00
   0   0   1   -0.21    0.00
   0   0   1   -0.20    0.00
  -1   0  -1   -0.14    0.00
   1   0   1   -0.14    0.00
   1   0   1   -0.14    0.00
   1   0   1   -0.15    0.00
   1   0   1   -0.15    0.00
  -2   0  -1    2.53    0.07
  -2   0  -1    2.60    0.07
  -2   0  -1    2.53    0.08
  -2   0  -1    2.61    0.08
   2   0   1    2.53    0.07
   2   0   1    2.55    0.07
   2   0   1    2.51    0.07
   2   0   1    2.65    0.08
  -3   0  -1   31.24    0.72
  -3   0  -1   31.58    0.75
  -3   0  -1   30.81    0.70
   3   0   1   32.31    0.72
   3   0   1   32.01    0.71
   3   0   1   32.66    0.75
   3   0   1   30.88    0.72
  -4   0  -1    9.24    0.23
  -4   0  -1    9.00    0.24
  -4   0  -1    9.24    0.22
   4   0   1    8.93    0.23
   4   0   1    9.41    0.22
   4   0   1    9.16    0.22
   4   0   1    9.37    0.22
  -5   0  -1   30.73    0.72
  -5   0  -1   30.50    0.68
  -5   0  -1   30.59    0.71
   5   0   1   30.63    0.69
   5   0   1   30.69    0.69
   5   0   1   30.58    0.69
   5   0   1   30.06    0.72
  -6   0  -1    5.72    0.16
  -6   0  -1    5.88    0.16
  -6   0  -1    5.95    0.19
   6   0   1    5.71    0.15
   6   0   1    5.79    0.16
   6   0   1    5.58    0.15
   6   0   1    5.87    0.17
  -7   0  -1    6.54    0.17
  -7   0  -1    6.37    0.21
  -7   0  -1    6.94    0.19
  -7   0  -1    6.65    0.18
   7   0   1    6.59    0.18
   7   0   1    6.61    0.17
   7   0   1    6.58    0.19
   7   0   1    6.85    0.17
  -8   0  -1    1.14    0.06
  -8   0  -1    1.02    0.07
  -8   0  -1    1.17    0.05
  -8   0  -1    1.26    0.09
   8   0   1    1.09    0.06
   8   0   1    1.10    0.06
   8   0   1    1.16    0.07
   8   0   1    1.05    0.06
  -9   0  -1   27.23    0.65
  -9   0  -1   26.69    0.68
  -9   0  -1   27.10    0.60
   9   0   1   27.22    0.63
   9   0   1   27.60    0.63
   9   0   1   26.71    0.66
   9   0   1   26.36    0.63
 -10   0  -1   14.35    0.42
 -10   0  -1   14.82    0.37
  10   0   1   14.95    0.37
  10   0   1   14.64    0.38
  10   0   1   14.41    0.36
  10   0   1   14.09    0.36
 -11   0  -1    1.19    0.11
 -11   0  -1    1.22    0.06
  11   0   1    1.21    0.08
  11   0   1    1.07    0.08
  11   0   1    1.16    0.08
  11   0   1    1.08    0.08
 -12   0  -1   -0.10    0.06
  12   0   1   -0.03    0.05
  12   0   1   -0.05    0.04
  12   0   1   -0.03    0.04
  12   0   1    0.00    0.04
 -13   0  -1    8.78    0.33
  13   0   1    8.90    0.26
  13   0   1    9.07    0.26
  13   0   1    8.65    0.25
 -14   0  -1    3.55    0.21
  14   0   1    3.70    0.15
  14   0   1    3.68    0.15
  14   0   1    3.74    0.15
 -15   0  -1   -0.07    0.07
  15   0   1   -0.02    0.05
  15   0   1   -0.02    0.05
  15   0   1    0.06    0.06
 -16   0  -1    1.50    0.15
  16   0   1    1.33    0.10
  16   0   1    1.45    0.11
  16   0   1    1.43    0.11
 -17   0  -1    1.82    0.17
  17   0   1    1.73    0.12
  17   0   1    1.69    0.12
 -18   0  -1    0.32    0.13
  18   0   1    0.48    0.08
 -19   0  -1   -0.01    0.11
  19   0   1    0.03    0.07
  18  -1  -1    0.28    0.08
 -18   1   1    0.27    0.12
  17  -1  -1    0.57    0.08
  17  -1  -1    0.36    0.08
 -17   1   1    0.49    0.13
  16  -1  -1    0.30    0.07
  16  -1  -1    0.40    0.07
 -16   1   1    0.20    0.11
  15  -1  -1    1.22    0.10
  15  -1  -1    1.32    0.10
 -15   1   1    1.51    0.15
  14  -1  -1    0.45    0.07
  14  -1  -1    0.30    0.06
  14  -1  -1    0.39    0.06
 -14   1   1    0.33    0.09
  13  -1  -1    1.87    0.11
  13  -1  -1    1.96    0.11
  13  -1  -1    1.88    0.11
 -13   1   1    1.87    0.15
  12  -1  -1    2.16    0.11
  12  -1  -1    2.03    0.10
  12  -1  -1    2.06    0.11
 -12   1   1    2.31    0.16
  11  -1  -1    3.15    0.12
  11  -1  -1    3.44    0.13
  11  -1  -1    3.19    0.13
  11  -1  -1    3.41    0.13
 -11   1   1    3.39    0.18
  10  -1  -1   10.34    0.28
  10  -1  -1   10.42    0.27
  10  -1  -1   10.04    0.27
  10  -1  -1   10.31    0.28
 -10   1   1   10.16    0.33
   9  -1  -1    2.36    0.10
   9  -1  -1    2.57    0.11
   9  -1  -1    2.36    0.10
   9  -1  -1    2.31    0.09
  -9   1   1    2.35    0.14
   8  -1  -1    5.78    0.17
   8  -1  -1    5.45    0.16
   8  -1  -1    5.65    0.17
   8  -1  -1    5.71    0.16
  -8   1   1    5.74    0.21
  -8   1   1    5.84    0.16
   7  -1  -1    2.02    0.08
   7  -1  -1    1.95    0.07
   7  -1  -1    2.01    0.09
   7  -1  -1    2.14    0.09
  -7   1   1    1.95    0.12
  -7   1   1    2.18    0.08
  -7   1   1    2.24    0.07
   6  -1  -1   34.38    0.78
   6  -1  -1   33.78    0.81
   6  -1  -1   34.73    0.78
   6  -1  -1   34.11    0.78
  -6   1   1   34.37    0.76
  -6   1   1   34.80    0.81
  -6   1   1   34.26    0.81
   5  -1  -1    2.60    0.08
   5  -1  -1    2.71    0.09
   5  -1  -1    2.64    0.08
   5  -1  -1    2.70    0.09
  -5   1   1    2.63    0.08
  -5   1   1    2.80    0.12
  -5   1   1    2.58    0.09
   4  -1  -1    2.35    0.08
   4  -1  -1    2.35    0.07
   4  -1  -1    2.48    0.08
   4  -1  -1    2.33    0.07
  -4   1   1    2.59    0.10
  -4   1   1    2.35    0.08
  -4   1   1    2.53    0.07
   3  -1  -1   18.27    0.44
   3  -1  -1   17.80    0.42
   3  -1  -1   18.92    0.42
   3  -1  -1   18.52    0.42
  -3   1   1   18.14    0.43
  -3   1   1   18.03    0.44
   2  -1  -1   78.25    1.72
   2  -1  -1   77.08    1.75
   2  -1  -1   78.68    1.81
   2  -1  -1   76.65    1.75
  -2   1   1   78.79    1.81
  -2   1   1   77.19    1.71
   1  -1  -1   52.85    1.37
   1  -1  -1   63.96    1.46
   1  -1  -1   57.59    1.40
   1  -1  -1   62.42    1.37
   1  -1  -1   59.63    1.40
   1  -1  -1   65.57    1.37
  -1   1   1   63.89    1.38
  -1   1   1   62.96    1.37
  -1   1   1   65.91    1.41
  -1   1   1   64.94    1.41
  -1   1   1   65.13    1.47
   0  -1  -1   -0.01    0.01
   0  -1  -1   -0.02    0.00
   0  -1  -1    0.00    0.01
   0  -1  -1   -0.02    0.00
   0   1   1   -0.02    0.01
  -1  -1  -1   -0.01    0.00
  -1  -1  -1   -0.02    0.00
  -1  -1  -1   -0.01    0.00
   1   1   1   -0.01    0.00
   1   1   1   -0.01    0.00
   1   1   1   -0.01    0.00
  -2  -1  -1    0.31    0.02
  -2  -1  -1    0.29    0.02
  -2  -1  -1    0.21    0.02
  -2  -1  -1    0.35    0.02
  -2  -1  -1    0.20    0.02
   2   1   1    0.21    0.02
   2   1   1    0.33    0.02
   2   1   1    0.30    0.03
   2   1   1    0.23    0.02
   2   1   1    0.22    0.02
  -3  -1  -1  106.83    2.35
  -3  -1  -1  105.26    2.55
  -3  -1  -1  108.46    2.38
  -3  -1  -1  105.68    2.32
   3   1   1  106.31    2.75
   3   1   1  111.27    2.34
   3   1   1  108.85    2.74
   3   1   1  107.83    2.53
   3   1   1  103.52    2.39
  -4  -1  -1   41.87    0.93
  -4  -1  -1   42.23    0.96
  -4  -1  -1   42.85    1.00
  -4  -1  -1   43.26    0.94
   4   1   1   41.88    0.95
   4   1   1   42.34    1.00
  -5  -1  -1   20.07    0.47
  -5  -1  -1   19.24    0.45
  -5  -1  -1   19.62    0.47
  -5  -1  -1   19.86    0.44
   5   1   1   19.45    0.45
   5   1   1   19.25    0.47
  -6  -1  -1   35.99    0.81
  -6  -1  -1   35.33    0.84
  -6  -1  -1   36.58    0.81
  -6  -1  -1   36.50    0.85
   6   1   1   37.06    0.81
   6   1   1   35.55    0.85
  -7  -1  -1   33.49    0.79
  -7  -1  -1   32.87    0.76
  -7  -1  -1   32.86    0.79
   7   1   1   32.68    0.79
   7   1   1   34.62    0.75
   7   1   1   33.24    0.76
   7   1   1   33.40    0.76
  -8  -1  -1    7.56    0.19
  -8  -1  -1    7.67    0.22
  -8  -1  -1    7.40    0.24
   8   1   1    7.65    0.20
   8   1   1    7.35    0.18
   8   1   1    7.45    0.20
   8   1   1    7.38    0.19
  -9  -1  -1    0.28    0.03
  -9  -1  -1    0.32    0.05
  -9  -1  -1    0.30    0.06
   9   1   1    0.27    0.04
   9   1   1    0.35    0.04
   9   1   1    0.27    0.03
   9   1   1    0.27    0.03
 -10  -1  -1    3.83    0.15
 -10  -1  -1    3.73    0.17
  10   1   1    4.00    0.13
  10   1   1    3.97    0.12
  10   1   1    3.92    0.12
  10   1   1    4.12    0.13
 -11  -1  -1    1.91    0.13
 -11  -1  -1    2.20    0.12
  11   1   1    2.10    0.10
  11   1   1    2.09    0.09
  11   1   1    2.08    0.09
  11   1   1    2.26    0.09
 -12  -1  -1    1.35    0.12
  12   1   1    1.63    0.09
  12   1   1    1.57    0.08
  12   1   1    1.48    0.08
  12   1   1    1.57    0.08
 -13  -1  -1    1.03    0.11
  13   1   1    1.32    0.09
  13   1   1    1.17    0.08
  13   1   1    1.05    0.08
 -14  -1  -1    1.44    0.13
  14   1   1    1.40    0.10
  14   1   1    1.48    0.09
  14   1   1    1.43    0.09
 -15  -1  -1    1.08    0.13
  15   1   1    1.17    0.09
  15   1   1    1.20    0.09
  15   1   1    1.20    0.09
 -16  -1  -1    0.07    0.08
  16   1   1    0.05    0.05
  16   1   1   -0.05    0.05
  16   1   1    0.10    0.06
 -17  -1  -1    0.26    0.11
  17   1   1    0.14    0.06
  17   1   1    0.19    0.06
 -18  -1  -1    0.20    0.10
  18   1   1    0.08    0.06
  18   1   1    0.07    0.06
 -19  -1  -1   -0.15    0.09
  19   1   1   -0.03    0.06
  19   1   1    0.08    0.07
  18  -2  -1    0.03    0.07
 -18   2   1    0.02    0.10
  17  -2  -1    0.75    0.10
 -17   2   1    0.44    0.13
  16  -2  -1    1.17    0.11
  16  -2  -1    1.21    0.11
  16  -2  -1    1.36    0.11
 -16   2   1    1.23    0.16
  15  -2  -1    0.82    0.09
  15  -2  -1    0.85    0.09
  15  -2  -1    0.83    0.09
 -15   2   1    0.86    0.13
  14  -2  -1    4.05    0.17
  14  -2  -1    4.17    0.18
 -14   2   1    4.14    0.23
  13  -2  -1    0.43    0.07
  13  -2  -1    0.39    0.07
 -13   2   1    0.39    0.10
  12  -2  -1    0.08    0.06
  12  -2  -1    0.22    0.05
  12  -2  -1    0.18    0.06
 -12   2   1    0.23    0.08
  11  -2  -1    0.77    0.08
  11  -2  -1    0.74    0.07
  11  -2  -1    0.82    0.07
  11  -2  -1    0.83    0.07
 -11   2   1    0.66    0.10
  10  -2  -1    5.93    0.19
  10  -2  -1    6.39    0.20
  10  -2  -1    6.42    0.20
  10  -2  -1    5.82    0.19
 -10   2   1    6.03    0.16
 -10   2   1    6.39    0.19
 -10   2   1    5.94    0.24
   9  -2  -1   11.70    0.31
   9  -2  -1   11.37    0.31
   9  -2  -1   11.55    0.30
   9  -2  -1   12.03    0.32
  -9   2   1   11.43    0.31
  -9   2   1   11.25    0.35
  -9   2   1   11.74    0.28
   8  -2  -1    4.19    0.14
   8  -2  -1    4.05    0.14
   8  -2  -1    3.98    0.14
   8  -2  -1    4.13    0.14
  -8   2   1    4.10    0.14
  -8   2   1    4.08    0.12
  -8   2   1    3.79    0.17
   7  -2  -1    7.15    0.20
   7  -2  -1    7.24    0.21
   7  -2  -1    6.86    0.20
   7  -2  -1    7.50    0.20
  -7   2   1    6.87    0.21
  -7   2   1    7.02    0.19
  -7   2   1    6.83    0.23
   6  -2  -1    3.20    0.11
   6  -2  -1    3.45    0.12
   6  -2  -1    3.39    0.11
   6  -2  -1    3.39    0.12
  -6   2   1    3.16    0.14
  -6   2   1    2.99    0.10
  -6   2   1    3.25    0.12
   5  -2  -1   12.80    0.33
   5  -2  -1   12.69    0.31
   5  -2  -1   12.58    0.31
   5  -2  -1   12.86    0.32
  -5   2   1   12.54    0.34
  -5   2   1   12.92    0.33
   4  -2  -1    2.39    0.09
   4  -2  -1    2.45    0.09
   4  -2  -1    2.39    0.08
   4  -2  -1    2.37    0.08
  -4   2   1    2.37    0.10
  -4   2   1    2.40    0.09
   3  -2  -1    0.13    0.03
   3  -2  -1    0.13    0.03
   3  -2  -1    0.14    0.03
   3  -2  -1    0.11    0.03
  -3   2   1    0.15    0.03
  -3   2   1    0.11    0.03
  -3   2   1    0.13    0.03
   2  -2  -1   32.46    0.73
   2  -2  -1   32.41    0.74
   2  -2  -1   33.07    0.74
   2  -2  -1   32.74    0.77
  -2   2   1   32.45    0.73
  -2   2   1   32.30    0.74
  -2   2   1   32.44    0.77
   1  -2  -1  136.37    3.08
   1  -2  -1  134.29    3.09
   1  -2  -1  142.56    3.05
   1  -2  -1  141.12    3.22
   1  -2  -1  139.43    3.04
  -1   2   1  139.66    3.07
  -1   2   1  141.16    3.22
  -1   2   1  137.66    3.08
  -1   2   1  137.88    3.08
  -1   2   1  141.19    3.05
   0  -2  -1    1.59    0.05
   0  -2  -1    1.44    0.05
   0  -2  -1    1.50    0.06
   0   2   1    1.50    0.05
   0   2   1    1.56    0.06
   0   2   1    1.54    0.05
  -1  -2  -1   98.04    2.18
  -1  -2  -1  102.23    2.17
  -1  -2  -1   90.11    2.15
  -1  -2  -1   97.74    2.26
   1   2   1   98.54    2.17
   1   2   1   89.97    2.26
   1   2   1   96.72    2.17
  -2  -2  -1    7.16    0.17
  -2  -2  -1    7.21    0.19
  -2  -2  -1    7.04    0.17
  -2  -2  -1    6.97    0.17
   2   2   1    7.37    0.17
   2   2   1    7.18    0.17
   2   2   1    7.12    0.17
   2   2   1    7.14    0.18
   2   2   1    7.02    0.17
   2   2   1    7.26    0.17
  -3  -2  -1   48.19    1.06
  -3  -2  -1   47.50    1.13
   3   2   1   46.75    1.11
   3   2   1   46.94    1.06
   3   2   1   48.65    1.05
   3   2   1   48.76    1.11
  -4  -2  -1   70.15    1.60
  -4  -2  -1   65.10    1.48
  -4  -2  -1   67.40    1.51
  -4  -2  -1   67.94    1.60
   4   2   1   70.37    1.49
   4   2   1   67.05    1.51
  -5  -2  -1    9.80    0.25
  -5  -2  -1    9.86    0.25
  -5  -2  -1   10.13    0.25
  -5  -2  -1    9.85    0.26
   5   2   1   10.14    0.23
   5   2   1   10.07    0.23
   5   2   1   10.32    0.23
  -6  -2  -1    2.21    0.07
  -6  -2  -1    2.27    0.09
  -6  -2  -1    2.36    0.07
  -6  -2  -1    2.36    0.10
   6   2   1    2.20    0.07
   6   2   1    2.38    0.07
  -7  -2  -1    0.39    0.04
  -7  -2  -1    0.32    0.05
   7   2   1    0.36    0.03
   7   2   1    0.38    0.03
  -8  -2  -1    7.73    0.25
  -8  -2  -1    8.25    0.23
   8   2   1    7.91    0.20
   8   2   1    8.04    0.20
  -9  -2  -1   11.53    0.34
  -9  -2  -1   11.51    0.31
   9   2   1   11.57    0.28
   9   2   1   11.41    0.28
 -10  -2  -1    1.50    0.11
 -10  -2  -1    1.60    0.10
  10   2   1    1.55    0.07
  10   2   1    1.65    0.07
  10   2   1    1.52    0.06
  10   2   1    1.65    0.06
 -11  -2  -1    2.30    0.12
 -11  -2  -1    2.38    0.14
  11   2   1    2.40    0.09
  11   2   1    2.18    0.08
  11   2   1    2.18    0.08
 -12  -2  -1    0.04    0.05
 -12  -2  -1    0.04    0.07
  12   2   1    0.01    0.04
  12   2   1    0.02    0.03
  12   2   1    0.02    0.03
 -13  -2  -1    0.35    0.08
 -13  -2  -1    0.49    0.07
  13   2   1    0.39    0.05
  13   2   1    0.40    0.05
  13   2   1    0.39    0.05
 -14  -2  -1    1.02    0.12
  14   2   1    0.94    0.07
  14   2   1    1.01    0.08
  14   2   1    0.99    0.07
 -15  -2  -1    0.14    0.09
  15   2   1    0.22    0.05
  15   2   1    0.29    0.05
  15   2   1    0.27    0.05
 -16  -2  -1    0.10    0.09
  16   2   1    0.18    0.05
  16   2   1    0.14    0.05
 -17  -2  -1    5.21    0.28
  17   2   1    4.96    0.18
  17   2   1    5.20    0.18
 -18  -2  -1    0.18    0.11
  18   2   1    0.34    0.07
  18   2   1    0.35    0.07
 -19  -2  -1    2.61    0.22
  19   2   1    2.65    0.14
  19   2   1    2.24    0.13
  17  -3  -1    1.32    0.13
 -17   3   1    1.41    0.18
  16  -3  -1    3.11    0.18
  16  -3  -1    3.28    0.18
 -16   3   1    3.07    0.22
  15  -3  -1    0.20    0.07
  15  -3  -1    0.08    0.07
 -15   3   1    0.06    0.09
  14  -3  -1    0.23    0.07
  14  -3  -1    0.08    0.07
  14  -3  -1    0.12    0.07
 -14   3   1    0.24    0.09
  13  -3  -1    0.03    0.06
  13  -3  -1    0.04    0.06
  13  -3  -1    0.08    0.06
 -13   3   1   -0.03    0.07
  12  -3  -1    0.19    0.06
  12  -3  -1    0.09    0.06
 -12   3   1    0.04    0.07
  11  -3  -1    0.07    0.05
  11  -3  -1    0.03    0.05
  11  -3  -1    0.17    0.06
 -11   3   1    0.11    0.07
 -11   3   1    0.11    0.05
  10  -3  -1    0.48    0.07
  10  -3  -1    0.52    0.07
  10  -3  -1    0.56    0.07
  10  -3  -1    0.44    0.07
 -10   3   1    0.48    0.06
 -10   3   1    0.52    0.09
   9  -3  -1    2.16    0.12
   9  -3  -1    2.14    0.12
   9  -3  -1    2.12    0.11
   9  -3  -1    2.22    0.11
  -9   3   1    2.25    0.14
  -9   3   1    2.18    0.09
  -9   3   1    2.42    0.11
   8  -3  -1   -0.04    0.04
   8  -3  -1   -0.03    0.04
   8  -3  -1    0.04    0.04
   8  -3  -1    0.05    0.05
  -8   3   1    0.01    0.05
  -8   3   1    0.03    0.04
  -8   3   1    0.02    0.03
   7  -3  -1    5.72    0.18
   7  -3  -1    5.66    0.18
   7  -3  -1    5.71    0.19
   7  -3  -1    5.54    0.17
  -7   3   1    5.43    0.18
  -7   3   1    5.76    0.21
   6  -3  -1    0.06    0.03
   6  -3  -1    0.03    0.04
   6  -3  -1    0.09    0.04
   6  -3  -1   -0.02    0.04
  -6   3   1    0.02    0.04
  -6   3   1    0.00    0.02
  -6   3   1    0.00    0.04
   5  -3  -1   71.90    1.67
   5  -3  -1   74.21    1.60
   5  -3  -1   70.57    1.60
   5  -3  -1   71.17    1.60
  -5   3   1   72.25    1.61
  -5   3   1   70.41    1.67
  -5   3   1   68.33    1.58
   4  -3  -1    0.45    0.05
   4  -3  -1    0.52    0.05
   4  -3  -1    0.54    0.05
  -4   3   1    0.53    0.05
  -4   3   1    0.50    0.04
  -4   3   1    0.53    0.05
   3  -3  -1    6.47    0.18
   3  -3  -1    6.47    0.19
   3  -3  -1    6.45    0.18
   3  -3  -1    6.42    0.18
  -3   3   1    6.23    0.17
  -3   3   1    6.22    0.18
  -3   3   1    6.32    0.19
   2  -3  -1   42.75    0.96
   2  -3  -1   42.31    0.95
   2  -3  -1   42.00    1.00
   2  -3  -1   43.04    0.96
  -2   3   1   41.83    0.95
  -2   3   1   41.14    0.95
  -2   3   1   42.17    0.95
  -2   3   1   41.98    1.00
   1  -3  -1  113.16    2.55
   1  -3  -1  116.63    2.55
   1  -3  -1  114.70    2.54
  -1   3   1  115.38    2.55
  -1   3   1  116.38    2.53
  -1   3   1  116.64    2.53
  -1   3   1  113.83    2.65
   0  -3  -1   61.63    1.43
   0  -3  -1   63.45    1.38
   0  -3  -1   61.74    1.38
   0  -3  -1   59.72    1.37
   0   3   1   63.30    1.44
   0   3   1   60.77    1.37
   0   3   1   60.38    1.38
  -1  -3  -1    0.54    0.04
  -1  -3  -1    0.59    0.04
  -1  -3  -1    0.49    0.04
  -1  -3  -1    0.50    0.04
   1   3   1    0.51    0.04
   1   3   1    0.61    0.04
   1   3   1    0.48    0.04
   1   3   1    0.66    0.04
  -2  -3  -1  242.65    5.38
  -2  -3  -1  241.42    5.41
  -2  -3  -1  251.32    5.65
   2   3   1  241.64    5.59
   2   3   1  246.63    5.41
   2   3   1  247.58    5.41
   2   3   1  235.47    5.35
   2   3   1  242.35    5.34
  -3  -3  -1  118.72    2.61
  -3  -3  -1  120.58    2.75
   3   3   1  119.40    2.74
   3   3   1  119.57    2.65
   3   3   1  119.02    2.61
   3   3   1  116.69    2.64
  -4  -3  -1   66.96    1.53
  -4  -3  -1   71.40    1.62
  -4  -3  -1   69.23    1.54
   4   3   1   73.07    1.52
   4   3   1   69.82    1.57
   4   3   1   69.70    1.57
   4   3   1   70.36    1.62
   4   3   1   67.23    1.54
  -5  -3  -1    4.24    0.13
  -5  -3  -1    4.33    0.12
  -5  -3  -1    4.24    0.14
   5   3   1    4.43    0.11
  -6  -3  -1    2.47    0.10
  -6  -3  -1    2.61    0.11
  -6  -3  -1    2.64    0.08
  -6  -3  -1    2.44    0.07
   6   3   1    2.62    0.08
   6   3   1    2.60    0.08
  -7  -3  -1   65.66    1.50
  -7  -3  -1   68.19    1.53
   7   3   1   68.84    1.49
   7   3   1   67.44    1.50
  -8  -3  -1    1.94    0.11
  -8  -3  -1    1.93    0.10
   8   3   1    1.94    0.07
   8   3   1    1.99    0.07
  -9  -3  -1    0.99    0.09
  -9  -3  -1    0.99    0.07
   9   3   1    0.83    0.05
   9   3   1    0.90    0.05
 -10  -3  -1    4.00    0.18
 -10  -3  -1    4.23    0.16
  10   3   1    4.40    0.12
  10   3   1    4.29    0.12
 -11  -3  -1   12.07    0.34
 -11  -3  -1   11.87    0.37
  11   3   1   12.00    0.29
 -12  -3  -1    0.14    0.07
 -12  -3  -1    0.13    0.05
  12   3   1    0.29    0.04
  12   3   1    0.18    0.03
 -13  -3  -1   -0.06    0.06
 -13  -3  -1    0.02    0.05
  13   3   1    0.04    0.03
  13   3   1    0.01    0.03
  13   3   1   -0.01    0.03
 -14  -3  -1    0.75    0.09
 -14  -3  -1    0.88    0.11
  14   3   1    0.74    0.05
  14   3   1    0.83    0.06
  14   3   1    0.74    0.06
 -15  -3  -1    3.68    0.18
 -15  -3  -1    3.69    0.21
  15   3   1    3.27    0.12
  15   3   1    3.28    0.12
  15   3   1    3.52    0.13
 -16  -3  -1    0.15    0.10
  16   3   1    0.23    0.05
  16   3   1    0.27    0.05
 -17  -3  -1    2.60    0.20
  17   3   1    2.42    0.11
  17   3   1    2.90    0.12
 -18  -3  -1    0.03    0.10
  18   3   1    0.09    0.05
  18   3   1    0.03    0.05
 -19  -3  -1    0.11    0.12
  19   3   1    0.24    0.06
  19   3   1    0.16    0.06
  17  -4  -1    0.29    0.09
  17  -4  -1    0.37    0.10
 -17   4   1    0.32    0.13
  16  -4  -1   -0.04    0.08
  16  -4  -1    0.11    0.08
 -16   4   1    0.14    0.10
  15  -4  -1    0.07    0.08
  15  -4  -1    0.19    0.09
 -15   4   1    0.10    0.09
  14  -4  -1    2.88    0.17
  14  -4  -1    2.70    0.16
 -14   4   1    2.75    0.20
  13  -4  -1    0.20    0.08
  13  -4  -1    0.17    0.07
  13  -4  -1    0.05    0.06
 -13   4   1    0.13    0.09
  12  -4  -1    0.46    0.07
  12  -4  -1    0.33    0.07
  12  -4  -1    0.37    0.08
 -12   4   1    0.29    0.09
  11  -4  -1    3.95    0.17
  11  -4  -1    4.18    0.18
  11  -4  -1    4.13    0.18
  11  -4  -1    4.31    0.18
 -11   4   1    4.21    0.17
 -11   4   1    4.08    0.21
  10  -4  -1    0.12    0.06
  10  -4  -1    0.02    0.06
  10  -4  -1    0.12    0.06
  10  -4  -1    0.15    0.06
 -10   4   1    0.08    0.05
 -10   4   1    0.01    0.07
   9  -4  -1    0.24    0.06
   9  -4  -1    0.29    0.07
   9  -4  -1    0.27    0.06
  -9   4   1    0.28    0.07
  -9   4   1    0.26    0.06
   8  -4  -1    0.69    0.08
   8  -4  -1    0.78    0.08
   8  -4  -1    0.84    0.08
  -8   4   1    0.76    0.08
  -8   4   1    0.83    0.08
   7  -4  -1    9.93    0.30
   7  -4  -1   10.04    0.29
   7  -4  -1    9.59    0.28
  -7   4   1    9.70    0.30
  -7   4   1    9.90    0.29
  -7   4   1    9.50    0.26
   6  -4  -1    4.60    0.16
   6  -4  -1    4.61    0.16
   6  -4  -1    4.72    0.17
   6  -4  -1    4.34    0.17
  -6   4   1    4.45    0.18
  -6   4   1    4.56    0.15
  -6   4   1    4.47    0.17
   5  -4  -1    8.67    0.25
   5  -4  -1    8.80    0.25
   5  -4  -1    8.70    0.25
   5  -4  -1    8.56    0.26
  -5   4   1    8.85    0.24
  -5   4   1    9.07    0.26
  -5   4   1    8.60    0.26
   4  -4  -1   18.61    0.45
   4  -4  -1   18.31    0.45
   4  -4  -1   18.09    0.48
   4  -4  -1   18.14    0.45
  -4   4   1   18.62    0.46
  -4   4   1   18.09    0.44
  -4   4   1   18.33    0.48
   3  -4  -1    1.89    0.09
   3  -4  -1    1.89    0.09
   3  -4  -1    1.76    0.09
   3  -4  -1    1.80    0.09
  -3   4   1    1.79    0.09
  -3   4   1    1.83    0.08
  -3   4   1    1.95    0.09
   2  -4  -1    0.21    0.04
   2  -4  -1    0.30    0.04
   2  -4  -1    0.26    0.04
   2  -4  -1    0.23    0.05
  -2   4   1    0.22    0.04
  -2   4   1    0.23    0.04
  -2   4   1    0.24    0.04
  -2   4   1    0.27    0.04
   1  -4  -1  110.58    2.47
   1  -4  -1  110.68    2.47
   1  -4  -1  107.76    2.46
  -1   4   1  112.01    2.58
  -1   4   1  114.03    2.46
  -1   4   1  113.15    2.47
   0  -4  -1  304.67    6.91
   0  -4  -1  310.85    7.28
   0  -4  -1  311.30    6.98
   0  -4  -1  326.07    6.92
   0   4   1  314.84    7.29
   0   4   1  320.09    6.87
   0   4   1  315.12    6.98
  -1  -4  -1  893.74   19.97
  -1  -4  -1  887.23   19.15
  -1  -4  -1  880.83   19.05
  -1  -4  -1  880.52   19.16
   1   4   1  837.79   19.92
   1   4   1  859.01   19.15
   1   4   1  860.92   19.16
   1   4   1  841.65   19.01
  -2  -4  -1    6.94    0.19
  -2  -4  -1    7.13    0.19
  -2  -4  -1    6.90    0.20
   2   4   1    6.90    0.19
   2   4   1    6.88    0.20
   2   4   1    7.10    0.19
   2   4   1    6.82    0.18
  -3  -4  -1   68.37    1.54
  -3  -4  -1   69.76    1.61
   3   4   1   70.32    1.62
   3   4   1   68.42    1.54
   3   4   1   67.90    1.55
   3   4   1   72.16    1.55
  -4  -4  -1   47.43    1.11
  -4  -4  -1   46.89    1.06
   4   4   1   47.45    1.06
   4   4   1   47.59    1.06
   4   4   1   46.90    1.11
   4   4   1   48.00    1.06
  -5  -4  -1    0.54    0.05
  -5  -4  -1    0.57    0.05
  -5  -4  -1    0.84    0.05
   5   4   1    0.58    0.05
   5   4   1    0.55    0.04
   5   4   1    0.65    0.04
   5   4   1    0.50    0.04
  -6  -4  -1   30.74    0.71
  -6  -4  -1   29.06    0.70
  -6  -4  -1   29.04    0.69
   6   4   1   30.20    0.67
   6   4   1   29.65    0.68
   6   4   1   29.95    0.68
  -7  -4  -1   16.28    0.41
  -7  -4  -1   16.61    0.40
  -7  -4  -1   15.64    0.42
  -7  -4  -1   16.55    0.40
   7   4   1   16.73    0.38
   7   4   1   16.25    0.38
  -8  -4  -1    0.74    0.06
  -8  -4  -1    0.64    0.07
   8   4   1    0.79    0.05
   8   4   1    0.80    0.05
  -9  -4  -1   12.35    0.35
  -9  -4  -1   11.95    0.33
   9   4   1   11.43    0.28
   9   4   1   12.24    0.29
 -10  -4  -1    3.54    0.15
 -10  -4  -1    3.37    0.16
  10   4   1    3.50    0.10
  10   4   1    3.58    0.10
 -11  -4  -1    0.79    0.08
 -11  -4  -1    0.68    0.09
  11   4   1    0.67    0.05
 -12  -4  -1    4.08    0.19
 -12  -4  -1    3.75    0.17
  12   4   1    3.76    0.12
 -13  -4  -1    6.07    0.23
 -13  -4  -1    6.04    0.26
  13   4   1    6.27    0.17
 -14  -4  -1    1.20    0.12
 -14  -4  -1    1.07    0.10
  14   4   1    1.12    0.07
  14   4   1    0.93    0.06
  14   4   1    1.23    0.06
 -15  -4  -1    0.56    0.11
 -15  -4  -1    0.53    0.09
  15   4   1    0.59    0.05
  15   4   1    0.46    0.05
 -16  -4  -1    0.20    0.09
 -16  -4  -1    0.28    0.08
  16   4   1    0.19    0.04
  16   4   1    0.29    0.04
 -17  -4  -1    2.44    0.19
  17   4   1    2.50    0.11
  17   4   1    2.36    0.11
 -18  -4  -1   -0.08    0.09
  18   4   1   -0.02    0.04
  18   4   1   -0.04    0.04
 -19  -4  -1    0.08    0.10
  19   4   1    0.19    0.05
  19   4   1    0.21    0.06
 -20  -4  -1    0.54    0.14
  20   4   1    0.37    0.07
  20   4   1    0.40    0.06
  16  -5  -1    0.25    0.09
  16  -5  -1    0.19    0.09
 -16   5   1    0.23    0.11
  15  -5  -1    0.67    0.11
  15  -5  -1    0.54    0.10
 -15   5   1    0.79    0.14
  14  -5  -1    0.16    0.08
  14  -5  -1    0.24    0.09
 -14   5   1    0.29    0.10
  13  -5  -1    4.49    0.21
  13  -5  -1    4.47    0.21
 -13   5   1    4.04    0.23
  12  -5  -1    0.05    0.07
  12  -5  -1   -0.05    0.06
 -12   5   1   -0.03    0.08
  11  -5  -1    1.01    0.10
  11  -5  -1    0.93    0.10
  11  -5  -1    1.04    0.10
  11  -5  -1    0.90    0.09
 -11   5   1    1.04    0.12
  10  -5  -1    2.91    0.15
  10  -5  -1    2.82    0.15
  10  -5  -1    2.82    0.16
  10  -5  -1    2.81    0.15
 -10   5   1    2.74    0.15
 -10   5   1    3.08    0.18
   9  -5  -1    0.44    0.08
   9  -5  -1    0.49    0.08
   9  -5  -1    0.28    0.07
   9  -5  -1    0.33    0.07
  -9   5   1    0.32    0.08
  -9   5   1    0.38    0.07
   8  -5  -1    0.89    0.08
   8  -5  -1    0.88    0.09
   8  -5  -1    0.72    0.08
   8  -5  -1    0.85    0.09
  -8   5   1    0.91    0.09
  -8   5   1    0.96    0.09
   7  -5  -1   28.38    0.70
   7  -5  -1   29.34    0.74
   7  -5  -1   28.63    0.70
   7  -5  -1   28.28    0.70
  -7   5   1   28.85    0.72
  -7   5   1   27.83    0.73
  -7   5   1   27.78    0.67
   6  -5  -1    0.14    0.05
   6  -5  -1    0.11    0.05
   6  -5  -1    0.18    0.06
   6  -5  -1    0.18    0.06
  -6   5   1    0.16    0.05
  -6   5   1    0.07    0.04
  -6   5   1    0.10    0.05
   5  -5  -1    1.96    0.11
   5  -5  -1    1.73    0.10
   5  -5  -1    1.97    0.11
   5  -5  -1    1.83    0.10
  -5   5   1    1.88    0.10
  -5   5   1    1.93    0.11
  -5   5   1    2.01    0.11
   4  -5  -1    4.74    0.18
   4  -5  -1    4.63    0.17
   4  -5  -1    4.87    0.17
   4  -5  -1    4.79    0.16
  -4   5   1    4.73    0.17
  -4   5   1    4.59    0.16
  -4   5   1    4.73    0.18
   3  -5  -1   21.49    0.53
   3  -5  -1   21.53    0.52
   3  -5  -1   21.15    0.53
   3  -5  -1   21.06    0.55
  -3   5   1   21.60    0.55
  -3   5   1   21.23    0.52
  -3   5   1   21.41    0.52
   2  -5  -1    6.39    0.19
   2  -5  -1    6.45    0.20
   2  -5  -1    6.43    0.20
   2  -5  -1    6.23    0.21
  -2   5   1    6.52    0.21
  -2   5   1    6.30    0.19
  -2   5   1    6.37    0.19
  -2   5   1    6.33    0.19
   1  -5  -1   18.57    0.45
   1  -5  -1   18.24    0.45
   1  -5  -1   18.67    0.45
  -1   5   1   17.84    0.44
  -1   5   1   17.69    0.47
  -1   5   1   17.46    0.44
   0  -5  -1   67.21    1.46
   0  -5  -1   66.39    1.46
   0  -5  -1   65.46    1.45
   0  -5  -1   65.03    1.52
   0   5   1   57.59    1.45
   0   5   1   66.00    1.46
   0   5   1   64.04    1.52
   0   5   1   64.43    1.45
  -1  -5  -1    0.97    0.06
  -1  -5  -1    1.02    0.07
  -1  -5  -1    0.96    0.07
   1   5   1    0.89    0.07
   1   5   1    0.98    0.08
   1   5   1    0.99    0.07
   1   5   1    0.83    0.06
  -2  -5  -1   18.78    0.48
  -2  -5  -1   18.65    0.45
  -2  -5  -1   18.59    0.45
   2   5   1   18.94    0.45
   2   5   1   19.06    0.45
   2   5   1   19.08    0.45
   2   5   1   18.60    0.48
  -3  -5  -1   14.04    0.35
  -3  -5  -1   14.60    0.38
   3   5   1   14.26    0.36
   3   5   1   14.38    0.38
   3   5   1   14.77    0.36
   3   5   1   15.03    0.36
  -4  -5  -1    6.76    0.19
  -4  -5  -1    6.42    0.18
   4   5   1    6.47    0.19
   4   5   1    6.60    0.18
   4   5   1    6.76    0.18
   4   5   1    6.50    0.18
  -5  -5  -1    7.00    0.19
  -5  -5  -1    6.28    0.20
  -5  -5  -1    6.65    0.19
   5   5   1    6.61    0.18
   5   5   1    6.83    0.18
   5   5   1    6.68    0.18
   5   5   1    6.63    0.19
  -6  -5  -1    7.68    0.21
  -6  -5  -1    7.37    0.22
  -6  -5  -1    7.71    0.22
   6   5   1    7.26    0.21
   6   5   1    7.60    0.19
   6   5   1    7.79    0.20
   6   5   1    7.73    0.20
  -7  -5  -1    2.29    0.11
  -7  -5  -1    2.26    0.11
  -7  -5  -1    2.29    0.08
   7   5   1    2.31    0.08
   7   5   1    2.37    0.08
   7   5   1    2.37    0.09
  -8  -5  -1    9.33    0.23
  -8  -5  -1    9.16    0.27
  -8  -5  -1    9.32    0.28
  -8  -5  -1    9.43    0.23
   8   5   1    9.36    0.23
   8   5   1    9.05    0.22
   8   5   1    9.24    0.22
  -9  -5  -1    0.38    0.05
  -9  -5  -1    0.23    0.05
   9   5   1    0.32    0.04
   9   5   1    0.23    0.03
 -10  -5  -1    3.53    0.16
 -10  -5  -1    3.63    0.16
  10   5   1    3.47    0.11
  10   5   1    3.57    0.11
 -11  -5  -1    1.22    0.09
 -11  -5  -1    1.19    0.10
  11   5   1    1.18    0.06
 -12  -5  -1   13.02    0.41
 -12  -5  -1   13.68    0.39
  12   5   1   13.52    0.32
 -13  -5  -1   -0.01    0.05
 -13  -5  -1    0.00    0.06
  13   5   1    0.11    0.03
 -14  -5  -1    1.04    0.10
 -14  -5  -1    1.11    0.12
  14   5   1    1.14    0.06
  14   5   1    0.95    0.06
 -15  -5  -1    0.88    0.10
 -15  -5  -1    0.85    0.12
  15   5   1    0.63    0.05
  15   5   1    0.74    0.05
 -16  -5  -1    0.74    0.10
 -16  -5  -1    0.69    0.12
  16   5   1    0.63    0.05
  16   5   1    0.67    0.05
 -17  -5  -1    0.94    0.13
 -17  -5  -1    0.83    0.11
  17   5   1    0.99    0.07
  17   5   1    0.82    0.06
 -18  -5  -1   -0.07    0.07
 -18  -5  -1    0.03    0.10
  18   5   1    0.02    0.04
  18   5   1   -0.02    0.04
 -19  -5  -1    0.56    0.14
  19   5   1    0.58    0.06
  19   5   1    0.52    0.06
 -20  -5  -1    0.30    0.12
  20   5   1    0.21    0.05
  20   5   1    0.10    0.05
  16  -6  -1    0.23    0.11
  16  -6  -1    0.34    0.11
 -16   6   1    0.26    0.12
  15  -6  -1    3.97    0.22
  15  -6  -1    3.97    0.22
 -15   6   1    3.83    0.25
  14  -6  -1    1.54    0.14
  14  -6  -1    1.60    0.14
 -14   6   1    1.89    0.18
  13  -6  -1    0.73    0.11
  13  -6  -1    1.04    0.12
 -13   6   1    0.85    0.13
  12  -6  -1    0.97    0.11
  12  -6  -1    1.02    0.11
 -12   6   1    0.76    0.12
  11  -6  -1    0.28    0.08
  11  -6  -1    0.36    0.09
 -11   6   1    0.20    0.09
  10  -6  -1    2.05    0.15
  10  -6  -1    2.08    0.14
  10  -6  -1    2.13    0.14
 -10   6   1    2.37    0.15
 -10   6   1    2.32    0.16
   9  -6  -1    2.12    0.13
   9  -6  -1    2.19    0.14
   9  -6  -1    1.86    0.13
   9  -6  -1    1.98    0.13
  -9   6   1    1.99    0.14
  -9   6   1    2.04    0.13
   8  -6  -1   12.55    0.39
   8  -6  -1   12.52    0.37
   8  -6  -1   12.79    0.37
   8  -6  -1   12.43    0.37
  -8   6   1   12.00    0.38
  -8   6   1   12.93    0.39
   7  -6  -1    8.67    0.27
   7  -6  -1    8.15    0.28
   7  -6  -1    8.12    0.28
   7  -6  -1    8.55    0.27
  -7   6   1    8.47    0.28
  -7   6   1    8.27    0.25
  -7   6   1    8.25    0.29
   6  -6  -1    0.85    0.08
   6  -6  -1    0.67    0.08
   6  -6  -1    0.76    0.08
   6  -6  -1    0.63    0.08
  -6   6   1    0.86    0.09
  -6   6   1    0.77    0.07
  -6   6   1    0.62    0.08
   5  -6  -1    4.80    0.18
   5  -6  -1    4.94    0.19
   5  -6  -1    5.22    0.19
   5  -6  -1    5.19    0.20
  -5   6   1    4.96    0.18
  -5   6   1    5.10    0.19
  -5   6   1    5.35    0.20
   4  -6  -1    2.03    0.10
   4  -6  -1    2.06    0.12
   4  -6  -1    2.01    0.11
   4  -6  -1    1.89    0.12
  -4   6   1    2.05    0.10
  -4   6   1    1.88    0.12
  -4   6   1    1.93    0.11
   3  -6  -1    0.74    0.07
   3  -6  -1    0.52    0.07
   3  -6  -1    0.67    0.07
   3  -6  -1    0.60    0.07
  -3   6   1    0.62    0.07
  -3   6   1    0.69    0.06
  -3   6   1    0.65    0.06
   2  -6  -1    2.52    0.12
   2  -6  -1    2.70    0.12
   2  -6  -1    2.96    0.13
   2  -6  -1    2.51    0.12
  -2   6   1    2.53    0.13
  -2   6   1    2.66    0.11
  -2   6   1    2.60    0.11
  -2   6   1    2.60    0.12
   1  -6  -1   23.12    0.56
   1  -6  -1   23.13    0.56
   1  -6  -1   22.24    0.55
  -1   6   1   21.96    0.58
  -1   6   1   22.86    0.55
  -1   6   1   22.10    0.55
   0  -6  -1   23.56    0.58
   0  -6  -1   23.81    0.61
   0  -6  -1   23.98    0.58
   0  -6  -1   24.20    0.58
   0   6   1   24.09    0.58
   0   6   1   24.21    0.62
   0   6   1   24.20    0.58
  -1  -6  -1   12.85    0.35
  -1  -6  -1   12.40    0.33
  -1  -6  -1   10.97    0.32
   1   6   1   12.68    0.33
   1   6   1   12.55    0.35
   1   6   1   13.05    0.33
   1   6   1   12.51    0.33
  -2  -6  -1    0.61    0.05
  -2  -6  -1    0.56    0.06
  -2  -6  -1    0.58    0.06
   2   6   1    0.59    0.05
   2   6   1    0.58    0.06
   2   6   1    0.61    0.06
   2   6   1    0.56    0.05
  -3  -6  -1    0.55    0.05
  -3  -6  -1    0.51    0.06
   3   6   1    0.43    0.05
   3   6   1    0.55    0.06
   3   6   1    0.48    0.05
   3   6   1    0.48    0.05
  -4  -6  -1    0.47    0.05
  -4  -6  -1    0.49    0.05
   4   6   1    0.53    0.05
   4   6   1    0.48    0.06
   4   6   1    0.49    0.05
   4   6   1    0.39    0.05
  -5  -6  -1    0.13    0.03
  -5  -6  -1    0.08    0.04
   5   6   1    0.10    0.04
   5   6   1    0.02    0.04
   5   6   1    0.01    0.03
   5   6   1    0.09    0.04
  -6  -6  -1   71.45    1.64
  -6  -6  -1   75.25    1.71
   6   6   1   72.80    1.64
   6   6   1   74.59    1.64
   6   6   1   72.37    1.71
   6   6   1   73.49    1.64
  -7  -6  -1    1.88    0.10
  -7  -6  -1    1.98    0.10
  -7  -6  -1    1.96    0.08
   7   6   1    1.97    0.09
   7   6   1    1.89    0.08
   7   6   1    1.99    0.09
   7   6   1    2.01    0.08
  -8  -6  -1    7.18    0.19
  -8  -6  -1    6.93    0.22
  -8  -6  -1    6.91    0.22
   8   6   1    6.65    0.18
   8   6   1    6.97    0.19
   8   6   1    6.40    0.18
  -9  -6  -1    2.05    0.12
  -9  -6  -1    1.97    0.11
  -9  -6  -1    2.06    0.07
  -9  -6  -1    2.20    0.07
   9   6   1    1.97    0.08
   9   6   1    2.04    0.08
   9   6   1    2.08    0.09
 -10  -6  -1    8.49    0.27
 -10  -6  -1    8.58    0.28
  10   6   1    8.58    0.22
  10   6   1    8.52    0.22
  10   6   1    8.70    0.23
 -11  -6  -1    0.94    0.09
 -11  -6  -1    0.90    0.10
  11   6   1    0.83    0.05
  11   6   1    0.76    0.05
  11   6   1    0.92    0.06
 -12  -6  -1   29.74    0.74
 -12  -6  -1   29.39    0.76
  12   6   1   28.91    0.67
  12   6   1   29.70    0.67
  12   6   1   29.07    0.67
 -13  -6  -1    1.21    0.11
 -13  -6  -1    1.23    0.11
  13   6   1    1.25    0.07
  13   6   1    1.14    0.06
  13   6   1    1.18    0.06
 -14  -6  -1    2.08    0.16
 -14  -6  -1    2.07    0.14
  14   6   1    2.43    0.09
  14   6   1    2.15    0.08
  14   6   1    2.08    0.08
 -15  -6  -1    0.46    0.10
 -15  -6  -1    0.51    0.09
  15   6   1    0.60    0.04
  15   6   1    0.46    0.05
 -16  -6  -1    0.25    0.08
 -16  -6  -1    0.18    0.10
  16   6   1    0.15    0.04
  16   6   1    0.21    0.04
 -17  -6  -1    2.16    0.18
 -17  -6  -1    2.57    0.17
  17   6   1    2.30    0.10
  17   6   1    2.47    0.10
 -18  -6  -1    0.14    0.08
 -18  -6  -1    0.22    0.11
  18   6   1    0.27    0.05
  18   6   1    0.22    0.05
 -19  -6  -1   -0.04    0.08
 -19  -6  -1   -0.10    0.08
  19   6   1    0.00    0.04
  19   6   1    0.00    0.04
 -20  -6  -1    0.31    0.13
  20   6   1    0.33    0.06
  20   6   1    0.54    0.06
  15  -7  -1    0.12    0.09
  15  -7  -1   -0.09    0.09
 -15   7   1    0.07    0.10
  14  -7  -1    0.72    0.12
  14  -7  -1    0.55    0.11
 -14   7   1    0.37    0.12
  13  -7  -1    2.44    0.18
  13  -7  -1    2.60    0.18
 -13   7   1    2.10    0.18
  12  -7  -1    0.25    0.09
  12  -7  -1    0.33    0.09
 -12   7   1    0.45    0.10
  11  -7  -1    0.65    0.10
  11  -7  -1    0.52    0.09
 -11   7   1    0.45    0.10
  10  -7  -1    0.11    0.08
  10  -7  -1    0.10    0.07
 -10   7   1    0.16    0.08
 -10   7   1    0.08    0.07
   9  -7  -1    0.15    0.08
   9  -7  -1    0.11    0.08
  -9   7   1    0.23    0.07
  -9   7   1    0.16    0.08
   8  -7  -1    0.05    0.07
   8  -7  -1    0.06    0.07
   8  -7  -1    0.05    0.06
  -8   7   1    0.02    0.07
  -8   7   1    0.20    0.07
   7  -7  -1    1.47    0.12
   7  -7  -1    1.43    0.11
   7  -7  -1    1.47    0.12
   7  -7  -1    1.37    0.12
  -7   7   1    1.54    0.12
  -7   7   1    1.35    0.11
  -7   7   1    1.38    0.10
   6  -7  -1    0.23    0.07
   6  -7  -1    0.22    0.07
   6  -7  -1    0.16    0.06
   6  -7  -1    0.13    0.06
  -6   7   1    0.24    0.06
  -6   7   1    0.28    0.06
  -6   7   1    0.08    0.06
   5  -7  -1    0.73    0.08
   5  -7  -1    0.60    0.08
   5  -7  -1    0.65    0.08
   5  -7  -1    0.64    0.07
  -5   7   1    0.72    0.09
  -5   7   1    0.66    0.07
  -5   7   1    0.63    0.08
   4  -7  -1   10.17    0.32
   4  -7  -1   10.54    0.30
   4  -7  -1    9.41    0.30
   4  -7  -1    9.78    0.30
  -4   7   1    9.70    0.29
  -4   7   1    9.48    0.29
  -4   7   1   10.01    0.32
   3  -7  -1    4.90    0.18
   3  -7  -1    4.62    0.19
   3  -7  -1    4.64    0.18
   3  -7  -1    4.49    0.18
  -3   7   1    4.70    0.17
  -3   7   1    4.59    0.17
  -3   7   1    4.83    0.19
   2  -7  -1   15.49    0.40
   2  -7  -1   15.56    0.41
   2  -7  -1   12.90    0.41
   2  -7  -1   15.32    0.40
  -2   7   1   15.08    0.43
  -2   7   1   14.91    0.39
   1  -7  -1    5.65    0.20
   1  -7  -1    6.25    0.22
   1  -7  -1    6.55    0.21
   1  -7  -1    6.20    0.21
  -1   7   1    6.58    0.21
  -1   7   1    6.27    0.22
   0  -7  -1    1.28    0.09
   0  -7  -1    1.23    0.09
   0  -7  -1    1.37    0.10
   0   7   1    1.32    0.09
   0   7   1    1.25    0.10
   0   7   1    1.17    0.09
  -1  -7  -1    2.64    0.12
  -1  -7  -1    2.99    0.13
  -1  -7  -1    3.04    0.14
   1   7   1    2.92    0.13
   1   7   1    3.02    0.14
   1   7   1    3.11    0.13
   1   7   1    3.02    0.13
  -2  -7  -1   52.42    1.20
  -2  -7  -1   51.33    1.25
  -2  -7  -1   51.92    1.20
   2   7   1   50.95    1.26
   2   7   1   54.16    1.20
   2   7   1   51.65    1.20
   2   7   1   53.01    1.20
  -3  -7  -1   11.59    0.34
  -3  -7  -1   11.97    0.32
   3   7   1   11.70    0.32
   3   7   1   12.45    0.32
   3   7   1   12.08    0.32
   3   7   1   11.92    0.34
  -4  -7  -1    7.69    0.22
  -4  -7  -1    7.88    0.24
   4   7   1    7.48    0.22
   4   7   1    7.68    0.22
   4   7   1    7.77    0.24
   4   7   1    7.18    0.22
  -5  -7  -1   13.10    0.33
  -5  -7  -1   13.30    0.36
   5   7   1   12.85    0.34
   5   7   1   13.52    0.34
   5   7   1   12.63    0.34
   5   7   1   12.84    0.36
  -6  -7  -1    1.13    0.08
  -6  -7  -1    1.00    0.06
  -6  -7  -1    0.97    0.08
   6   7   1    0.98    0.07
   6   7   1    1.02    0.07
   6   7   1    0.97    0.07
   6   7   1    1.07    0.08
  -7  -7  -1    0.08    0.04
  -7  -7  -1    0.01    0.04
   7   7   1    0.01    0.03
   7   7   1    0.01    0.04
   7   7   1    0.05    0.04
   7   7   1    0.00    0.03
  -8  -7  -1   15.93    0.44
  -8  -7  -1   17.25    0.42
   8   7   1   16.18    0.41
   8   7   1   16.68    0.41
   8   7   1   16.58    0.43
   8   7   1   16.45    0.41
  -9  -7  -1    0.14    0.05
  -9  -7  -1    0.10    0.03
  -9  -7  -1    0.03    0.05
   9   7   1    0.08    0.04
   9   7   1    0.11    0.04
   9   7   1    0.08    0.04
 -10  -7  -1    3.47    0.16
 -10  -7  -1    3.60    0.11
 -10  -7  -1    3.53    0.17
 -10  -7  -1    3.73    0.11
  10   7   1    3.74    0.13
  10   7   1    3.51    0.12
  10   7   1    3.49    0.12
 -11  -7  -1   17.96    0.51
 -11  -7  -1   18.08    0.50
  11   7   1   18.21    0.44
  11   7   1   18.12    0.44
  11   7   1   18.71    0.44
 -12  -7  -1   -0.05    0.06
 -12  -7  -1    0.00    0.05
  12   7   1    0.12    0.04
  12   7   1    0.02    0.04
  12   7   1    0.04    0.03
 -13  -7  -1    0.32    0.07
 -13  -7  -1    0.19    0.08
  13   7   1    0.35    0.05
  13   7   1    0.26    0.04
  13   7   1    0.24    0.04
 -14  -7  -1    6.96    0.28
 -14  -7  -1    6.84    0.26
  14   7   1    6.68    0.19
  14   7   1    6.80    0.19
  14   7   1    6.57    0.19
 -15  -7  -1    0.04    0.07
 -15  -7  -1    0.15    0.08
  15   7   1    0.18    0.04
  15   7   1    0.08    0.04
 -16  -7  -1    0.82    0.11
 -16  -7  -1    0.56    0.12
  16   7   1    0.75    0.06
  16   7   1    0.67    0.06
 -17  -7  -1    0.92    0.14
 -17  -7  -1    0.96    0.11
  17   7   1    0.85    0.07
  17   7   1    0.73    0.06
 -18  -7  -1    1.22    0.13
 -18  -7  -1    1.24    0.16
  18   7   1    0.98    0.08
  18   7   1    1.16    0.07
 -19  -7  -1    0.04    0.08
 -19  -7  -1   -0.15    0.09
  19   7   1   -0.06    0.04
  19   7   1    0.05    0.04
 -20  -7  -1    0.01    0.11
 -20  -7  -1    0.03    0.08
  20   7   1    0.07    0.04
  20   7   1    0.05    0.04
  15  -8  -1    0.04    0.09
  15  -8  -1    0.01    0.10
 -15   8   1   -0.06    0.10
  14  -8  -1    0.01    0.09
  14  -8  -1    0.01    0.09
 -14   8   1   -0.03    0.09
  13  -8  -1    1.05    0.14
  13  -8  -1    1.38    0.14
 -13   8   1    1.25    0.15
  12  -8  -1    1.79    0.15
  12  -8  -1    2.09    0.16
 -12   8   1    2.02    0.17
  11  -8  -1    2.82    0.18
  11  -8  -1    2.60    0.19
 -11   8   1    2.79    0.19
  10  -8  -1    0.63    0.11
  10  -8  -1    0.63    0.10
 -10   8   1    0.53    0.10
   9  -8  -1   10.04    0.35
   9  -8  -1   10.49    0.35
  -9   8   1   10.46    0.36
   8  -8  -1    1.46    0.12
   8  -8  -1    1.36    0.12
  -8   8   1    1.27    0.11
  -8   8   1    1.22    0.12
   7  -8  -1    9.30    0.31
   7  -8  -1    9.37    0.32
   7  -8  -1    9.18    0.33
  -7   8   1    9.23    0.33
  -7   8   1    9.17    0.31
   6  -8  -1   20.17    0.55
   6  -8  -1   19.89    0.55
   6  -8  -1   21.16    0.58
  -6   8   1   20.15    0.53
  -6   8   1   20.26    0.58
  -6   8   1   19.22    0.54
   5  -8  -1    3.08    0.16
   5  -8  -1    3.24    0.17
   5  -8  -1    2.67    0.15
   5  -8  -1    3.05    0.16
  -5   8   1    3.08    0.15
  -5   8   1    2.96    0.16
  -5   8   1    2.75    0.14
   4  -8  -1    2.82    0.15
   4  -8  -1    2.94    0.16
   4  -8  -1    2.80    0.15
   4  -8  -1    2.74    0.15
  -4   8   1    2.57    0.16
  -4   8   1    2.86    0.14
  -4   8   1    2.98    0.14
   3  -8  -1    0.02    0.05
   3  -8  -1   -0.02    0.05
   3  -8  -1   -0.04    0.05
   3  -8  -1   -0.08    0.05
  -3   8   1    0.08    0.05
  -3   8   1    0.06    0.05
  -3   8   1    0.04    0.06
   2  -8  -1    6.25    0.22
   2  -8  -1    5.97    0.21
   2  -8  -1    6.04    0.21
  -2   8   1    6.15    0.23
  -2   8   1    6.26    0.21
   1  -8  -1    3.44    0.15
   1  -8  -1    3.67    0.16
   1  -8  -1    3.32    0.16
  -1   8   1    3.54    0.17
  -1   8   1    3.54    0.16
   0  -8  -1    2.30    0.13
   0  -8  -1    2.42    0.13
   0  -8  -1    2.35    0.12
   0   8   1    2.00    0.13
   0   8   1    2.25    0.12
   0   8   1    2.15    0.12
  -1  -8  -1    0.17    0.06
  -1  -8  -1    0.13    0.05
  -1  -8  -1    0.18    0.04
   1   8   1    0.13    0.05
   1   8   1    0.17    0.05
   1   8   1    0.31    0.06
   1   8   1    0.22    0.06
  -2  -8  -1    0.96    0.08
  -2  -8  -1    1.07    0.08
  -2  -8  -1    1.31    0.09
   2   8   1    1.12    0.08
   2   8   1    1.27    0.09
   2   8   1    1.06    0.09
   2   8   1    1.13    0.09
  -3  -8  -1   15.79    0.44
  -3  -8  -1   15.52    0.41
   3   8   1   15.62    0.41
   3   8   1   15.34    0.41
   3   8   1   17.01    0.42
   3   8   1   15.46    0.44
  -4  -8  -1    8.50    0.27
  -4  -8  -1    8.37    0.25
   4   8   1    8.61    0.25
   4   8   1    8.66    0.25
   4   8   1    8.26    0.25
   4   8   1    8.20    0.27
  -5  -8  -1    7.13    0.23
  -5  -8  -1    7.21    0.21
   5   8   1    7.24    0.22
   5   8   1    6.66    0.23
   5   8   1    7.22    0.22
   5   8   1    7.25    0.22
  -6  -8  -1    0.26    0.04
  -6  -8  -1    0.29    0.05
   6   8   1    0.27    0.05
   6   8   1    0.35    0.05
   6   8   1    0.26    0.06
   6   8   1    0.31    0.05
  -7  -8  -1    0.33    0.06
  -7  -8  -1    0.35    0.06
   7   8   1    0.43    0.06
   7   8   1    0.47    0.06
   7   8   1    0.47    0.06
   7   8   1    0.39    0.05
  -8  -8  -1    0.46    0.07
  -8  -8  -1    0.58    0.06
   8   8   1    0.64    0.06
   8   8   1    0.60    0.06
   8   8   1    0.65    0.06
   8   8   1    0.70    0.07
  -9  -8  -1    0.15    0.04
  -9  -8  -1    0.11    0.05
   9   8   1    0.19    0.05
   9   8   1    0.17    0.04
   9   8   1    0.23    0.05
   9   8   1    0.12    0.05
 -10  -8  -1    0.07    0.03
 -10  -8  -1    0.01    0.05
  10   8   1   -0.05    0.04
  10   8   1   -0.02    0.04
  10   8   1    0.03    0.04
 -11  -8  -1    0.09    0.05
 -11  -8  -1    0.12    0.07
  11   8   1    0.06    0.04
  11   8   1    0.05    0.05
  11   8   1    0.04    0.04
 -12  -8  -1    2.45    0.15
 -12  -8  -1    2.65    0.16
  12   8   1    2.49    0.11
  12   8   1    2.50    0.11
  12   8   1    2.63    0.11
 -13  -8  -1    0.02    0.05
 -13  -8  -1    0.12    0.07
  13   8   1    0.02    0.04
  13   8   1    0.01    0.04
  13   8   1    0.07    0.04
 -14  -8  -1    5.96    0.26
 -14  -8  -1    6.24    0.25
  14   8   1    5.90    0.18
  14   8   1    6.15    0.18
  14   8   1    5.59    0.18
 -15  -8  -1    0.26    0.09
 -15  -8  -1    0.33    0.08
  15   8   1    0.25    0.05
  15   8   1    0.21    0.05
 -16  -8  -1    1.84    0.15
 -16  -8  -1    1.56    0.15
  16   8   1    1.49    0.09
  16   8   1    1.63    0.09
 -17  -8  -1    0.22    0.10
 -17  -8  -1    0.11    0.08
  17   8   1    0.10    0.05
  17   8   1    0.14    0.05
 -18  -8  -1    0.20    0.11
 -18  -8  -1    0.22    0.09
  18   8   1    0.16    0.05
  18   8   1    0.15    0.05
 -19  -8  -1   -0.01    0.10
 -19  -8  -1    0.02    0.08
  19   8   1    0.05    0.05
  19   8   1    0.07    0.05
 -20  -8  -1    0.13    0.12
 -20  -8  -1    0.28    0.10
  20   8   1    0.12    0.05
  14  -9  -1    0.32    0.11
  14  -9  -1    0.06    0.10
 -14   9   1    0.06    0.11
  13  -9  -1    0.05    0.09
  13  -9  -1    0.08    0.10
 -13   9   1   -0.04    0.09
  12  -9  -1    0.82    0.13
  12  -9  -1    0.99    0.14
 -12   9   1    0.89    0.14
  11  -9  -1    1.67    0.16
  11  -9  -1    1.89    0.16
 -11   9   1    1.75    0.15
  10  -9  -1    2.84    0.20
  10  -9  -1    2.98    0.19
 -10   9   1    2.98    0.19
   9  -9  -1    0.65    0.11
   9  -9  -1    0.93    0.12
  -9   9   1    0.76    0.11
   8  -9  -1    6.66    0.27
   8  -9  -1    6.45    0.27
  -8   9   1    6.41    0.26
   7  -9  -1   11.34    0.37
   7  -9  -1   11.38    0.38
  -7   9   1   11.51    0.37
   6  -9  -1    1.03    0.11
   6  -9  -1    1.24    0.12
  -6   9   1    1.44    0.11
  -6   9   1    1.36    0.11
  -6   9   1    1.28    0.12
   5  -9  -1    2.38    0.16
   5  -9  -1    2.55    0.16
   5  -9  -1    2.65    0.16
  -5   9   1    2.52    0.15
  -5   9   1    2.45    0.14
  -5   9   1    2.48    0.17
   4  -9  -1    0.00    0.06
   4  -9  -1   -0.01    0.06
   4  -9  -1    0.00    0.06
  -4   9   1    0.00    0.06
  -4   9   1    0.06    0.06
  -4   9   1    0.00    0.06
   3  -9  -1    2.33    0.15
   3  -9  -1    2.18    0.14
   3  -9  -1    2.27    0.15
   3  -9  -1    2.30    0.14
  -3   9   1    2.32    0.14
  -3   9   1    2.30    0.13
  -3   9   1    2.37    0.15
   2  -9  -1    9.08    0.29
   2  -9  -1    9.38    0.30
   2  -9  -1    9.02    0.29
  -2   9   1    8.88    0.28
  -2   9   1    9.26    0.32
  -2   9   1    8.79    0.29
   1  -9  -1   18.87    0.54
   1  -9  -1   17.84    0.50
   1  -9  -1   19.32    0.51
  -1   9   1   19.29    0.51
  -1   9   1   19.41    0.54
   0  -9  -1   17.76    0.50
   0  -9  -1   16.78    0.46
   0  -9  -1   17.61    0.47
   0   9   1   17.45    0.46
   0   9   1   17.23    0.50
   0   9   1   17.14    0.47
  -1  -9  -1    0.06    0.04
  -1  -9  -1   -0.01    0.05
  -1  -9  -1    0.00    0.06
   1   9   1   -0.01    0.05
   1   9   1    0.02    0.05
   1   9   1    0.03    0.05
  -2  -9  -1    0.20    0.06
  -2  -9  -1    0.16    0.06
  -2  -9  -1    0.28    0.06
   2   9   1    0.16    0.05
   2   9   1    0.15    0.06
   2   9   1    0.17    0.06
   2   9   1    0.33    0.07
  -3  -9  -1    3.94    0.16
  -3  -9  -1    3.84    0.17
   3   9   1    3.61    0.15
   3   9   1    3.50    0.16
   3   9   1    3.80    0.17
   3   9   1    3.80    0.16
  -4  -9  -1    1.29    0.10
  -4  -9  -1    1.32    0.10
   4   9   1    1.26    0.10
   4   9   1    1.17    0.09
   4   9   1    1.34    0.10
   4   9   1    1.25    0.10
  -5  -9  -1    0.92    0.08
  -5  -9  -1    0.81    0.07
   5   9   1    0.91    0.08
   5   9   1    0.76    0.08
   5   9   1    0.84    0.08
   5   9   1    1.00    0.08
  -6  -9  -1    1.03    0.08
  -6  -9  -1    0.91    0.07
   6   9   1    1.16    0.09
   6   9   1    1.01    0.08
   6   9   1    1.00    0.09
   6   9   1    1.01    0.08
  -7  -9  -1    0.92    0.06
  -7  -9  -1    0.92    0.08
  -7  -9  -1    0.90    0.08
   7   9   1    0.78    0.08
   7   9   1    0.85    0.08
   7   9   1    0.84    0.08
   7   9   1    0.88    0.08
  -8  -9  -1    1.49    0.10
  -8  -9  -1    1.42    0.11
   8   9   1    1.37    0.09
   8   9   1    1.47    0.10
   8   9   1    1.55    0.10
   8   9   1    1.56    0.10
  -9  -9  -1    3.12    0.16
  -9  -9  -1    3.11    0.13
   9   9   1    2.99    0.14
   9   9   1    3.28    0.13
   9   9   1    3.05    0.14
   9   9   1    3.08    0.14
 -10  -9  -1    7.52    0.27
 -10  -9  -1    7.98    0.23
  10   9   1    8.14    0.24
  10   9   1    7.68    0.25
  10   9   1    7.98    0.24
  10   9   1    7.56    0.23
 -11  -9  -1    3.00    0.16
  11   9   1    2.90    0.13
  11   9   1    2.88    0.13
  11   9   1    3.04    0.12
 -12  -9  -1   13.39    0.42
  12   9   1   13.54    0.36
  12   9   1   13.89    0.37
  12   9   1   14.19    0.37
 -13  -9  -1   -0.10    0.06
  13   9   1    0.10    0.05
  13   9   1    0.11    0.05
  13   9   1    0.02    0.04
 -14  -9  -1    4.99    0.23
  14   9   1    4.87    0.17
  14   9   1    4.68    0.17
  14   9   1    4.76    0.16
 -15  -9  -1    0.09    0.07
  15   9   1    0.11    0.05
  15   9   1    0.13    0.05
  15   9   1    0.19    0.05
 -16  -9  -1    1.21    0.13
  16   9   1    1.24    0.08
  16   9   1    1.07    0.08
 -17  -9  -1    0.93    0.12
  17   9   1    0.77    0.07
  17   9   1    0.80    0.07
 -18  -9  -1   -0.01    0.08
  18   9   1    0.01    0.05
  18   9   1    0.01    0.05
 -19  -9  -1    0.40    0.10
  19   9   1    0.58    0.07
  19   9   1    0.39    0.06
  13 -10  -1    0.00    0.10
 -13  10   1    0.08    0.10
  12 -10  -1    2.10    0.18
 -12  10   1    2.10    0.18
  11 -10  -1    0.15    0.10
 -11  10   1    0.22    0.10
  10 -10  -1    4.50    0.24
  10 -10  -1    4.65    0.25
 -10  10   1    4.89    0.25
   9 -10  -1    1.42    0.15
   9 -10  -1    1.16    0.13
  -9  10   1    1.57    0.14
   8 -10  -1    0.08    0.07
   8 -10  -1   -0.08    0.08
  -8  10   1   -0.10    0.07
   7 -10  -1    2.63    0.18
   7 -10  -1    2.43    0.17
  -7  10   1    2.57    0.16
   6 -10  -1   11.11    0.37
   6 -10  -1   10.40    0.37
  -6  10   1   11.12    0.35
  -6  10   1   10.69    0.34
   5 -10  -1    0.01    0.07
   5 -10  -1   -0.03    0.07
  -5  10   1    0.05    0.06
  -5  10   1    0.03    0.06
   4 -10  -1   -0.04    0.07
   4 -10  -1   -0.03    0.07
  -4  10   1    0.04    0.06
  -4  10   1    0.09    0.06
  -4  10   1   -0.09    0.07
   3 -10  -1    4.71    0.22
   3 -10  -1    4.32    0.20
   3 -10  -1    4.14    0.20
  -3  10   1    4.38    0.19
  -3  10   1    4.41    0.19
  -3  10   1    4.83    0.22
   2 -10  -1    0.07    0.07
   2 -10  -1    0.03    0.04
   2 -10  -1    0.11    0.07
  -2  10   1    0.15    0.07
  -2  10   1    0.06    0.06
   1 -10  -1    0.06    0.06
   1 -10  -1    0.07    0.06
   1 -10  -1    0.10    0.06
  -1  10   1    0.03    0.06
  -1  10   1   -0.03    0.02
   0 -10  -1    1.73    0.13
   0 -10  -1    1.73    0.13
   0 -10  -1    2.09    0.13
   0  10   1    1.50    0.12
   0  10   1    1.73    0.13
  -1 -10  -1    3.28    0.17
  -1 -10  -1    3.42    0.16
  -1 -10  -1    3.48    0.16
   1  10   1    3.30    0.15
   1  10   1    3.20    0.17
   1  10   1    3.10    0.16
  -2 -10  -1    7.27    0.24
  -2 -10  -1    7.38    0.27
  -2 -10  -1    7.33    0.25
   2  10   1    7.23    0.25
   2  10   1    7.29    0.27
   2  10   1    7.16    0.25
   2  10   1    7.79    0.26
  -3 -10  -1    3.71    0.16
  -3 -10  -1    3.69    0.18
   3  10   1    3.95    0.18
   3  10   1    3.88    0.17
   3  10   1    4.03    0.17
   3  10   1    3.56    0.18
  -4 -10  -1    0.20    0.06
  -4 -10  -1    0.09    0.05
   4  10   1    0.11    0.06
   4  10   1    0.09    0.06
   4  10   1    0.18    0.06
   4  10   1    0.14    0.06
  -5 -10  -1    1.27    0.10
  -5 -10  -1    1.33    0.10
   5  10   1    1.39    0.10
   5  10   1    1.31    0.10
   5  10   1    1.34    0.11
   5  10   1    1.35    0.10
  -6 -10  -1    3.83    0.15
  -6 -10  -1    3.85    0.17
   6  10   1    3.53    0.16
   6  10   1    3.72    0.16
   6  10   1    3.91    0.16
   6  10   1    3.81    0.17
  -7 -10  -1    1.66    0.12
  -7 -10  -1    1.74    0.10
  -7 -10  -1    2.04    0.12
   7  10   1    1.84    0.12
   7  10   1    2.00    0.13
   7  10   1    2.01    0.12
   7  10   1    1.77    0.11
  -8 -10  -1    2.40    0.15
  -8 -10  -1    2.63    0.13
   8  10   1    2.53    0.13
   8  10   1    2.57    0.14
   8  10   1    2.37    0.13
   8  10   1    2.78    0.15
  -9 -10  -1   18.80    0.50
  -9 -10  -1   17.69    0.51
   9  10   1   18.59    0.49
   9  10   1   19.30    0.51
   9  10   1   18.68    0.49
   9  10   1   18.44    0.49
 -10 -10  -1    1.18    0.11
 -10 -10  -1    1.08    0.08
  10  10   1    0.94    0.08
  10  10   1    1.06    0.09
  10  10   1    1.03    0.09
  10  10   1    0.95    0.08
 -11 -10  -1    0.71    0.09
  11  10   1    0.69    0.08
  11  10   1    0.71    0.07
  11  10   1    0.56    0.07
 -12 -10  -1    1.29    0.12
  12  10   1    1.19    0.09
  12  10   1    1.08    0.09
  12  10   1    1.17    0.09
 -13 -10  -1    2.79    0.17
  13  10   1    2.71    0.13
  13  10   1    2.64    0.13
  13  10   1    2.70    0.13
 -14 -10  -1    1.76    0.14
  14  10   1    1.81    0.11
  14  10   1    1.70    0.11
  14  10   1    1.72    0.11
 -15 -10  -1    1.26    0.13
  15  10   1    1.37    0.10
  15  10   1    1.40    0.10
  15  10   1    1.48    0.10
 -16 -10  -1    0.94    0.13
  16  10   1    0.84    0.08
  16  10   1    0.97    0.08
 -17 -10  -1    2.32    0.18
  17  10   1    2.30    0.12
  17  10   1    2.21    0.12
 -18 -10  -1    0.36    0.11
  18  10   1    0.27    0.06
  18  10   1    0.32    0.07
 -19 -10  -1    0.09    0.09
  19  10   1    0.05    0.06
  19  10   1   -0.01    0.05
  12 -11  -1    0.03    0.11
 -12  11   1    0.19    0.11
  11 -11  -1    0.03    0.10
 -11  11   1   -0.09    0.08
  10 -11  -1    0.04    0.10
 -10  11   1    0.13    0.09
   9 -11  -1    4.29    0.25
  -9  11   1    4.82    0.24
   8 -11  -1    0.73    0.12
  -8  11   1    0.71    0.11
   7 -11  -1    0.39    0.10
  -7  11   1    0.15    0.08
   6 -11  -1    0.20    0.09
  -6  11   1    0.35    0.09
  -6  11   1    0.14    0.08
   5 -11  -1    0.05    0.08
  -5  11   1    0.08    0.07
  -5  11   1    0.02    0.06
   4 -11  -1    0.55    0.10
  -4  11   1    0.61    0.09
  -4  11   1    0.53    0.08
   3 -11  -1    0.44    0.10
  -3  11   1    0.87    0.09
  -3  11   1    0.71    0.10
   2 -11  -1    0.04    0.08
  -2  11   1    0.02    0.07
  -2  11   1    0.01    0.07
   1 -11  -1    0.06    0.07
   1 -11  -1   -0.05    0.06
  -1  11   1    0.02    0.07
  -1  11   1   -0.04    0.06
   0 -11  -1    7.86    0.30
   0 -11  -1    7.70    0.28
   0  11   1    7.79    0.30
  -1 -11  -1    1.65    0.13
  -1 -11  -1    1.55    0.12
   1  11   1    1.78    0.14
   1  11   1    1.81    0.13
   1  11   1    1.62    0.14
  -2 -11  -1    3.11    0.17
  -2 -11  -1    2.81    0.15
   2  11   1    2.62    0.16
   2  11   1    2.87    0.15
   2  11   1    2.87    0.17
  -3 -11  -1    6.83    0.25
  -3 -11  -1    7.15    0.27
   3  11   1    7.76    0.27
   3  11   1    7.13    0.26
   3  11   1    7.61    0.26
   3  11   1    7.38    0.28
  -4 -11  -1    1.77    0.13
  -4 -11  -1    1.91    0.12
   4  11   1    1.90    0.13
   4  11   1    1.85    0.14
   4  11   1    1.59    0.13
   4  11   1    2.05    0.12
  -5 -11  -1    0.32    0.06
  -5 -11  -1    0.13    0.07
   5  11   1    0.25    0.07
   5  11   1    0.18    0.07
   5  11   1    0.17    0.07
   5  11   1    0.21    0.06
  -6 -11  -1    3.20    0.15
  -6 -11  -1    2.86    0.16
   6  11   1    3.14    0.15
   6  11   1    3.18    0.17
   6  11   1    2.83    0.15
   6  11   1    3.18    0.16
  -7 -11  -1    4.55    0.20
  -7 -11  -1    4.62    0.17
  -7 -11  -1    4.48    0.19
   7  11   1    4.73    0.19
   7  11   1    4.42    0.19
   7  11   1    4.29    0.18
   7  11   1    4.76    0.20
  -8 -11  -1   -0.06    0.05
  -8 -11  -1    0.02    0.06
   8  11   1    0.04    0.06
   8  11   1    0.00    0.06
   8  11   1    0.05    0.05
   8  11   1   -0.02    0.06
  -9 -11  -1    1.18    0.11
  -9 -11  -1    1.14    0.09
   9  11   1    1.20    0.10
   9  11   1    1.01    0.10
   9  11   1    0.92    0.09
   9  11   1    0.93    0.10
 -10 -11  -1    0.55    0.09
  10  11   1    0.43    0.08
  10  11   1    0.65    0.08
  10  11   1    0.45    0.07
  10  11   1    0.63    0.08
 -11 -11  -1    6.65    0.26
  11  11   1    6.18    0.22
  11  11   1    6.34    0.23
  11  11   1    5.92    0.22
 -12 -11  -1    0.38    0.09
  12  11   1    0.25    0.06
  12  11   1    0.34    0.07
  12  11   1    0.29    0.07
 -13 -11  -1    4.46    0.22
  13  11   1    4.08    0.17
  13  11   1    4.05    0.18
  13  11   1    4.14    0.17
 -14 -11  -1    1.69    0.15
  14  11   1    1.67    0.12
  14  11   1    1.71    0.11
  14  11   1    1.62    0.11
 -15 -11  -1    1.65    0.15
  15  11   1    1.62    0.12
  15  11   1    1.73    0.12
  15  11   1    1.74    0.11
 -16 -11  -1    0.72    0.12
  16  11   1    0.79    0.09
  16  11   1    0.62    0.08
 -17 -11  -1    0.84    0.13
  17  11   1    0.66    0.09
  17  11   1    0.99    0.09
 -18 -11  -1    0.61    0.12
  18  11   1    0.97    0.09
  18  11   1    0.92    0.10
 -19 -11  -1    0.31    0.11
  19  11   1    0.14    0.07
  19  11   1    0.22    0.06
  12 -12  -1    0.12    0.12
 -12  12   1   -0.07    0.10
  11 -12  -1    1.22    0.16
 -11  12   1    1.24    0.15
  10 -12  -1    0.00    0.10
 -10  12   1    0.22    0.10
   9 -12  -1    0.14    0.10
  -9  12   1   -0.11    0.07
   8 -12  -1    0.03    0.09
  -8  12   1   -0.01    0.07
   7 -12  -1   -0.06    0.09
  -7  12   1    0.01    0.07
   6 -12  -1    0.13    0.10
  -6  12   1    0.16    0.08
   5 -12  -1    1.83    0.16
  -5  12   1    1.80    0.14
  -5  12   1    1.83    0.15
   4 -12  -1    0.45    0.10
  -4  12   1    0.65    0.09
  -4  12   1    0.34    0.09
   3 -12  -1    0.00    0.07
  -3  12   1    0.10    0.07
  -3  12   1    0.05    0.06
   2 -12  -1    0.11    0.07
  -2  12   1    0.08    0.08
  -2  12   1    0.01    0.06
   1 -12  -1    2.67    0.17
  -1  12   1    2.51    0.16
   0 -12  -1    7.58    0.29
   0  12   1    7.14    0.30
  -1 -12  -1    3.82    0.21
  -1 -12  -1    3.81    0.20
   1  12   1    3.77    0.21
   1  12   1    3.92    0.19
  -2 -12  -1    0.07    0.07
  -2 -12  -1    0.02    0.06
   2  12   1    0.12    0.06
   2  12   1    0.02    0.07
   2  12   1   -0.02    0.07
  -3 -12  -1    0.04    0.06
  -3 -12  -1    0.08    0.07
   3  12   1    0.14    0.06
   3  12   1    0.20    0.08
   3  12   1    0.08    0.07
  -4 -12  -1    3.26    0.18
  -4 -12  -1    3.34    0.17
   4  12   1    3.55    0.17
   4  12   1    3.66    0.18
   4  12   1    3.45    0.19
  -5 -12  -1    2.20    0.15
  -5 -12  -1    2.24    0.14
   5  12   1    1.84    0.15
   5  12   1    2.43    0.15
   5  12   1    2.46    0.14
  -6 -12  -1    4.61    0.19
  -6 -12  -1    5.27    0.22
   6  12   1    4.72    0.21
   6  12   1    5.17    0.21
   6  12   1    4.40    0.21
  -7 -12  -1    2.88    0.16
  -7 -12  -1    3.15    0.17
   7  12   1    3.39    0.18
   7  12   1    3.20    0.17
   7  12   1    3.28    0.16
   7  12   1    3.49    0.17
  -8 -12  -1   -0.01    0.06
  -8 -12  -1    0.01    0.06
   8  12   1    0.00    0.06
   8  12   1   -0.06    0.06
   8  12   1    0.01    0.06
   8  12   1   -0.06    0.07
  -9 -12  -1    2.51    0.16
  -9 -12  -1    2.71    0.15
   9  12   1    2.64    0.15
   9  12   1    2.69    0.15
   9  12   1    2.74    0.15
   9  12   1    2.66    0.16
 -10 -12  -1   -0.02    0.06
  10  12   1    0.01    0.06
  10  12   1   -0.03    0.06
  10  12   1   -0.08    0.05
 -11 -12  -1    4.59    0.22
  11  12   1    4.39    0.19
  11  12   1    4.38    0.19
  11  12   1    4.39    0.19
 -12 -12  -1    0.12    0.08
  12  12   1    0.07    0.06
  12  12   1    0.05    0.06
  12  12   1    0.03    0.07
 -13 -12  -1    1.47    0.14
  13  12   1    1.33    0.11
  13  12   1    1.14    0.11
  13  12   1    1.30    0.11
 -14 -12  -1   -0.03    0.07
  14  12   1   -0.04    0.06
  14  12   1   -0.05    0.07
  14  12   1    0.04    0.06
 -15 -12  -1    0.10    0.08
  15  12   1    0.14    0.07
  15  12   1    0.04    0.06
  15  12   1    0.12    0.07
 -16 -12  -1    1.26    0.14
  16  12   1    1.19    0.10
  16  12   1    1.33    0.11
  16  12   1    1.28    0.10
 -17 -12  -1    1.09    0.15
  17  12   1    0.84    0.09
  17  12   1    0.88    0.10
 -18 -12  -1    0.08    0.09
  18  12   1    0.07    0.07
  18  12   1   -0.02    0.06
 -19 -12  -1    0.78    0.14
  19  12   1    0.76    0.09
  19  12   1    0.69    0.09
  11 -13  -1    0.24    0.13
 -11  13   1    0.04    0.10
  10 -13  -1    2.54    0.22
 -10  13   1    2.64    0.20
   9 -13  -1    3.29    0.24
  -9  13   1    3.24    0.21
   8 -13  -1    2.36    0.20
  -8  13   1    2.06    0.17
   7 -13  -1    1.39    0.16
  -7  13   1    1.38    0.14
   6 -13  -1    0.87    0.14
  -6  13   1    0.68    0.10
   5 -13  -1    2.80    0.20
  -5  13   1    2.66    0.17
  -5  13   1    2.74    0.18
   4 -13  -1    0.02    0.09
  -4  13   1   -0.01    0.08
  -4  13   1   -0.02    0.07
   3 -13  -1   -0.01    0.07
  -3  13   1    0.09    0.07
  -3  13   1    0.02    0.08
   2 -13  -1    8.09    0.32
  -2  13   1    8.00    0.28
  -2  13   1    7.98    0.31
   1 -13  -1    1.33    0.13
  -1  13   1    1.23    0.13
   0 -13  -1    0.22    0.09
   0  13   1    0.23    0.09
  -1 -13  -1    0.11    0.07
  -2 -13  -1    7.39    0.28
   2  13   1    7.62    0.29
  -3 -13  -1    2.68    0.17
  -3 -13  -1    2.51    0.16
   3  13   1    2.28    0.15
   3  13   1    2.38    0.17
   3  13   1    2.44    0.16
  -4 -13  -1    4.54    0.22
  -4 -13  -1    4.41    0.21
   4  13   1    4.28    0.22
   4  13   1    4.16    0.21
   4  13   1    4.22    0.20
  -5 -13  -1    0.89    0.10
  -5 -13  -1    0.83    0.11
   5  13   1    0.71    0.09
   5  13   1    0.70    0.10
   5  13   1    0.79    0.11
  -6 -13  -1    0.66    0.10
  -6 -13  -1    0.63    0.08
   6  13   1    0.58    0.10
   6  13   1    0.71    0.11
   6  13   1    0.69    0.09
  -7 -13  -1   10.30    0.35
  -7 -13  -1   10.74    0.36
   7  13   1   10.48    0.34
   7  13   1   10.35    0.34
   7  13   1   10.36    0.37
  -8 -13  -1    2.45    0.16
  -8 -13  -1    2.73    0.17
   8  13   1    2.66    0.17
   8  13   1    2.37    0.15
   8  13   1    2.74    0.17
  -9 -13  -1    0.19    0.08
   9  13   1    0.30    0.09
   9  13   1    0.13    0.06
   9  13   1    0.27    0.08
 -10 -13  -1    4.34    0.22
  10  13   1    3.98    0.19
  10  13   1    4.74    0.21
 -11 -13  -1    6.42    0.28
  11  13   1    6.55    0.25
  11  13   1    7.21    0.26
 -12 -13  -1    1.32    0.13
  12  13   1    1.51    0.13
  12  13   1    1.41    0.11
 -13 -13  -1    0.26    0.09
  13  13   1    0.16    0.07
  13  13   1    0.35    0.08
 -14 -13  -1    0.20    0.08
  14  13   1    0.04    0.07
  14  13   1   -0.08    0.06
 -15 -13  -1    0.85    0.13
  15  13   1    1.12    0.11
  15  13   1    1.12    0.11
 -16 -13  -1    0.54    0.12
  16  13   1    0.40    0.09
  16  13   1    0.51    0.09
 -17 -13  -1    3.40    0.23
  17  13   1    3.05    0.17
 -18 -13  -1    0.45    0.12
  18  13   1    0.44    0.08
   9 -14  -1    1.12    0.17
   8 -14  -1    3.22    0.24
  -8  14   1    3.27    0.21
   7 -14  -1    0.16    0.11
  -7  14   1    0.13    0.09
   6 -14  -1    0.04    0.10
  -6  14   1    0.06    0.07
   5 -14  -1    1.25    0.15
  -5  14   1    1.27    0.13
  -5  14   1    1.47    0.14
   4 -14  -1    5.13    0.27
  -4  14   1    5.43    0.24
  -4  14   1    5.53    0.26
   3 -14  -1    1.80    0.17
  -3  14   1    2.22    0.17
  -3  14   1    1.98    0.15
   2 -14  -1    0.07    0.09
  -2  14   1    0.39    0.10
  -2  14   1    0.21    0.08
   1 -14  -1   -0.04    0.08
  -1  14   1   -0.05    0.08
   0 -14  -1    3.49    0.21
   0  14   1    3.67    0.21
  -1 -14  -1    3.99    0.22
   1  14   1    3.89    0.21
  -2 -14  -1    3.39    0.20
  -3 -14  -1    0.47    0.09
   3  14   1    0.23    0.09
  -4 -14  -1    3.16    0.18
   4  14   1    2.75    0.17
  -5 -14  -1    0.09    0.07
  -5 -14  -1   -0.01    0.06
   5  14   1    0.05    0.08
   5  14   1    0.06    0.07
  -6 -14  -1    1.07    0.11
   6  14   1    1.23    0.12
   6  14   1    0.72    0.12
   6  14   1    1.12    0.12
  -7 -14  -1    1.21    0.13
  -7 -14  -1    1.39    0.13
   7  14   1    1.44    0.12
   7  14   1    1.26    0.13
   7  14   1    1.49    0.13
  -8 -14  -1    0.32    0.09
  -8 -14  -1    0.27    0.08
   8  14   1    0.52    0.10
   8  14   1    0.44    0.09
   8  14   1    0.47    0.10
  -9 -14  -1    0.87    0.11
   9  14   1    0.79    0.10
   9  14   1    0.85    0.11
 -10 -14  -1    1.32    0.13
  10  14   1    1.22    0.11
  10  14   1    1.38    0.12
 -11 -14  -1    1.88    0.16
  11  14   1    1.87    0.14
  11  14   1    2.01    0.14
 -12 -14  -1    1.95    0.16
  12  14   1    1.82    0.14
  12  14   1    1.51    0.12
 -13 -14  -1    0.65    0.11
  13  14   1    0.67    0.10
  13  14   1    0.61    0.09
 -14 -14  -1    0.10    0.09
  14  14   1    0.23    0.08
  14  14   1    0.16    0.08
 -15 -14  -1    0.10    0.09
  15  14   1   -0.10    0.07
  15  14   1   -0.03    0.07
 -16 -14  -1    0.02    0.09
  16  14   1   -0.02    0.07
  16  14   1    0.01    0.07
 -17 -14  -1    0.65    0.13
  17  14   1    0.68    0.10
 -18 -14  -1    0.06    0.10
  18  14   1    0.13    0.07
   8 -15  -1    0.24    0.12
   7 -15  -1    0.70    0.14
   6 -15  -1   -0.17    0.09
   5 -15  -1    1.11    0.16
   4 -15  -1    0.13    0.11
  -4  15   1    0.08    0.09
   3 -15  -1    4.77    0.26
  -3  15   1    4.21    0.22
  -3  15   1    4.82    0.25
   2 -15  -1    1.25    0.15
  -2  15   1    0.99    0.13
  -2  15   1    1.24    0.12
   1 -15  -1    0.19    0.10
  -1  15   1    0.28    0.10
   0 -15  -1    0.43    0.11
   0  15   1    0.41    0.11
  -1 -15  -1   -0.05    0.08
   1  15   1    0.05    0.09
  -2 -15  -1    0.14    0.09
   2  15   1    0.33    0.10
  -3 -15  -1    0.10    0.08
  -4 -15  -1    0.02    0.08
   4  15   1    0.20    0.08
  -5 -15  -1    0.81    0.11
   5  15   1    0.77    0.12
   6  15   1    0.39    0.09
   6  15   1    0.25    0.10
  -7 -15  -1    2.31    0.17
   7  15   1    2.24    0.16
   7  15   1    2.51    0.17
  -8 -15  -1    0.98    0.12
   8  15   1    0.89    0.12
   8  15   1    0.96    0.11
  -9 -15  -1    0.14    0.08
   9  15   1    0.07    0.08
   9  15   1    0.17    0.08
 -10 -15  -1   -0.05    0.07
  10  15   1   -0.10    0.07
  10  15   1   -0.03    0.07
 -11 -15  -1    0.09    0.08
  11  15   1    0.03    0.07
  11  15   1    0.15    0.09
 -12 -15  -1    0.42    0.11
  12  15   1    0.54    0.10
  12  15   1    0.69    0.11
 -13 -15  -1    0.23    0.10
  13  15   1    0.19    0.09
  13  15   1    0.33    0.09
 -14 -15  -1    0.07    0.08
  14  15   1    0.11    0.08
  14  15   1    0.14    0.09
 -15 -15  -1    0.11    0.09
  15  15   1    0.18    0.09
  15  15   1    0.14    0.08
 -16 -15  -1    1.08    0.15
  16  15   1    1.06    0.12
  16  15   1    1.21    0.12
 -17 -15  -1   -0.09    0.08
  17  15   1    0.09    0.08
   7 -16  -1    0.83    0.16
   6 -16  -1    0.91    0.16
   5 -16  -1    0.25    0.13
   4 -16  -1    1.04    0.15
  -4  16   1    1.14    0.15
   3 -16  -1    0.14    0.11
  -3  16   1    0.20    0.11
   2 -16  -1    6.72    0.32
  -2  16   1    6.44    0.30
   1 -16  -1   -0.01    0.10
  -1  16   1    0.00    0.09
   0 -16  -1    0.05    0.09
   0  16   1    0.21    0.09
  -1 -16  -1    1.14    0.14
   1  16   1    1.32    0.15
  -2 -16  -1    0.31    0.10
   2  16   1    0.26    0.11
  -3 -16  -1    1.47    0.15
   3  16   1    1.74    0.15
  -4 -16  -1    1.24    0.13
  -6 -16  -1    2.55    0.18
   6  16   1    2.30    0.17
  -7 -16  -1    1.12    0.13
   7  16   1    0.95    0.13
  -8 -16  -1    0.43    0.10
   8  16   1    0.61    0.11
   8  16   1    0.64    0.11
  -9 -16  -1    1.85    0.16
   9  16   1    1.69    0.15
   9  16   1    1.69    0.15
 -10 -16  -1    3.20    0.21
  10  16   1    3.57    0.21
  10  16   1    3.51    0.20
 -11 -16  -1    0.15    0.09
  11  16   1   -0.01    0.08
  11  16   1    0.06    0.08
 -12 -16  -1    0.01    0.07
  12  16   1   -0.11    0.07
  12  16   1    0.06    0.09
 -13 -16  -1    2.13    0.18
  13  16   1    2.24    0.17
  13  16   1    2.34    0.17
 -14 -16  -1    0.22    0.11
  14  16   1    0.33    0.10
  14  16   1    0.18    0.09
 -15 -16  -1    0.61    0.13
  15  16   1    0.99    0.12
  15  16   1    0.92    0.12
 -16 -16  -1    3.98    0.25
  16  16   1    3.64    0.21
   5 -17  -1    0.19    0.13
   4 -17  -1    5.74    0.31
   3 -17  -1    0.43    0.13
  -3  17   1    0.52    0.13
   2 -17  -1    2.16    0.20
  -2  17   1    2.27    0.20
   1 -17  -1    0.09    0.11
  -1  17   1    0.22    0.11
   0 -17  -1   -0.11    0.09
   0  17   1    0.15    0.11
  -1 -17  -1    0.02    0.10
   1  17   1    0.11    0.10
  -2 -17  -1    0.07    0.10
   2  17   1    0.12    0.10
  -3 -17  -1    1.14    0.14
   3  17   1    1.14    0.15
   4  17   1    0.01    0.10
   5  17   1    0.92    0.13
  -6 -17  -1    1.07    0.14
  -7 -17  -1    0.02    0.08
  -8 -17  -1    2.23    0.18
  -9 -17  -1    1.37    0.15
   9  17   1    1.37    0.15
 -10 -17  -1   -0.12    0.07
  10  17   1   -0.04    0.09
  10  17   1    0.14    0.09
 -11 -17  -1    2.22    0.19
  11  17   1    2.07    0.17
  11  17   1    2.15    0.17
 -12 -17  -1    0.09    0.09
  12  17   1    0.08    0.09
  12  17   1    0.07    0.09
 -13 -17  -1    0.23    0.11
  13  17   1    0.04    0.09
  13  17   1   -0.07    0.08
 -14 -17  -1    0.00    0.08
  14  17   1    0.13    0.09
 -15 -17  -1   -0.02    0.08
  15  17   1   -0.02    0.09
   4 -18  -1   -0.22    0.11
   3 -18  -1    0.63    0.15
  -3  18   1    0.43    0.14
   2 -18  -1   -0.14    0.10
  -2  18   1    0.06    0.11
   1 -18  -1    0.40    0.14
  -1  18   1    0.47    0.13
   0 -18  -1    1.90    0.18
   0  18   1    1.69    0.18
  -1 -18  -1    0.41    0.12
   1  18   1    0.46    0.13
  -2 -18  -1    0.14    0.11
   2  18   1    0.28    0.12
  -3 -18  -1    0.55    0.12
   3  18   1    0.40    0.12
   4  18   1    0.14    0.11
  -5 -18  -1    0.84    0.13
   5  18   1    1.04    0.15
  -6 -18  -1    0.72    0.13
   6  18   1    0.57    0.13
  -7 -18  -1    0.43    0.11
   7  18   1    0.38    0.12
  -8 -18  -1    0.55    0.12
  -9 -18  -1   -0.02    0.09
 -10 -18  -1    0.29    0.11
 -11 -18  -1    1.13    0.16
 -12 -18  -1    1.56    0.18
 -13 -18  -1    0.67    0.14
  13  18   1    0.40    0.11
 -14 -18  -1   -0.01    0.09
  14  18   1   -0.03    0.09
   2 -19  -1    0.25    0.13
  -2  19   1    0.24    0.13
   1 -19  -1    3.17    0.24
  -1  19   1    2.96    0.23
   0 -19  -1    0.06    0.11
   0  19   1   -0.05    0.11
  -1 -19  -1    0.94    0.15
   1  19   1    0.57    0.14
  -2 -19  -1    1.07    0.16
   2  19   1    0.84    0.15
   3  19   1    0.06    0.11
  -4 -19  -1    0.33    0.10
   4  19   1    0.33    0.13
  -5 -19  -1    0.73    0.13
   5  19   1    0.74    0.15
  -6 -19  -1    1.06    0.14
   6  19   1    0.98    0.15
  -7 -19  -1    2.15    0.19
   7  19   1    2.43    0.20
  -8 -19  -1    1.96    0.18
   8  19   1    2.08    0.20
  -9 -19  -1   -0.02    0.09
   9  19   1    0.07    0.12
 -10 -19  -1    0.06    0.09
  10  19   1    0.03    0.11
 -11 -19  -1    0.76    0.15
  11  19   1    0.90    0.15
 -12 -19  -1    0.76    0.15
  12  19   1    0.77    0.15
   1  20   1    1.85    0.21
   2  20   1    0.57    0.15
  -3 -20  -1    0.02    0.10
   3  20   1    0.08    0.12
  -4 -20  -1    0.13    0.11
   4  20   1    0.10    0.13
  -5 -20  -1    3.41    0.24
   5  20   1    3.23    0.24
  -6 -20  -1    0.38    0.12
   6  20   1    0.32    0.13
  -7 -20  -1    0.34    0.12
   7  20   1    0.56    0.14
  -8 -20  -1    0.05    0.09
   8  20   1    0.03    0.11
  -9 -20  -1    0.35    0.12
   9  20   1    0.62    0.15
 -10 -20  -1    0.41    0.13
  10  20   1    0.23    0.13
  -9 -19   2    0.67    0.14
   8  19  -2    1.03    0.16
  -8 -19   2    1.21    0.16
   7  19  -2    0.54    0.14
  -7 -19   2    0.69    0.14
   6  19  -2    0.33    0.13
  -6 -19   2    0.31    0.12
   5  19  -2    0.14    0.12
  -5 -19   2    0.22    0.11
   4  19  -2    1.00    0.17
  -4 -19   2    1.04    0.15
   3  19  -2    0.17    0.13
  -3 -19   2    0.05    0.10
   2  19  -2    0.72    0.16
  -2 -19   2    1.06    0.15
   1  19  -2   -0.15    0.11
  11  18  -2    0.12    0.11
 -11 -18   2    0.06    0.09
  10  18  -2    0.46    0.12
 -10 -18   2    0.34    0.11
   9  18  -2    1.84    0.19
  -9 -18   2    1.82    0.18
   8  18  -2    0.15    0.12
  -8 -18   2    0.29    0.11
   7  18  -2    0.09    0.11
  -7 -18   2    0.10    0.10
   6  18  -2    0.77    0.14
  -6 -18   2    0.67    0.12
   5  18  -2   -0.05    0.10
  -5 -18   2    0.04    0.09
   4  18  -2    0.01    0.11
  -4 -18   2    0.34    0.11
   3  18  -2    0.05    0.11
  -3 -18   2    0.07    0.09
   2  18  -2    1.65    0.18
  -2 -18   2    1.78    0.16
   1  18  -2    0.15    0.12
  -1 -18   2    0.32    0.10
   0  18  -2    0.16    0.12
   0 -18   2    0.25    0.13
  -1  18  -2    0.01    0.12
   1 -18   2    0.34    0.13
  -2  18  -2    2.21    0.21
   2 -18   2    1.83    0.20
  13  17  -2    1.29    0.15
  13  17  -2    1.34    0.15
 -13 -17   2    0.87    0.15
  12  17  -2    0.37    0.12
  12  17  -2    0.30    0.10
 -12 -17   2    0.38    0.12
  11  17  -2    0.26    0.11
  11  17  -2    0.25    0.10
 -11 -17   2    0.17    0.11
  10  17  -2    2.38    0.19
 -10 -17   2    2.45    0.20
   9  17  -2    0.22    0.11
  -9 -17   2    0.05    0.09
   8  17  -2    3.27    0.22
  -8 -17   2    2.97    0.22
   7  17  -2    0.39    0.12
  -7 -17   2    0.51    0.12
   6  17  -2    0.53    0.13
  -6 -17   2    0.59    0.12
   5  17  -2    1.27    0.16
  -5 -17   2    1.26    0.14
   4  17  -2    0.07    0.10
  -4 -17   2   -0.05    0.08
   3  17  -2    0.74    0.14
  -3 -17   2    0.58    0.11
   2  17  -2    1.54    0.17
  -2 -17   2    1.49    0.15
   1  17  -2    0.94    0.15
  -1 -17   2    0.74    0.14
  -1 -17   2    0.80    0.12
   0  17  -2   -0.11    0.10
   0 -17   2    0.08    0.10
   0 -17   2    0.05    0.09
  -1  17  -2    2.64    0.21
   1 -17   2    3.02    0.23
  -2  17  -2    1.62    0.18
   2 -17   2    1.21    0.17
  -3  17  -2    0.30    0.13
   3 -17   2    0.41    0.14
  -4  17  -2    0.74    0.16
   4 -17   2    0.87    0.15
   5 -17   2    0.33    0.14
  14  16  -2    0.60    0.12
 -14 -16   2    0.69    0.14
  13  16  -2    3.77    0.22
 -13 -16   2    3.37    0.24
  12  16  -2    2.45    0.19
 -12 -16   2    2.37    0.20
  11  16  -2    0.43    0.10
  11  16  -2    0.69    0.13
 -11 -16   2    0.69    0.13
  10  16  -2    0.26    0.10
  10  16  -2    0.19    0.10
 -10 -16   2    0.20    0.10
   9  16  -2    0.03    0.09
   9  16  -2   -0.03    0.09
  -9 -16   2    0.25    0.10
   8  16  -2    1.21    0.15
  -8 -16   2    0.91    0.13
   7  16  -2    2.33    0.18
  -7 -16   2    2.33    0.18
   6  16  -2    0.21    0.10
  -6 -16   2    0.26    0.09
   5  16  -2   -0.03    0.09
  -5 -16   2    0.08    0.08
   4  16  -2    0.13    0.10
  -4 -16   2    0.33    0.09
   3  16  -2    2.27    0.19
  -3 -16   2    2.39    0.18
   2  16  -2    0.33    0.11
  -2 -16   2    0.01    0.09
  -2 -16   2    0.03    0.08
   1  16  -2    2.17    0.19
  -1 -16   2    2.22    0.18
  -1 -16   2    2.33    0.18
   0  16  -2    2.24    0.19
   0 -16   2    2.16    0.16
   0 -16   2    2.25    0.19
  -1  16  -2    0.39    0.12
   1 -16   2    0.34    0.12
   1 -16   2    0.25    0.09
  -2  16  -2    2.31    0.20
   2 -16   2    2.03    0.19
  -3  16  -2   14.57    0.51
   3 -16   2   14.28    0.52
  -4  16  -2    0.06    0.10
  -4  16  -2    0.22    0.11
   4 -16   2    0.26    0.12
   5 -16   2    0.39    0.14
   6 -16   2    0.20    0.13
  15  15  -2    2.33    0.18
 -15 -15   2    1.82    0.18
  14  15  -2    0.07    0.09
 -14 -15   2   -0.01    0.09
  13  15  -2   -0.06    0.08
 -13 -15   2    0.01    0.09
  12  15  -2    0.56    0.11
 -12 -15   2    0.52    0.12
  11  15  -2    0.06    0.09
 -11 -15   2    0.08    0.08
  10  15  -2   -0.05    0.08
 -10 -15   2   -0.02    0.08
   9  15  -2    0.84    0.12
  -9 -15   2    0.89    0.13
   8  15  -2    2.38    0.18
   8  15  -2    2.50    0.18
  -8 -15   2    2.51    0.18
   7  15  -2   -0.01    0.08
   7  15  -2   -0.03    0.08
  -7 -15   2   -0.02    0.07
   6  15  -2    0.62    0.11
  -6 -15   2    0.55    0.11
   5  15  -2    1.19    0.14
  -5 -15   2    1.50    0.13
   4  15  -2    3.96    0.23
  -4 -15   2    3.47    0.20
   3  15  -2    0.15    0.09
  -3 -15   2    0.00    0.07
  -3 -15   2    0.00    0.08
   2  15  -2    0.28    0.10
  -2 -15   2    0.16    0.09
  -2 -15   2    0.25    0.08
   1  15  -2    0.37    0.11
  -1 -15   2    0.49    0.09
  -1 -15   2    0.47    0.11
   0  15  -2    0.88    0.12
   0 -15   2    0.64    0.12
  -1  15  -2    5.61    0.28
   1 -15   2    5.76    0.28
  -2  15  -2    0.49    0.11
   2 -15   2    0.45    0.12
  -3  15  -2    0.02    0.10
   3 -15   2    0.06    0.10
  -4  15  -2    0.52    0.12
  -4  15  -2    0.53    0.11
   4 -15   2    0.30    0.11
  -5  15  -2    0.96    0.15
  -5  15  -2    0.59    0.12
   5 -15   2    0.97    0.16
  -6  15  -2   -0.12    0.09
   6 -15   2    0.05    0.10
  -7  15  -2   -0.03    0.09
   7 -15   2   -0.12    0.11
  -8  15  -2    0.68    0.14
   8 -15   2    1.13    0.17
 -16 -14   2    0.60    0.13
  15  14  -2   -0.03    0.08
  15  14  -2    0.05    0.08
 -15 -14   2    0.06    0.09
  14  14  -2    0.19    0.08
  14  14  -2    0.22    0.09
 -14 -14   2    0.19    0.10
  13  14  -2    0.03    0.08
  13  14  -2    0.03    0.08
 -13 -14   2    0.01    0.08
  12  14  -2    0.30    0.09
  12  14  -2    0.20    0.09
 -12 -14   2    0.19    0.09
  11  14  -2   -0.08    0.07
  11  14  -2    0.01    0.08
 -11 -14   2    0.04    0.08
  10  14  -2    2.62    0.18
  10  14  -2    2.61    0.17
 -10 -14   2    2.53    0.19
   9  14  -2    0.51    0.10
   9  14  -2    0.81    0.10
  -9 -14   2    0.70    0.11
   8  14  -2   -0.04    0.07
  -8 -14   2    0.00    0.07
   7  14  -2    1.17    0.13
  -7 -14   2    1.22    0.13
   6  14  -2    7.05    0.29
   6  14  -2    7.15    0.28
  -6 -14   2    6.68    0.28
   5  14  -2    0.08    0.08
   5  14  -2    0.03    0.07
  -5 -14   2   -0.02    0.07
   4  14  -2    3.34    0.20
  -4 -14   2    3.01    0.18
   3  14  -2    1.26    0.14
  -3 -14   2    1.33    0.13
  -3 -14   2    1.26    0.12
   2  14  -2    4.16    0.23
  -2 -14   2    4.38    0.21
  -2 -14   2    4.44    0.23
   1  14  -2    1.02    0.13
  -1 -14   2    1.11    0.12
   0  14  -2    0.04    0.09
   0 -14   2    0.12    0.09
  -1  14  -2    0.91    0.13
   1 -14   2    0.88    0.13
  -2  14  -2    0.06    0.09
   2 -14   2    0.01    0.09
  -3  14  -2    1.34    0.15
   3 -14   2    1.29    0.15
  -4  14  -2    0.11    0.10
  -4  14  -2    0.04    0.08
   4 -14   2    0.06    0.10
  -5  14  -2   -0.09    0.09
  -5  14  -2   -0.03    0.08
   5 -14   2    0.11    0.10
  -6  14  -2    0.46    0.11
   6 -14   2    0.34    0.12
  -7  14  -2   -0.05    0.09
   7 -14   2   -0.04    0.09
  -8  14  -2    0.00    0.10
   8 -14   2   -0.07    0.11
  -9  14  -2    2.89    0.22
   9 -14   2    2.72    0.23
  16  13  -2    0.01    0.07
 -16 -13   2   -0.05    0.08
  15  13  -2    0.04    0.07
  15  13  -2   -0.07    0.07
 -15 -13   2    0.00    0.09
  14  13  -2    0.43    0.09
  14  13  -2    0.60    0.10
 -14 -13   2    0.48    0.12
  13  13  -2    0.82    0.10
  13  13  -2    0.68    0.09
 -13 -13   2    0.81    0.13
  12  13  -2    3.61    0.19
  12  13  -2    3.65    0.18
 -12 -13   2    3.63    0.22
  11  13  -2    0.03    0.07
  11  13  -2   -0.03    0.06
 -11 -13   2   -0.06    0.07
  10  13  -2    0.55    0.09
  10  13  -2    0.61    0.10
 -10 -13   2    0.70    0.11
   9  13  -2    0.04    0.08
   9  13  -2    0.00    0.06
  -9 -13   2    0.00    0.07
   8  13  -2    3.45    0.18
   8  13  -2    3.59    0.19
  -8 -13   2    3.45    0.20
   7  13  -2    2.65    0.16
   7  13  -2    2.41    0.17
   7  13  -2    2.26    0.16
  -7 -13   2    2.63    0.17
   6  13  -2    0.04    0.08
   6  13  -2    0.25    0.09
  -6 -13   2    0.19    0.08
  -6 -13   2    0.06    0.07
   5  13  -2    1.60    0.14
   5  13  -2    1.62    0.13
   5  13  -2    1.82    0.14
  -5 -13   2    1.70    0.14
  -5 -13   2    1.67    0.13
   4  13  -2    1.97    0.15
   4  13  -2    1.64    0.14
  -4 -13   2    1.86    0.14
  -4 -13   2    1.78    0.14
  -4 -13   2    1.94    0.15
   3  13  -2    0.98    0.12
  -3 -13   2    0.96    0.10
  -3 -13   2    1.00    0.11
   2  13  -2    5.07    0.23
  -2 -13   2    4.63    0.23
  -2 -13   2    5.05    0.22
   1  13  -2    0.61    0.11
  -1 -13   2    0.72    0.11
   0  13  -2    2.38    0.16
   0 -13   2    2.09    0.16
  -1  13  -2    1.08    0.13
   1 -13   2    1.01    0.13
  -2  13  -2    0.43    0.10
   2 -13   2    0.45    0.10
  -3  13  -2    0.42    0.10
   3 -13   2    0.49    0.11
  -4  13  -2   -0.11    0.08
   4 -13   2   -0.10    0.08
  -5  13  -2    4.06    0.23
  -5  13  -2    4.09    0.22
   5 -13   2    3.58    0.23
  -6  13  -2    0.21    0.09
  -6  13  -2    0.13    0.09
   6 -13   2    0.23    0.11
  -7  13  -2    0.13    0.10
   7 -13   2    0.40    0.12
  -8  13  -2   -0.04    0.09
   8 -13   2    0.01    0.11
  -9  13  -2    0.08    0.10
   9 -13   2    0.34    0.13
 -10  13  -2   -0.04    0.09
  10 -13   2   -0.07    0.11
 -11  13  -2    0.32    0.12
  17  12  -2    0.12    0.07
  17  12  -2    0.04    0.07
 -17 -12   2   -0.06    0.08
  16  12  -2   -0.01    0.06
  16  12  -2    0.07    0.07
 -16 -12   2    0.00    0.09
  15  12  -2    1.09    0.10
  15  12  -2    1.12    0.11
 -15 -12   2    1.01    0.14
  14  12  -2    0.82    0.10
  14  12  -2    0.82    0.09
  14  12  -2    0.76    0.10
 -14 -12   2    0.58    0.12
  13  12  -2   -0.06    0.06
  13  12  -2    0.05    0.06
  13  12  -2    0.04    0.07
 -13 -12   2    0.07    0.08
  12  12  -2    2.26    0.14
  12  12  -2    2.03    0.14
  12  12  -2    2.11    0.15
 -12 -12   2    2.39    0.18
  11  12  -2   -0.08    0.05
  11  12  -2   -0.02    0.07
 -11 -12   2   -0.02    0.07
  10  12  -2    1.01    0.11
  10  12  -2    0.91    0.10
 -10 -12   2    1.14    0.12
   9  12  -2   -0.09    0.06
   9  12  -2   -0.02    0.06
  -9 -12   2   -0.03    0.06
   8  12  -2    0.49    0.09
   8  12  -2    0.44    0.08
  -8 -12   2    0.43    0.09
   7  12  -2    0.96    0.11
   7  12  -2    1.33    0.12
   7  12  -2    1.11    0.11
  -7 -12   2    1.32    0.12
  -7 -12   2    1.28    0.11
   6  12  -2    1.95    0.14
   6  12  -2    1.97    0.14
   6  12  -2    2.02    0.15
  -6 -12   2    2.09    0.14
  -6 -12   2    2.20    0.15
   5  12  -2    0.55    0.09
   5  12  -2    0.49    0.10
  -5 -12   2    0.59    0.09
  -5 -12   2    0.51    0.08
   4  12  -2    0.24    0.08
   4  12  -2    0.10    0.07
   4  12  -2    0.03    0.07
  -4 -12   2    0.23    0.07
  -4 -12   2    0.15    0.07
  -4 -12   2    0.09    0.07
   3  12  -2   14.49    0.45
   3  12  -2   15.13    0.45
   3  12  -2   14.77    0.48
  -3 -12   2   14.91    0.43
  -3 -12   2   14.77    0.44
  -3 -12   2   14.36    0.47
   2  12  -2    6.43    0.26
   2  12  -2    7.07    0.26
   2  12  -2    6.35    0.28
  -2 -12   2    6.76    0.28
  -2 -12   2    6.60    0.25
  -2 -12   2    6.30    0.25
   1  12  -2    3.69    0.19
  -1 -12   2    3.87    0.20
   0  12  -2    3.02    0.17
   0 -12   2    3.04    0.18
  -1  12  -2    2.18    0.16
   1 -12   2    2.20    0.16
  -2  12  -2    0.02    0.07
   2 -12   2    0.02    0.07
  -3  12  -2   -0.10    0.07
   3 -12   2   -0.07    0.08
  -4  12  -2    0.56    0.10
   4 -12   2    0.43    0.11
  -5  12  -2    0.62    0.11
  -5  12  -2    0.77    0.12
   5 -12   2    0.91    0.12
  -6  12  -2    2.27    0.17
  -6  12  -2    1.81    0.15
   6 -12   2    1.99    0.17
  -7  12  -2    0.28    0.10
   7 -12   2    0.37    0.10
  -8  12  -2    0.17    0.09
   8 -12   2    0.19    0.11
  -9  12  -2    3.15    0.22
   9 -12   2    3.07    0.23
 -10  12  -2    1.60    0.17
  10 -12   2    1.31    0.17
 -11  12  -2   -0.09    0.09
  11 -12   2   -0.16    0.10
 -12  12  -2    0.11    0.11
  12 -12   2   -0.09    0.10
  17  11  -2    0.33    0.08
  17  11  -2    0.47    0.07
 -17 -11   2    0.31    0.12
  16  11  -2   -0.03    0.06
  16  11  -2    0.00    0.07
 -16 -11   2    0.03    0.08
  15  11  -2    0.29    0.07
  15  11  -2    0.33    0.08
 -15 -11   2    0.17    0.09
  14  11  -2    0.12    0.06
  14  11  -2    0.01    0.07
  14  11  -2    0.05    0.06
 -14 -11   2    0.14    0.08
  13  11  -2    0.12    0.07
  13  11  -2    0.07    0.06
  13  11  -2    0.03    0.06
 -13 -11   2    0.04    0.07
  12  11  -2   -0.02    0.06
  12  11  -2   -0.07    0.05
  12  11  -2   -0.04    0.06
 -12 -11   2   -0.06    0.07
  11  11  -2    2.28    0.14
  11  11  -2    2.45    0.14
  11  11  -2    2.44    0.14
 -11 -11   2    2.40    0.17
  10  11  -2   -0.05    0.06
  10  11  -2    0.05    0.06
 -10 -11   2    0.00    0.06
   9  11  -2    1.76    0.13
   9  11  -2    1.75    0.12
  -9 -11   2    1.58    0.13
   8  11  -2    0.41    0.07
   8  11  -2    0.28    0.07
   8  11  -2    0.36    0.08
  -8 -11   2    0.19    0.08
   7  11  -2    0.58    0.08
   7  11  -2    0.48    0.08
   7  11  -2    0.49    0.08
  -7 -11   2    0.51    0.08
  -7 -11   2    0.53    0.09
   6  11  -2    0.27    0.07
   6  11  -2    0.22    0.07
   6  11  -2    0.20    0.08
  -6 -11   2    0.31    0.07
  -6 -11   2    0.25    0.07
   5  11  -2    0.20    0.07
   5  11  -2   -0.07    0.06
   5  11  -2   -0.07    0.06
  -5 -11   2   -0.03    0.06
  -5 -11   2    0.01    0.06
  -5 -11   2   -0.02    0.05
   4  11  -2    0.38    0.08
   4  11  -2    0.46    0.09
  -4 -11   2    0.53    0.08
  -4 -11   2    0.41    0.07
  -4 -11   2    0.49    0.08
   3  11  -2   14.25    0.45
   3  11  -2   13.80    0.42
   3  11  -2   14.42    0.42
  -3 -11   2   14.31    0.44
  -3 -11   2   14.13    0.41
  -3 -11   2   13.96    0.41
   2  11  -2    5.85    0.26
   2  11  -2    5.99    0.24
   2  11  -2    5.89    0.24
  -2 -11   2    6.24    0.26
  -2 -11   2    6.55    0.24
   1  11  -2    6.07    0.26
   1  11  -2    6.45    0.25
   1  11  -2    6.08    0.24
  -1 -11   2    6.34    0.26
  -1 -11   2    6.74    0.25
   0  11  -2    2.78    0.16
   0  11  -2    2.74    0.18
   0 -11   2    2.78    0.16
   0 -11   2    2.96    0.18
  -1  11  -2    3.51    0.19
   1 -11   2    3.21    0.19
  -2  11  -2    0.51    0.09
   2 -11   2    0.51    0.09
  -3  11  -2    2.23    0.16
   3 -11   2    2.57    0.17
  -4  11  -2    0.09    0.08
   4 -11   2    0.13    0.08
  -5  11  -2    0.39    0.09
  -5  11  -2    0.37    0.09
   5 -11   2    0.28    0.10
  -6  11  -2    0.94    0.12
  -6  11  -2    1.01    0.12
   6 -11   2    0.78    0.12
  -7  11  -2    0.65    0.11
  -7  11  -2    0.53    0.10
   7 -11   2    0.26    0.10
  -8  11  -2    1.11    0.13
   8 -11   2    1.36    0.15
  -9  11  -2    0.06    0.09
   9 -11   2    0.10    0.10
 -10  11  -2    0.02    0.09
  10 -11   2   -0.04    0.10
 -11  11  -2   -0.02    0.09
  11 -11   2   -0.06    0.11
 -12  11  -2    1.06    0.16
  12 -11   2    0.91    0.15
 -13  11  -2    1.15    0.17
  13 -11   2    1.13    0.17
  18  10  -2    0.00    0.06
  18  10  -2    0.05    0.05
 -18 -10   2    0.13    0.09
  17  10  -2    5.77    0.19
  17  10  -2    5.46    0.20
 -17 -10   2    5.91    0.30
  16  10  -2   -0.06    0.05
  16  10  -2   -0.07    0.06
 -16 -10   2    0.01    0.08
  15  10  -2    0.00    0.05
  15  10  -2    0.10    0.06
 -15 -10   2   -0.02    0.08
  14  10  -2    4.93    0.18
  14  10  -2    4.56    0.18
  14  10  -2    4.95    0.18
 -14 -10   2    5.20    0.25
  13  10  -2    1.65    0.12
  13  10  -2    1.79    0.11
  13  10  -2    1.39    0.10
 -13 -10   2    1.55    0.14
  12  10  -2    0.01    0.06
  12  10  -2    0.01    0.05
  12  10  -2   -0.07    0.05
 -12 -10   2    0.04    0.07
  11  10  -2    6.64    0.23
  11  10  -2    6.32    0.22
 -11 -10   2    6.32    0.27
  10  10  -2    0.03    0.05
  10  10  -2   -0.05    0.05
 -10 -10   2    0.05    0.07
   9  10  -2   -0.02    0.05
   9  10  -2    0.05    0.06
  -9 -10   2   -0.03    0.05
   8  10  -2    2.69    0.14
   8  10  -2    2.67    0.14
   8  10  -2    2.69    0.14
   8  10  -2    2.49    0.13
  -8 -10   2    2.69    0.16
  -8 -10   2    2.73    0.14
   7  10  -2    0.39    0.07
   7  10  -2    0.42    0.08
   7  10  -2    0.45    0.07
  -7 -10   2    0.31    0.06
  -7 -10   2    0.62    0.08
   6  10  -2    0.10    0.06
   6  10  -2    0.03    0.06
   6  10  -2    0.06    0.05
  -6 -10   2   -0.04    0.05
  -6 -10   2    0.03    0.05
   5  10  -2    2.53    0.15
   5  10  -2    2.67    0.15
   5  10  -2    2.68    0.14
  -5 -10   2    2.77    0.13
  -5 -10   2    2.49    0.14
  -5 -10   2    2.59    0.14
   4  10  -2    0.72    0.09
   4  10  -2    0.49    0.08
   4  10  -2    0.42    0.07
   4  10  -2    0.39    0.08
  -4 -10   2    0.63    0.07
  -4 -10   2    0.54    0.07
  -4 -10   2    0.51    0.08
   3  10  -2    0.02    0.06
   3  10  -2   -0.06    0.06
   3  10  -2    0.14    0.06
  -3 -10   2    0.05    0.05
  -3 -10   2    0.04    0.05
  -3 -10   2    0.00    0.05
   2  10  -2    3.30    0.18
   2  10  -2    3.66    0.17
   2  10  -2    3.11    0.16
  -2 -10   2    3.47    0.16
  -2 -10   2    3.39    0.17
   1  10  -2    0.53    0.09
   1  10  -2    0.75    0.09
   1  10  -2    0.62    0.09
  -1 -10   2    0.84    0.09
  -1 -10   2    0.70    0.09
   0  10  -2    4.04    0.18
   0  10  -2    4.01    0.20
   0  10  -2    3.87    0.19
   0 -10   2    3.80    0.19
   0 -10   2    3.67    0.18
  -1  10  -2    3.43    0.16
  -1  10  -2    3.27    0.17
  -1  10  -2    3.15    0.19
   1 -10   2    3.27    0.17
   1 -10   2    3.27    0.18
  -2  10  -2    1.04    0.10
  -2  10  -2    1.17    0.12
   2 -10   2    1.27    0.12
   2 -10   2    0.98    0.11
  -3  10  -2    0.05    0.07
  -3  10  -2   -0.04    0.06
   3 -10   2    0.03    0.07
  -4  10  -2    0.00    0.07
   4 -10   2    0.02    0.07
  -5  10  -2    0.30    0.07
   5 -10   2    0.27    0.09
  -6  10  -2    1.16    0.12
  -6  10  -2    1.04    0.11
   6 -10   2    1.19    0.12
  -7  10  -2    0.87    0.11
  -7  10  -2    0.84    0.11
   7 -10   2    1.05    0.13
  -8  10  -2    2.58    0.17
   8 -10   2    2.37    0.18
  -9  10  -2    0.22    0.10
   9 -10   2    0.33    0.10
 -10  10  -2    0.36    0.11
  10 -10   2    0.37    0.11
 -11  10  -2    0.00    0.09
  11 -10   2   -0.07    0.09
 -12  10  -2    3.19    0.22
  12 -10   2    2.83    0.22
 -13  10  -2    0.07    0.10
  13 -10   2    0.14    0.11
  18   9  -2    0.27    0.06
  18   9  -2    0.32    0.05
 -18  -9   2    0.39    0.11
  17   9  -2    0.59    0.07
  17   9  -2    0.64    0.06
 -17  -9   2    0.67    0.12
  16   9  -2    0.00    0.04
  16   9  -2   -0.01    0.05
 -16  -9   2    0.04    0.08
  15   9  -2    1.31    0.09
  15   9  -2    1.26    0.09
 -15  -9   2    1.34    0.14
  14   9  -2    0.03    0.05
  14   9  -2   -0.02    0.04
 -14  -9   2   -0.01    0.07
  13   9  -2    2.20    0.11
  13   9  -2    2.53    0.12
  13   9  -2    2.24    0.12
 -13  -9   2    2.29    0.17
  12   9  -2    1.85    0.10
  12   9  -2    1.86    0.11
 -12  -9   2    1.66    0.14
  11   9  -2    0.36    0.06
  11   9  -2    0.38    0.06
 -11  -9   2    0.40    0.09
  10   9  -2    0.29    0.06
  10   9  -2    0.33    0.06
  10   9  -2    0.36    0.06
 -10  -9   2    0.46    0.08
   9   9  -2    1.15    0.09
   9   9  -2    0.96    0.09
   9   9  -2    1.05    0.08
   9   9  -2    1.03    0.08
  -9  -9   2    1.05    0.10
   8   9  -2    0.07    0.05
   8   9  -2    0.07    0.05
   8   9  -2    0.04    0.05
   8   9  -2   -0.12    0.05
  -8  -9   2    0.03    0.04
  -8  -9   2    0.02    0.05
   7   9  -2    7.83    0.24
   7   9  -2    7.52    0.24
   7   9  -2    7.90    0.25
   7   9  -2    7.59    0.26
  -7  -9   2    7.60    0.25
  -7  -9   2    7.03    0.26
   6   9  -2    2.08    0.12
   6   9  -2    2.28    0.13
   6   9  -2    2.08    0.11
   6   9  -2    2.03    0.12
  -6  -9   2    2.07    0.11
  -6  -9   2    1.87    0.12
   5   9  -2    2.23    0.12
   5   9  -2    2.14    0.12
   5   9  -2    2.20    0.13
  -5  -9   2    2.32    0.11
  -5  -9   2    2.26    0.13
  -5  -9   2    2.02    0.12
   4   9  -2    3.97    0.16
   4   9  -2    4.25    0.17
   4   9  -2    3.82    0.18
  -4  -9   2    3.53    0.16
  -4  -9   2    3.88    0.16
  -4  -9   2    3.69    0.17
   3   9  -2    1.27    0.10
   3   9  -2    1.18    0.10
   3   9  -2    1.42    0.10
   3   9  -2    1.55    0.11
  -3  -9   2    1.48    0.10
  -3  -9   2    1.53    0.11
  -3  -9   2    1.35    0.10
   2   9  -2    2.13    0.14
   2   9  -2    2.00    0.12
   2   9  -2    1.96    0.13
   2   9  -2    2.12    0.13
  -2  -9   2    1.82    0.12
  -2  -9   2    1.99    0.12
   1   9  -2    6.08    0.22
   1   9  -2    6.21    0.23
   1   9  -2    6.10    0.24
   1   9  -2    6.04    0.22
  -1  -9   2    6.30    0.22
  -1  -9   2    6.21    0.24
   0   9  -2    1.38    0.10
   0   9  -2    1.50    0.11
   0   9  -2    1.32    0.12
   0  -9   2    1.46    0.10
   0  -9   2    1.40    0.11
   0  -9   2    1.45    0.11
  -1   9  -2    2.91    0.15
  -1   9  -2    3.09    0.15
  -1   9  -2    2.72    0.16
   1  -9   2    2.73    0.16
   1  -9   2    2.84    0.15
  -2   9  -2    3.26    0.16
  -2   9  -2    2.72    0.14
  -2   9  -2    3.47    0.18
   2  -9   2    3.35    0.18
   2  -9   2    3.35    0.16
   2  -9   2    3.00    0.16
  -3   9  -2    2.84    0.17
  -3   9  -2    2.96    0.16
   3  -9   2    2.84    0.17
   3  -9   2    3.19    0.17
   3  -9   2    3.15    0.17
  -4   9  -2    1.12    0.12
  -4   9  -2    1.42    0.12
   4  -9   2    1.23    0.12
   4  -9   2    1.21    0.11
  -5   9  -2    0.04    0.06
  -5   9  -2    0.08    0.07
   5  -9   2   -0.03    0.06
   5  -9   2    0.03    0.07
  -6   9  -2    5.03    0.22
  -6   9  -2    4.66    0.21
   6  -9   2    4.84    0.22
   6  -9   2    4.33    0.22
  -7   9  -2    0.54    0.09
  -7   9  -2    0.39    0.08
   7  -9   2    0.39    0.09
   7  -9   2    0.55    0.09
  -8   9  -2    1.29    0.13
   8  -9   2    1.64    0.14
   8  -9   2    1.53    0.14
  -9   9  -2    0.45    0.10
   9  -9   2    0.34    0.10
   9  -9   2    0.39    0.10
 -10   9  -2    2.62    0.19
  10  -9   2    3.38    0.21
 -11   9  -2    0.80    0.13
  11  -9   2    0.90    0.14
 -12   9  -2    0.23    0.10
  12  -9   2    0.11    0.10
 -13   9  -2    0.85    0.14
  13  -9   2    0.87    0.14
 -14   9  -2    0.61    0.13
  14  -9   2    0.74    0.14
 -18  -8   2    0.24    0.10
 -17  -8   2    0.18    0.09
  16   8  -2    0.68    0.06
  16   8  -2    0.64    0.06
 -16  -8   2    0.82    0.13
  15   8  -2    1.42    0.08
  15   8  -2    1.29    0.08
 -15  -8   2    1.31    0.14
  14   8  -2    0.42    0.06
  14   8  -2    0.42    0.05
 -14  -8   2    0.53    0.10
  13   8  -2    0.68    0.06
  13   8  -2    0.61    0.06
  13   8  -2    0.63    0.06
 -13  -8   2    0.62    0.10
  12   8  -2   -0.04    0.04
  12   8  -2    0.06    0.04
 -12  -8   2    0.08    0.07
  11   8  -2    2.63    0.11
  11   8  -2    2.52    0.11
 -11  -8   2    2.42    0.16
  10   8  -2    8.41    0.24
  10   8  -2    8.20    0.24
  10   8  -2    8.13    0.24
 -10  -8   2    8.43    0.30
   9   8  -2    0.28    0.06
   9   8  -2    0.18    0.05
   9   8  -2    0.14    0.05
   9   8  -2    0.16    0.05
  -9  -8   2    0.24    0.06
  -9  -8   2    0.15    0.04
   8   8  -2    0.01    0.04
   8   8  -2    0.09    0.05
   8   8  -2    0.07    0.05
   8   8  -2    0.03    0.05
  -8  -8   2    0.03    0.05
  -8  -8   2    0.11    0.04
   7   8  -2    0.19    0.05
   7   8  -2    0.29    0.06
   7   8  -2    0.20    0.05
   7   8  -2    0.29    0.05
  -7  -8   2    0.26    0.06
  -7  -8   2    0.13    0.04
   6   8  -2    3.47    0.14
   6   8  -2    3.52    0.15
   6   8  -2    3.56    0.14
   6   8  -2    3.67    0.15
  -6  -8   2    3.70    0.13
  -6  -8   2    3.69    0.15
  -6  -8   2    3.68    0.16
   5   8  -2    0.02    0.04
   5   8  -2   -0.06    0.04
   5   8  -2    0.00    0.05
   5   8  -2    0.06    0.05
  -5  -8   2    0.04    0.04
  -5  -8   2    0.05    0.04
  -5  -8   2    0.04    0.04
   4   8  -2    0.83    0.08
   4   8  -2    0.92    0.07
   4   8  -2    0.94    0.08
  -4  -8   2    0.78    0.07
  -4  -8   2    0.97    0.07
  -4  -8   2    0.91    0.08
   3   8  -2    3.70    0.16
   3   8  -2    3.46    0.16
   3   8  -2    3.96    0.15
  -3  -8   2    3.64    0.16
  -3  -8   2    3.89    0.16
  -3  -8   2    3.81    0.15
   2   8  -2    3.55    0.15
   2   8  -2    3.59    0.16
   2   8  -2    3.68    0.16
  -2  -8   2    3.72    0.15
  -2  -8   2    3.86    0.15
  -2  -8   2    3.82    0.17
   1   8  -2   -0.04    0.04
   1   8  -2    0.00    0.05
   1   8  -2    0.01    0.04
   1   8  -2    0.00    0.05
  -1  -8   2    0.07    0.05
  -1  -8   2    0.00    0.04
  -1  -8   2    0.09    0.05
   0   8  -2    6.92    0.24
   0   8  -2    7.06    0.23
   0   8  -2    6.54    0.24
   0   8  -2    6.52    0.22
   0  -8   2    6.42    0.23
   0  -8   2    6.21    0.24
   0  -8   2    6.82    0.22
  -1   8  -2    6.20    0.24
  -1   8  -2    6.30    0.22
  -1   8  -2    6.21    0.22
   1  -8   2    6.34    0.23
   1  -8   2    6.19    0.24
  -2   8  -2    4.15    0.18
  -2   8  -2    5.70    0.22
  -2   8  -2    5.82    0.21
   2  -8   2    5.27    0.20
   2  -8   2    5.46    0.22
   2  -8   2    5.58    0.20
  -3   8  -2    3.85    0.17
  -3   8  -2    3.97    0.17
  -3   8  -2    3.67    0.19
   3  -8   2    3.69    0.18
   3  -8   2    3.46    0.17
   3  -8   2    3.78    0.17
  -4   8  -2   22.16    0.61
  -4   8  -2   22.00    0.57
   4  -8   2   22.20    0.58
   4  -8   2   21.69    0.57
   4  -8   2   19.12    0.59
  -5   8  -2    1.06    0.11
  -5   8  -2    0.96    0.10
   5  -8   2    1.00    0.10
   5  -8   2    0.97    0.11
   5  -8   2    1.00    0.10
  -6   8  -2    0.60    0.10
  -6   8  -2    0.63    0.08
  -6   8  -2    0.51    0.09
   6  -8   2    0.61    0.09
   6  -8   2    0.71    0.09
   6  -8   2    0.67    0.10
  -7   8  -2    2.34    0.16
  -7   8  -2    2.43    0.14
   7  -8   2    1.93    0.14
   7  -8   2    2.06    0.16
  -8   8  -2    1.37    0.13
   8  -8   2    1.43    0.13
   8  -8   2    1.28    0.12
  -9   8  -2   -0.12    0.06
   9  -8   2    0.05    0.07
   9  -8   2    0.06    0.07
 -10   8  -2    0.06    0.08
  10  -8   2    0.08    0.08
  10  -8   2    0.01    0.08
 -11   8  -2    0.34    0.10
  11  -8   2    0.24    0.10
  11  -8   2    0.25    0.10
 -12   8  -2    0.15    0.09
  12  -8   2    0.06    0.09
  12  -8   2   -0.03    0.09
 -13   8  -2    1.93    0.18
  13  -8   2    2.25    0.17
  13  -8   2    1.83    0.17
 -14   8  -2    4.55    0.27
  14  -8   2    4.21    0.25
 -15   8  -2    0.77    0.15
  15  -8   2    1.30    0.16
 -18  -7   2    0.22    0.10
 -17  -7   2    0.36    0.10
 -16  -7   2    3.54    0.21
 -15  -7   2    0.30    0.09
  14   7  -2    0.06    0.03
 -14  -7   2    0.12    0.08
  13   7  -2    4.15    0.13
  13   7  -2    4.39    0.13
 -13  -7   2    4.76    0.23
  12   7  -2    1.91    0.08
  12   7  -2    1.95    0.09
 -12  -7   2    2.10    0.15
  11   7  -2    2.06    0.09
  11   7  -2    2.01    0.09
 -11  -7   2    2.07    0.15
  10   7  -2    5.49    0.17
  10   7  -2    5.83    0.17
  10   7  -2    5.71    0.17
 -10  -7   2    5.75    0.23
   9   7  -2    0.01    0.04
   9   7  -2   -0.03    0.04
   9   7  -2   -0.08    0.04
   9   7  -2   -0.03    0.03
  -9  -7   2    0.01    0.02
  -9  -7   2   -0.02    0.05
   8   7  -2    3.37    0.12
   8   7  -2    3.36    0.13
   8   7  -2    3.29    0.13
   8   7  -2    3.54    0.13
  -8  -7   2    3.43    0.16
  -8  -7   2    3.39    0.12
   7   7  -2   18.58    0.46
   7   7  -2   18.74    0.46
   7   7  -2   18.32    0.45
   7   7  -2   17.94    0.48
  -7  -7   2   18.19    0.49
  -7  -7   2   18.31    0.47
   6   7  -2   13.19    0.35
   6   7  -2   13.13    0.35
   6   7  -2   13.32    0.35
   6   7  -2   13.53    0.37
  -6  -7   2   13.20    0.38
  -6  -7   2   13.62    0.36
   5   7  -2    0.01    0.04
   5   7  -2    0.03    0.04
   5   7  -2    0.02    0.04
   5   7  -2    0.00    0.04
  -5  -7   2    0.08    0.04
  -5  -7   2    0.00    0.03
  -5  -7   2   -0.01    0.04
   4   7  -2    4.67    0.17
   4   7  -2    4.88    0.18
   4   7  -2    4.95    0.17
   4   7  -2    5.04    0.17
  -4  -7   2    4.94    0.18
  -4  -7   2    5.29    0.18
  -4  -7   2    5.06    0.16
   3   7  -2    2.28    0.11
   3   7  -2    2.33    0.11
   3   7  -2    2.11    0.12
  -3  -7   2    2.38    0.11
  -3  -7   2    2.27    0.11
  -3  -7   2    2.32    0.12
   2   7  -2    2.40    0.12
   2   7  -2    2.29    0.12
   2   7  -2    2.40    0.11
   2   7  -2    2.27    0.12
  -2  -7   2    2.34    0.12
  -2  -7   2    2.24    0.11
  -2  -7   2    2.26    0.11
   1   7  -2    0.87    0.07
   1   7  -2    0.91    0.08
   1   7  -2    0.95    0.08
   1   7  -2    0.90    0.07
  -1  -7   2    0.89    0.07
  -1  -7   2    0.83    0.08
  -1  -7   2    0.85    0.07
   0   7  -2    3.46    0.15
   0   7  -2    3.62    0.16
   0   7  -2    3.62    0.15
   0   7  -2    3.45    0.14
   0  -7   2    3.43    0.15
   0  -7   2    3.63    0.14
   0  -7   2    3.38    0.16
  -1   7  -2   10.87    0.32
  -1   7  -2   11.02    0.34
  -1   7  -2   11.70    0.32
   1  -7   2   11.06    0.32
   1  -7   2   11.07    0.34
  -2   7  -2    8.12    0.27
  -2   7  -2    8.21    0.25
   2  -7   2    7.49    0.27
   2  -7   2    7.62    0.25
   2  -7   2    8.14    0.26
  -3   7  -2    3.73    0.16
  -3   7  -2    3.62    0.17
  -3   7  -2    4.10    0.16
   3  -7   2    4.00    0.17
   3  -7   2    3.98    0.17
   3  -7   2    4.30    0.17
  -4   7  -2    0.73    0.08
  -4   7  -2    0.65    0.07
  -4   7  -2    0.63    0.08
   4  -7   2    0.62    0.07
   4  -7   2    0.70    0.08
   4  -7   2    0.47    0.07
   4  -7   2    0.38    0.08
  -5   7  -2    7.98    0.29
  -5   7  -2    8.49    0.27
   5  -7   2    8.26    0.27
   5  -7   2    8.67    0.30
   5  -7   2    8.69    0.29
   5  -7   2    8.22    0.28
  -6   7  -2    6.19    0.22
  -6   7  -2    6.55    0.25
  -6   7  -2    5.98    0.24
   6  -7   2    6.21    0.24
   6  -7   2    5.95    0.23
   6  -7   2    6.35    0.25
  -7   7  -2    0.06    0.06
  -7   7  -2    0.04    0.07
  -7   7  -2    0.01    0.07
   7  -7   2    0.02    0.06
   7  -7   2    0.00    0.06
   7  -7   2    0.13    0.07
  -8   7  -2    2.24    0.14
  -8   7  -2    2.50    0.16
  -8   7  -2    2.14    0.16
   8  -7   2    2.27    0.16
   8  -7   2    2.39    0.15
  -9   7  -2    0.04    0.07
   9  -7   2    0.08    0.07
   9  -7   2    0.09    0.08
 -10   7  -2    8.66    0.32
  10  -7   2    7.97    0.31
  10  -7   2    8.13    0.30
 -11   7  -2   -0.05    0.08
  11  -7   2   -0.06    0.08
  11  -7   2   -0.03    0.07
 -12   7  -2    0.01    0.09
  12  -7   2    0.08    0.08
  12  -7   2   -0.14    0.07
 -13   7  -2    0.09    0.09
  13  -7   2    0.33    0.10
  13  -7   2    0.18    0.10
 -14   7  -2   -0.01    0.09
  14  -7   2    0.01    0.09
  14  -7   2   -0.07    0.09
 -15   7  -2    0.04    0.11
  15  -7   2   -0.03    0.08
  15  -7   2    0.10    0.09
 -16   7  -2    0.04    0.11
  16  -7   2   -0.04    0.10
  16  -7   2    0.31    0.11
 -18  -6   2    0.51    0.12
 -17  -6   2    1.82    0.16
 -17  -6   2    1.35    0.17
 -16  -6   2    0.56    0.10
 -16  -6   2    0.29    0.11
 -15  -6   2    0.17    0.09
 -15  -6   2    0.41    0.09
 -14  -6   2    5.22    0.26
 -14  -6   2    5.57    0.25
 -13  -6   2    3.28    0.20
 -13  -6   2    3.47    0.19
  12   6  -2    1.31    0.06
 -12  -6   2    1.22    0.12
 -12  -6   2    1.24    0.12
 -11  -6   2    9.75    0.32
  10   6  -2    0.09    0.03
  10   6  -2    0.02    0.03
  10   6  -2    0.02    0.03
 -10  -6   2    0.03    0.05
   9   6  -2    6.75    0.19
   9   6  -2    6.84    0.19
   9   6  -2    6.60    0.18
   9   6  -2    6.71    0.18
  -9  -6   2    6.64    0.24
   8   6  -2    0.52    0.04
   8   6  -2    0.51    0.05
   8   6  -2    0.45    0.04
   8   6  -2    0.48    0.05
  -8  -6   2    0.45    0.07
  -8  -6   2    0.59    0.04
   7   6  -2    2.43    0.09
   7   6  -2    2.48    0.10
   7   6  -2    2.34    0.10
   7   6  -2    2.63    0.10
  -7  -6   2    2.43    0.09
  -7  -6   2    2.32    0.12
   6   6  -2    0.63    0.06
   6   6  -2    0.48    0.05
   6   6  -2    0.55    0.05
   6   6  -2    0.53    0.05
  -6  -6   2    0.63    0.07
  -6  -6   2    0.62    0.05
   5   6  -2   51.03    1.14
   5   6  -2   49.56    1.13
   5   6  -2   49.62    1.19
   5   6  -2   50.94    1.14
  -5  -6   2   48.22    1.14
  -5  -6   2   49.93    1.19
   4   6  -2    3.60    0.13
   4   6  -2    3.72    0.13
   4   6  -2    3.68    0.14
   4   6  -2    3.46    0.13
  -4  -6   2    3.51    0.12
  -4  -6   2    3.72    0.14
  -4  -6   2    3.74    0.14
   3   6  -2    4.46    0.15
   3   6  -2    4.05    0.16
   3   6  -2    4.35    0.15
   3   6  -2    4.07    0.14
  -3  -6   2    4.22    0.15
  -3  -6   2    4.05    0.14
  -3  -6   2    4.34    0.15
   2   6  -2    2.04    0.10
   2   6  -2    1.93    0.10
   2   6  -2    1.95    0.11
  -2  -6   2    1.80    0.09
  -2  -6   2    2.21    0.10
  -2  -6   2    1.98    0.10
   1   6  -2   40.25    1.00
   1   6  -2   42.01    0.95
   1   6  -2   41.98    0.96
   1   6  -2   40.59    0.96
  -1  -6   2   41.37    0.95
  -1  -6   2   40.30    1.00
  -1  -6   2   40.45    0.95
   0   6  -2    0.20    0.05
   0   6  -2    0.06    0.04
   0   6  -2    0.10    0.04
   0   6  -2    0.17    0.04
   0  -6   2    0.16    0.05
   0  -6   2    0.10    0.04
   0  -6   2    0.14    0.04
  -1   6  -2   10.36    0.29
  -1   6  -2    9.65    0.28
  -1   6  -2    9.87    0.30
   1  -6   2    9.91    0.30
   1  -6   2    9.83    0.29
  -2   6  -2    2.47    0.12
  -2   6  -2    2.48    0.13
   2  -6   2    2.64    0.13
   2  -6   2    2.40    0.13
   2  -6   2    2.77    0.13
  -3   6  -2    1.52    0.10
  -3   6  -2    1.45    0.10
  -3   6  -2    1.51    0.09
   3  -6   2    1.60    0.10
   3  -6   2    1.36    0.10
   3  -6   2    1.41    0.09
  -4   6  -2   17.74    0.45
  -4   6  -2   16.71    0.48
  -4   6  -2   17.24    0.45
   4  -6   2   17.28    0.49
   4  -6   2   16.47    0.46
   4  -6   2   17.52    0.46
   4  -6   2   17.39    0.46
  -5   6  -2    3.58    0.17
  -5   6  -2    3.42    0.15
   5  -6   2    3.83    0.17
   5  -6   2    3.69    0.16
   5  -6   2    3.66    0.16
   5  -6   2    3.64    0.16
  -6   6  -2    9.51    0.29
  -6   6  -2    9.79    0.31
  -6   6  -2    9.33    0.31
   6  -6   2    9.82    0.30
   6  -6   2    9.71    0.31
   6  -6   2    9.31    0.32
  -7   6  -2   24.76    0.63
  -7   6  -2   25.07    0.65
  -7   6  -2   25.41    0.68
   7  -6   2   24.73    0.68
   7  -6   2   24.79    0.64
   7  -6   2   24.25    0.64
  -8   6  -2    3.98    0.20
  -8   6  -2    3.82    0.17
  -8   6  -2    4.20    0.20
   8  -6   2    3.69    0.18
   8  -6   2    4.00    0.19
   8  -6   2    4.07    0.19
  -9   6  -2    0.51    0.09
  -9   6  -2    0.43    0.08
   9  -6   2    0.24    0.07
   9  -6   2    0.35    0.08
   9  -6   2    0.21    0.08
 -10   6  -2   11.96    0.40
 -10   6  -2   12.11    0.39
  10  -6   2   11.81    0.38
  10  -6   2   11.32    0.37
 -11   6  -2    0.70    0.11
  11  -6   2    0.57    0.10
  11  -6   2    0.79    0.11
 -12   6  -2    0.42    0.10
  12  -6   2    0.29    0.09
  12  -6   2    0.47    0.09
 -13   6  -2    0.05    0.09
  13  -6   2    0.01    0.08
  13  -6   2    0.01    0.07
 -14   6  -2    1.29    0.15
  14  -6   2    1.51    0.14
  14  -6   2    1.34    0.14
 -15   6  -2    0.18    0.06
 -15   6  -2    0.27    0.11
  15  -6   2    0.14    0.10
  15  -6   2    0.05    0.09
 -16   6  -2    0.00    0.10
  16  -6   2    0.11    0.09
  16  -6   2    0.08    0.09
 -19  -5   2    0.25    0.13
 -18  -5   2    0.04    0.10
 -17  -5   2    0.05    0.08
 -17  -5   2   -0.05    0.08
 -16  -5   2    0.10    0.10
 -16  -5   2    0.01    0.07
 -15  -5   2    0.13    0.08
 -15  -5   2    0.12    0.09
 -14  -5   2    1.02    0.11
 -14  -5   2    1.10    0.13
 -13  -5   2    1.88    0.15
 -13  -5   2    1.86    0.14
 -12  -5   2    3.55    0.18
 -12  -5   2    2.94    0.19
 -11  -5   2    0.86    0.10
 -11  -5   2    0.76    0.10
  10   5  -2    4.26    0.12
 -10  -5   2    4.03    0.18
 -10  -5   2    4.49    0.20
   9   5  -2    3.19    0.10
   9   5  -2    3.16    0.10
  -9  -5   2    2.96    0.15
  -9  -5   2    3.16    0.16
   8   5  -2    9.54    0.23
   8   5  -2    9.47    0.23
   8   5  -2    9.74    0.24
   8   5  -2    9.76    0.25
   8   5  -2    9.52    0.24
  -8  -5   2    9.51    0.30
   7   5  -2   55.94    1.26
   7   5  -2   54.88    1.31
   7   5  -2   57.00    1.26
   7   5  -2   56.97    1.25
  -7  -5   2   57.05    1.31
  -7  -5   2   54.79    1.29
   6   5  -2    3.77    0.12
   6   5  -2    3.75    0.13
   6   5  -2    3.87    0.12
   6   5  -2    3.66    0.11
  -6  -5   2    3.78    0.12
  -6  -5   2    3.87    0.15
   5   5  -2    0.22    0.04
   5   5  -2    0.20    0.03
   5   5  -2    0.18    0.04
   5   5  -2    0.19    0.03
  -5  -5   2    0.13    0.04
  -5  -5   2    0.14    0.03
   4   5  -2    4.59    0.14
   4   5  -2    4.26    0.14
   4   5  -2    4.42    0.15
   4   5  -2    4.53    0.14
  -4  -5   2    4.52    0.15
  -4  -5   2    4.44    0.13
  -4  -5   2    4.49    0.16
   3   5  -2    0.34    0.04
   3   5  -2    0.42    0.05
   3   5  -2    0.42    0.04
   3   5  -2    0.37    0.05
  -3  -5   2    0.31    0.04
  -3  -5   2    0.39    0.05
  -3  -5   2    0.30    0.04
   2   5  -2    6.49    0.22
   2   5  -2    7.42    0.21
   2   5  -2    7.43    0.21
  -2  -5   2    7.29    0.20
  -2  -5   2    7.35    0.21
  -2  -5   2    7.27    0.22
   1   5  -2   13.60    0.37
   1   5  -2   13.68    0.35
   1   5  -2   14.19    0.35
   1   5  -2   13.93    0.35
  -1  -5   2   13.59    0.35
  -1  -5   2   13.88    0.34
  -1  -5   2   13.72    0.37
  -1  -5   2   13.50    0.35
   0   5  -2    7.84    0.22
   0   5  -2    7.44    0.22
   0   5  -2    7.91    0.22
   0   5  -2    7.75    0.24
   0  -5   2    7.77    0.23
   0  -5   2    7.76    0.22
   0  -5   2    7.65    0.24
  -1   5  -2    0.44    0.05
  -1   5  -2    0.42    0.06
  -1   5  -2    0.40    0.05
  -1   5  -2    0.43    0.05
   1  -5   2    0.20    0.04
   1  -5   2    0.43    0.05
   1  -5   2    0.45    0.06
  -2   5  -2   17.87    0.48
  -2   5  -2   18.26    0.46
   2  -5   2   18.21    0.46
   2  -5   2   18.31    0.46
   2  -5   2   17.88    0.46
   2  -5   2   18.02    0.48
  -3   5  -2   15.78    0.41
  -3   5  -2   16.41    0.41
  -3   5  -2   15.21    0.44
   3  -5   2   15.82    0.41
   3  -5   2   15.96    0.41
  -4   5  -2   44.11    1.01
  -4   5  -2   43.74    1.07
  -4   5  -2   43.87    1.01
   4  -5   2   43.45    1.01
   4  -5   2   42.23    1.02
   4  -5   2   42.60    1.07
   4  -5   2   42.87    1.02
  -5   5  -2   14.13    0.38
  -5   5  -2   14.25    0.41
   5  -5   2   14.63    0.39
   5  -5   2   13.76    0.39
   5  -5   2   14.35    0.41
   5  -5   2   14.32    0.39
  -6   5  -2    0.59    0.08
  -6   5  -2    0.61    0.06
  -6   5  -2    0.63    0.08
   6  -5   2    0.67    0.07
   6  -5   2    0.61    0.08
   6  -5   2    0.60    0.08
   6  -5   2    0.55    0.07
  -7   5  -2    0.06    0.06
  -7   5  -2    0.14    0.05
  -7   5  -2    0.13    0.06
   7  -5   2    0.05    0.06
   7  -5   2    0.10    0.05
   7  -5   2    0.05    0.06
   7  -5   2    0.11    0.06
  -8   5  -2    8.03    0.28
  -8   5  -2    8.21    0.28
  -8   5  -2    7.94    0.25
   8  -5   2    8.20    0.28
   8  -5   2    8.75    0.27
   8  -5   2    7.68    0.27
   8  -5   2    8.03    0.27
  -9   5  -2    2.87    0.16
  -9   5  -2    2.71    0.17
   9  -5   2    2.41    0.15
   9  -5   2    2.47    0.15
   9  -5   2    2.85    0.15
   9  -5   2    2.53    0.15
 -10   5  -2    2.00    0.15
 -10   5  -2    2.38    0.15
  10  -5   2    2.17    0.14
  10  -5   2    2.55    0.15
  10  -5   2    2.08    0.14
  10  -5   2    2.45    0.15
 -11   5  -2    1.29    0.12
 -11   5  -2    1.29    0.13
  11  -5   2    1.29    0.12
  11  -5   2    1.49    0.12
 -12   5  -2    3.28    0.18
 -12   5  -2    3.02    0.19
  12  -5   2    3.35    0.18
  12  -5   2    2.93    0.18
 -13   5  -2    0.75    0.12
  13  -5   2    0.58    0.10
  13  -5   2    0.61    0.10
 -14   5  -2    0.94    0.14
  14  -5   2    0.83    0.11
  14  -5   2    0.84    0.11
 -15   5  -2    0.06    0.05
 -15   5  -2   -0.05    0.09
  15  -5   2   -0.01    0.08
  15  -5   2    0.05    0.08
 -16   5  -2    0.99    0.15
  16  -5   2    0.90    0.12
  16  -5   2    1.24    0.13
 -17   5  -2    0.46    0.14
  17  -5   2    0.51    0.11
  17  -5   2    0.50    0.11
 -18  -4   2   -0.09    0.08
 -17  -4   2    0.13    0.10
 -16  -4   2    0.46    0.11
 -15  -4   2    1.23    0.14
 -15  -4   2    1.46    0.13
 -14  -4   2    2.09    0.15
 -14  -4   2    1.94    0.16
 -13  -4   2    2.26    0.17
 -13  -4   2    2.06    0.14
 -12  -4   2    0.89    0.11
 -12  -4   2    0.84    0.10
 -11  -4   2   -0.02    0.05
 -11  -4   2    0.05    0.07
 -10  -4   2    1.15    0.10
 -10  -4   2    1.15    0.11
  -9  -4   2    0.67    0.08
  -9  -4   2    0.68    0.07
   8   4  -2    1.10    0.05
   8   4  -2    1.08    0.05
  -8  -4   2    0.97    0.08
  -8  -4   2    1.13    0.09
   7   4  -2   29.72    0.66
   7   4  -2   28.58    0.69
   7   4  -2   29.47    0.66
  -7  -4   2   28.57    0.70
  -7  -4   2   29.40    0.72
   6   4  -2    2.14    0.06
   6   4  -2    2.00    0.06
   6   4  -2    2.12    0.08
   6   4  -2    2.13    0.08
  -6  -4   2    2.24    0.07
  -6  -4   2    2.00    0.10
   5   4  -2    0.01    0.03
   5   4  -2    0.00    0.03
   5   4  -2    0.03    0.02
   5   4  -2    0.01    0.02
  -5  -4   2    0.00    0.03
  -5  -4   2    0.01    0.02
   4   4  -2    0.31    0.03
   4   4  -2    0.38    0.04
   4   4  -2    0.29    0.03
   4   4  -2    0.33    0.04
  -4  -4   2    0.30    0.04
  -4  -4   2    0.24    0.04
   3   4  -2    3.70    0.12
   3   4  -2    3.72    0.12
   3   4  -2    3.85    0.13
   3   4  -2    3.90    0.12
  -3  -4   2    3.64    0.12
  -3  -4   2    3.58    0.13
  -3  -4   2    3.78    0.11
   2   4  -2    3.06    0.11
   2   4  -2    2.93    0.11
   2   4  -2    2.93    0.11
  -2  -4   2    3.22    0.11
  -2  -4   2    3.34    0.12
  -2  -4   2    3.00    0.10
   1   4  -2    0.11    0.03
   1   4  -2    0.07    0.03
   1   4  -2    0.09    0.04
  -1  -4   2    0.10    0.04
  -1  -4   2    0.10    0.03
  -1  -4   2    0.09    0.03
  -1  -4   2    0.11    0.03
   0   4  -2    3.60    0.14
   0   4  -2    3.98    0.13
   0   4  -2    3.70    0.13
   0   4  -2    3.79    0.13
   0  -4   2    3.79    0.14
   0  -4   2    3.72    0.13
   0  -4   2    3.85    0.13
  -1   4  -2    0.89    0.06
  -1   4  -2    0.79    0.06
  -1   4  -2    0.78    0.06
  -1   4  -2    0.83    0.06
   1  -4   2    0.68    0.06
   1  -4   2    0.72    0.06
   1  -4   2    0.78    0.06
  -2   4  -2    0.44    0.05
  -2   4  -2    0.40    0.05
   2  -4   2    0.42    0.04
   2  -4   2    0.37    0.05
   2  -4   2    0.18    0.05
   2  -4   2    0.38    0.05
  -3   4  -2    4.97    0.16
  -3   4  -2    5.31    0.16
  -3   4  -2    5.24    0.18
   3  -4   2    4.01    0.17
   3  -4   2    5.22    0.17
   3  -4   2    5.27    0.17
   3  -4   2    4.89    0.17
  -4   4  -2   48.66    1.19
  -4   4  -2   49.38    1.12
   4  -4   2   48.99    1.19
   4  -4   2   49.59    1.13
   4  -4   2   49.69    1.14
   4  -4   2   48.43    1.13
  -5   4  -2    5.18    0.17
  -5   4  -2    5.41    0.19
  -5   4  -2    5.63    0.20
   5  -4   2    5.36    0.18
   5  -4   2    5.41    0.19
   5  -4   2    5.23    0.18
   5  -4   2    5.16    0.18
  -6   4  -2    6.82    0.23
  -6   4  -2    7.39    0.24
  -6   4  -2    7.00    0.22
   6  -4   2    7.22    0.23
   6  -4   2    7.05    0.22
   6  -4   2    7.48    0.23
   6  -4   2    6.85    0.24
  -7   4  -2    0.30    0.06
  -7   4  -2    0.31    0.06
  -7   4  -2    0.30    0.05
   7  -4   2    0.29    0.05
   7  -4   2    0.38    0.06
   7  -4   2    0.26    0.06
   7  -4   2    0.33    0.06
  -8   4  -2    2.15    0.11
  -8   4  -2    1.97    0.12
  -8   4  -2    2.20    0.14
   8  -4   2    2.13    0.12
   8  -4   2    2.11    0.12
   8  -4   2    2.40    0.12
   8  -4   2    2.23    0.13
  -9   4  -2    0.01    0.06
  -9   4  -2    0.04    0.06
   9  -4   2   -0.06    0.06
   9  -4   2    0.05    0.06
   9  -4   2    0.03    0.06
   9  -4   2   -0.08    0.05
 -10   4  -2    0.31    0.07
 -10   4  -2    0.16    0.07
  10  -4   2    0.18    0.07
  10  -4   2    0.30    0.07
  10  -4   2    0.21    0.07
  10  -4   2    0.23    0.06
 -11   4  -2    2.91    0.16
 -11   4  -2    2.93    0.18
  11  -4   2    2.86    0.16
  11  -4   2    3.04    0.16
  11  -4   2    2.98    0.16
  11  -4   2    2.96    0.16
 -12   4  -2    0.45    0.10
 -12   4  -2    0.50    0.08
  12  -4   2    0.33    0.07
  12  -4   2    0.36    0.08
  12  -4   2    0.26    0.08
 -13   4  -2    3.33    0.20
  13  -4   2    3.17    0.18
  13  -4   2    3.44    0.17
 -14   4  -2    0.57    0.11
 -14   4  -2    0.61    0.07
  14  -4   2    0.62    0.10
  14  -4   2    0.49    0.10
 -15   4  -2    0.60    0.13
 -15   4  -2    0.64    0.06
  15  -4   2    0.43    0.10
  15  -4   2    0.73    0.10
 -16   4  -2   -0.02    0.09
  16  -4   2    0.07    0.09
  16  -4   2   -0.08    0.08
 -17   4  -2    0.06    0.11
  17  -4   2    0.07    0.09
  17  -4   2    0.02    0.08
 -18  -3   2    0.05    0.11
 -17  -3   2    0.10    0.10
 -16  -3   2    1.14    0.15
 -15  -3   2   -0.07    0.07
 -14  -3   2    0.32    0.08
 -14  -3   2    0.31    0.10
 -13  -3   2    2.81    0.19
 -13  -3   2    2.86    0.17
 -12  -3   2    0.86    0.10
 -12  -3   2    0.73    0.11
 -11  -3   2    1.83    0.13
 -11  -3   2    1.63    0.13
 -10  -3   2   15.77    0.44
 -10  -3   2   15.38    0.45
  -9  -3   2    0.03    0.05
  -9  -3   2    0.02    0.04
  -8  -3   2    2.96    0.14
  -8  -3   2    2.76    0.14
  -7  -3   2   17.70    0.47
  -7  -3   2   17.83    0.46
   6   3  -2    1.59    0.05
   6   3  -2    1.49    0.05
   6   3  -2    1.42    0.05
  -6  -3   2    1.44    0.09
  -6  -3   2    1.49    0.09
   5   3  -2    5.86    0.15
   5   3  -2    5.90    0.15
   5   3  -2    5.49    0.15
  -5  -3   2    5.72    0.19
  -5  -3   2    5.57    0.18
  -5  -3   2    5.96    0.15
   4   3  -2   61.03    1.34
   4   3  -2   58.92    1.41
   4   3  -2   62.21    1.37
   4   3  -2   60.56    1.37
  -4  -3   2   60.73    1.35
  -4  -3   2   60.68    1.41
   3   3  -2   19.02    0.44
   3   3  -2   19.11    0.44
   3   3  -2   18.88    0.46
  -3  -3   2   18.79    0.46
  -3  -3   2   18.86    0.45
   2   3  -2   30.43    0.70
   2   3  -2   30.78    0.70
   2   3  -2   30.63    0.70
   2   3  -2   31.63    0.74
  -2  -3   2   30.51    0.70
  -2  -3   2   30.12    0.69
  -2  -3   2   30.91    0.73
   1   3  -2    0.05    0.03
   1   3  -2    0.09    0.03
   1   3  -2    0.15    0.04
   1   3  -2    0.08    0.03
  -1  -3   2    0.19    0.03
  -1  -3   2    0.05    0.03
  -1  -3   2    0.10    0.03
  -1  -3   2    0.11    0.03
   0   3  -2    1.63    0.07
   0   3  -2    1.42    0.08
   0   3  -2    1.61    0.08
   0   3  -2    1.51    0.08
   0  -3   2    1.66    0.07
   0  -3   2    1.63    0.07
   0  -3   2    1.54    0.08
   0  -3   2    1.75    0.08
  -1   3  -2    0.63    0.05
  -1   3  -2    0.54    0.04
  -1   3  -2    0.61    0.05
  -1   3  -2    0.59    0.05
   1  -3   2    0.61    0.05
   1  -3   2    0.59    0.05
   1  -3   2    0.55    0.05
  -2   3  -2    3.77    0.14
  -2   3  -2    3.74    0.13
   2  -3   2    3.74    0.12
   2  -3   2    3.66    0.13
   2  -3   2    3.68    0.13
  -3   3  -2   12.19    0.31
  -3   3  -2   12.15    0.31
  -3   3  -2   11.92    0.33
   3  -3   2   12.24    0.31
   3  -3   2   12.03    0.31
   3  -3   2   12.19    0.33
   3  -3   2   11.76    0.31
  -4   3  -2   13.04    0.35
  -4   3  -2   12.63    0.33
   4  -3   2   12.75    0.35
   4  -3   2   12.70    0.33
   4  -3   2   12.94    0.33
   4  -3   2   13.06    0.34
  -5   3  -2    0.08    0.04
  -5   3  -2    0.11    0.04
  -5   3  -2    0.09    0.04
   5  -3   2    0.04    0.04
   5  -3   2    0.01    0.04
   5  -3   2    0.04    0.04
   5  -3   2    0.15    0.04
  -6   3  -2    8.05    0.25
  -6   3  -2    7.43    0.24
  -6   3  -2    7.59    0.22
   6  -3   2    7.95    0.25
   6  -3   2    7.68    0.23
   6  -3   2    8.11    0.24
   6  -3   2    7.89    0.23
  -7   3  -2    0.59    0.06
  -7   3  -2    0.65    0.07
  -7   3  -2    0.47    0.06
   7  -3   2    0.53    0.06
   7  -3   2    0.56    0.07
   7  -3   2    0.59    0.06
   7  -3   2    0.69    0.07
  -8   3  -2    8.36    0.24
  -8   3  -2    8.59    0.28
  -8   3  -2    8.52    0.27
   8  -3   2    8.26    0.25
   8  -3   2    8.80    0.26
   8  -3   2    8.84    0.27
   8  -3   2    8.44    0.25
  -9   3  -2    1.38    0.11
  -9   3  -2    1.56    0.11
   9  -3   2    1.70    0.11
   9  -3   2    1.57    0.11
   9  -3   2    1.59    0.11
   9  -3   2    1.56    0.10
 -10   3  -2    9.39    0.30
 -10   3  -2    9.25    0.32
  10  -3   2    9.60    0.29
  10  -3   2    8.90    0.28
  10  -3   2    9.38    0.28
  10  -3   2    9.17    0.30
 -11   3  -2    1.05    0.11
 -11   3  -2    1.29    0.10
  11  -3   2    1.29    0.11
  11  -3   2    1.25    0.10
  11  -3   2    1.25    0.10
  11  -3   2    1.22    0.10
 -12   3  -2    0.19    0.08
 -12   3  -2    0.13    0.06
  12  -3   2    0.16    0.07
  12  -3   2    0.26    0.07
  12  -3   2    0.22    0.07
  12  -3   2    0.28    0.07
 -13   3  -2    0.41    0.06
 -13   3  -2    0.41    0.10
  13  -3   2    0.41    0.08
  13  -3   2    0.40    0.08
  13  -3   2    0.41    0.08
 -14   3  -2   -0.05    0.04
 -14   3  -2    0.02    0.08
  14  -3   2    0.07    0.07
  14  -3   2    0.02    0.07
 -15   3  -2    0.02    0.09
  15  -3   2    0.13    0.07
  15  -3   2    0.09    0.08
 -16   3  -2    0.19    0.10
  16  -3   2    0.02    0.08
  16  -3   2    0.03    0.07
 -17   3  -2    1.73    0.18
  17  -3   2    1.78    0.15
  17  -3   2    1.69    0.15
 -18   3  -2   -0.06    0.10
  18  -3   2   -0.12    0.07
  18  -3   2   -0.01    0.09
  18   2  -2    1.65    0.10
  18   2  -2    1.47    0.09
 -18  -2   2    2.01    0.20
  17   2  -2    0.36    0.06
  17   2  -2    0.32    0.05
 -17  -2   2    0.40    0.12
  16   2  -2    0.05    0.04
 -16  -2   2    0.01    0.09
  15   2  -2    1.00    0.07
  15   2  -2    1.01    0.06
 -15  -2   2    1.25    0.14
 -14  -2   2    0.00    0.08
 -13  -2   2   -0.04    0.06
 -12  -2   2    8.70    0.29
 -12  -2   2    7.91    0.30
 -11  -2   2    0.57    0.09
 -11  -2   2    0.55    0.08
 -10  -2   2    3.10    0.15
 -10  -2   2    3.06    0.16
  -9  -2   2    0.38    0.07
  -9  -2   2    0.54    0.07
  -8  -2   2    1.17    0.10
  -8  -2   2    1.32    0.09
  -7  -2   2    6.47    0.21
  -7  -2   2    6.50    0.22
  -6  -2   2    4.10    0.16
  -6  -2   2    4.02    0.15
   5   2  -2    9.99    0.25
  -5  -2   2    9.80    0.28
  -5  -2   2    9.94    0.27
   4   2  -2    0.06    0.02
   4   2  -2    0.13    0.02
  -4  -2   2    0.04    0.03
  -4  -2   2    0.09    0.04
   3   2  -2   36.33    0.84
   3   2  -2   35.54    0.81
   3   2  -2   36.35    0.84
   3   2  -2   36.65    0.86
  -3  -2   2   36.14    0.82
  -3  -2   2   37.19    0.86
   2   2  -2   58.53    1.32
   2   2  -2   59.48    1.31
   2   2  -2   59.56    1.32
   2   2  -2   60.18    1.38
  -2  -2   2   58.21    1.38
  -2  -2   2   59.06    1.30
   1   2  -2    1.65    0.07
   1   2  -2    1.71    0.06
   1   2  -2    1.62    0.07
   1   2  -2    1.56    0.06
  -1  -2   2    1.59    0.06
  -1  -2   2    1.64    0.06
  -1  -2   2    1.63    0.07
   0   2  -2   62.98    1.37
   0   2  -2   60.73    1.38
   0   2  -2   62.42    1.44
   0   2  -2   60.64    1.38
   0  -2   2   59.79    1.38
   0  -2   2   60.60    1.38
   0  -2   2   63.10    1.35
   0  -2   2   63.26    1.38
   0  -2   2   63.86    1.44
  -1   2  -2    0.72    0.05
  -1   2  -2    0.71    0.05
  -1   2  -2    0.82    0.05
  -1   2  -2    0.81    0.06
   1  -2   2    0.82    0.06
   1  -2   2    0.83    0.04
   1  -2   2    0.83    0.06
   1  -2   2    0.82    0.06
  -2   2  -2   61.21    1.40
  -2   2  -2   62.60    1.34
  -2   2  -2   59.76    1.33
  -2   2  -2   58.93    1.34
   2  -2   2   59.45    1.34
   2  -2   2   58.34    1.33
   2  -2   2   58.14    1.34
  -3   2  -2   48.87    1.09
  -3   2  -2   48.35    1.15
  -3   2  -2   49.18    1.09
   3  -2   2   47.46    1.15
   3  -2   2   49.22    1.10
   3  -2   2   48.44    1.10
   3  -2   2   48.03    1.10
  -4   2  -2    9.21    0.26
  -4   2  -2    9.00    0.24
   4  -2   2    9.50    0.25
   4  -2   2    9.62    0.26
   4  -2   2    9.21    0.25
   4  -2   2    9.48    0.25
  -5   2  -2    2.98    0.12
  -5   2  -2    3.08    0.12
  -5   2  -2    2.78    0.11
   5  -2   2    2.89    0.11
   5  -2   2    3.04    0.12
   5  -2   2    2.87    0.11
   5  -2   2    2.90    0.11
  -6   2  -2    0.11    0.04
  -6   2  -2    0.02    0.04
  -6   2  -2    0.09    0.03
   6  -2   2    0.03    0.03
   6  -2   2    0.06    0.04
   6  -2   2    0.07    0.04
   6  -2   2    0.07    0.04
  -7   2  -2    5.02    0.15
  -7   2  -2    5.15    0.18
  -7   2  -2    4.96    0.19
   7  -2   2    5.14    0.16
   7  -2   2    4.82    0.17
   7  -2   2    5.10    0.18
   7  -2   2    4.79    0.16
  -8   2  -2    2.10    0.11
  -8   2  -2    2.01    0.13
  -8   2  -2    2.03    0.09
   8  -2   2    2.08    0.10
   8  -2   2    1.96    0.11
   8  -2   2    2.19    0.11
   8  -2   2    2.25    0.11
  -9   2  -2    3.13    0.16
  -9   2  -2    3.19    0.14
   9  -2   2    3.24    0.13
   9  -2   2    3.05    0.13
   9  -2   2    3.07    0.13
   9  -2   2    3.26    0.14
 -10   2  -2    0.13    0.06
 -10   2  -2   -0.01    0.05
  10  -2   2    0.08    0.05
  10  -2   2    0.01    0.05
  10  -2   2    0.03    0.05
  10  -2   2   -0.01    0.05
 -11   2  -2    0.37    0.09
 -11   2  -2    0.40    0.06
  11  -2   2    0.29    0.07
  11  -2   2    0.35    0.06
  11  -2   2    0.29    0.06
  11  -2   2    0.34    0.06
 -12   2  -2    8.99    0.29
 -12   2  -2    9.16    0.25
 -12   2  -2    9.47    0.34
  12  -2   2    9.28    0.30
  12  -2   2    9.31    0.29
  12  -2   2    9.33    0.29
  12  -2   2    9.59    0.29
 -13   2  -2    0.87    0.11
 -13   2  -2    0.99    0.07
  13  -2   2    0.85    0.08
  13  -2   2    1.05    0.10
  13  -2   2    0.87    0.09
 -14   2  -2    0.35    0.10
 -14   2  -2    0.29    0.04
  14  -2   2    0.26    0.07
  14  -2   2    0.19    0.06
  14  -2   2    0.26    0.08
 -15   2  -2    0.07    0.08
  15  -2   2   -0.06    0.06
  15  -2   2    0.08    0.07
 -16   2  -2    0.19    0.11
  16  -2   2    0.05    0.07
  16  -2   2    0.12    0.07
 -17   2  -2    2.59    0.21
  17  -2   2    3.08    0.18
  17  -2   2    2.70    0.17
 -18   2  -2    1.25    0.17
  18  -2   2    1.32    0.13
  18  -2   2    1.26    0.13
  18   1  -2    0.85    0.08
  18   1  -2    1.02    0.09
 -18  -1   2    1.22    0.16
  17   1  -2   -0.04    0.05
  17   1  -2    0.04    0.05
 -17  -1   2    0.01    0.10
  16   1  -2    0.17    0.05
  16   1  -2    0.12    0.05
 -16  -1   2    0.23    0.10
  15   1  -2    0.23    0.05
 -15  -1   2    0.22    0.09
  14   1  -2   -0.03    0.04
  14   1  -2   -0.01    0.03
 -14  -1   2    0.03    0.08
  13   1  -2    0.04    0.04
  13   1  -2    0.03    0.03
  13   1  -2   -0.01    0.04
 -13  -1   2   -0.02    0.07
  12   1  -2   15.58    0.37
  12   1  -2   15.24    0.36
 -12  -1   2   14.92    0.47
  11   1  -2    0.11    0.04
 -11  -1   2    0.14    0.07
  10   1  -2    0.55    0.04
 -10  -1   2    0.47    0.08
 -10  -1   2    0.59    0.07
   9   1  -2    0.23    0.03
   9   1  -2    0.27    0.03
  -9  -1   2    0.23    0.05
  -9  -1   2    0.28    0.07
  -8  -1   2    5.15    0.18
  -8  -1   2    5.12    0.20
  -7  -1   2    0.04    0.04
  -7  -1   2    0.01    0.03
   6   1  -2   10.55    0.24
  -6  -1   2   10.44    0.29
  -6  -1   2   10.79    0.30
   5   1  -2    1.43    0.05
   5   1  -2    1.48    0.05
   5   1  -2    1.46    0.05
  -5  -1   2    1.45    0.08
  -5  -1   2    1.52    0.09
   4   1  -2   23.44    0.55
   4   1  -2   23.05    0.51
  -4  -1   2   22.59    0.55
  -4  -1   2   22.32    0.54
   3   1  -2    4.64    0.12
   3   1  -2    4.69    0.12
   3   1  -2    4.62    0.13
  -3  -1   2    4.71    0.14
  -3  -1   2    4.67    0.14
   2   1  -2   14.94    0.35
   2   1  -2   14.91    0.35
   2   1  -2   14.83    0.36
   2   1  -2   14.86    0.34
  -2  -1   2   14.63    0.35
  -2  -1   2   15.70    0.37
   1   1  -2    5.85    0.15
   1   1  -2    5.78    0.14
   1   1  -2    6.01    0.16
   1   1  -2    5.82    0.14
  -1  -1   2    5.60    0.14
  -1  -1   2    5.84    0.15
  -1  -1   2    5.59    0.15
   0   1  -2   11.57    0.29
   0   1  -2   11.98    0.28
   0   1  -2   11.56    0.28
   0   1  -2   11.94    0.28
   0  -1   2   11.91    0.27
   0  -1   2   11.78    0.28
   0  -1   2   11.85    0.28
   0  -1   2   11.78    0.28
   0  -1   2   11.99    0.30
  -1   1  -2   27.96    0.63
  -1   1  -2   26.56    0.66
  -1   1  -2   26.42    0.62
   1  -1   2   27.46    0.61
   1  -1   2   28.30    0.63
   1  -1   2   29.17    0.66
   1  -1   2   27.56    0.63
  -2   1  -2   29.94    0.67
  -2   1  -2   28.71    0.70
  -2   1  -2   29.53    0.67
  -2   1  -2   30.29    0.67
   2  -1   2   28.98    0.67
   2  -1   2   28.48    0.67
   2  -1   2   29.70    0.67
   2  -1   2   29.30    0.69
  -3   1  -2   12.21    0.29
  -3   1  -2   11.23    0.29
  -3   1  -2   12.05    0.31
   3  -1   2   12.06    0.31
   3  -1   2   12.08    0.29
   3  -1   2   12.08    0.29
   3  -1   2   11.42    0.29
  -4   1  -2    5.40    0.17
  -4   1  -2    5.55    0.15
  -4   1  -2    5.64    0.17
   4  -1   2    5.68    0.16
   4  -1   2    5.25    0.15
   4  -1   2    5.68    0.17
   4  -1   2    5.41    0.15
  -5   1  -2    1.11    0.07
  -5   1  -2    1.24    0.06
  -5   1  -2    1.23    0.08
   5  -1   2    1.21    0.06
   5  -1   2    1.03    0.07
   5  -1   2    1.06    0.06
   5  -1   2    1.09    0.07
  -6   1  -2    1.18    0.07
  -6   1  -2    1.23    0.07
  -6   1  -2    1.18    0.09
   6  -1   2    1.19    0.07
   6  -1   2    1.23    0.07
   6  -1   2    1.12    0.07
   6  -1   2    1.14    0.07
  -7   1  -2   34.28    0.80
  -7   1  -2   32.81    0.79
  -7   1  -2   28.08    0.74
   7  -1   2   33.53    0.76
   7  -1   2   33.41    0.80
   7  -1   2   33.35    0.76
   7  -1   2   33.70    0.76
  -8   1  -2   11.23    0.33
  -8   1  -2   11.45    0.31
   8  -1   2   11.50    0.30
   8  -1   2   11.76    0.32
   8  -1   2   11.04    0.30
   8  -1   2   11.36    0.30
  -9   1  -2    0.24    0.06
  -9   1  -2    0.19    0.05
   9  -1   2    0.22    0.05
   9  -1   2    0.25    0.05
   9  -1   2    0.26    0.05
   9  -1   2    0.20    0.04
 -10   1  -2    5.28    0.16
 -10   1  -2    5.21    0.18
 -10   1  -2    5.28    0.22
  10  -1   2    5.47    0.19
  10  -1   2    5.35    0.19
  10  -1   2    5.24    0.18
  10  -1   2    5.50    0.18
 -11   1  -2   11.42    0.29
 -11   1  -2   11.33    0.32
 -11   1  -2   11.39    0.37
  11  -1   2   11.75    0.32
  11  -1   2   11.20    0.31
  11  -1   2   11.70    0.33
  11  -1   2   11.46    0.33
 -12   1  -2    1.08    0.12
 -12   1  -2    0.93    0.08
 -12   1  -2    1.02    0.06
  12  -1   2    0.93    0.09
  12  -1   2    1.06    0.08
  12  -1   2    0.90    0.08
  12  -1   2    1.03    0.08
 -13   1  -2    0.79    0.11
  13  -1   2    0.86    0.09
  13  -1   2    0.73    0.08
  13  -1   2    0.75    0.07
 -14   1  -2    1.79    0.15
  14  -1   2    1.89    0.12
  14  -1   2    2.07    0.12
  14  -1   2    2.17    0.13
 -15   1  -2    2.00    0.17
  15  -1   2    2.35    0.13
  15  -1   2    1.96    0.13
  15  -1   2    2.33    0.14
 -16   1  -2    0.16    0.10
  16  -1   2    0.16    0.07
  16  -1   2    0.05    0.07
  16  -1   2    0.22    0.08
 -17   1  -2    3.12    0.22
  17  -1   2    2.63    0.16
  17  -1   2    2.56    0.16
 -18   1  -2    0.87    0.15
  18  -1   2    0.59    0.10
  18  -1   2    0.72    0.10
 -19   1  -2    0.85    0.15
  19  -1   2    0.69    0.10
  18   0  -2    0.35    0.07
  18   0  -2    0.41    0.07
 -18   0   2    0.25    0.12
  17   0  -2    0.19    0.06
  17   0  -2    0.27    0.07
 -17   0   2    0.17    0.10
  16   0  -2    1.99    0.11
  16   0  -2    1.68    0.11
 -16   0   2    1.54    0.17
  15   0  -2    3.00    0.13
  15   0  -2    2.71    0.13
 -15   0   2    2.77    0.20
  14   0  -2    0.65    0.07
  14   0  -2    0.61    0.07
 -14   0   2    0.65    0.11
  13   0  -2   -0.03    0.04
  13   0  -2    0.02    0.04
  13   0  -2    0.02    0.04
 -13   0   2   -0.03    0.07
  12   0  -2   15.61    0.39
  12   0  -2   16.36    0.40
  12   0  -2   15.43    0.39
 -12   0   2   16.20    0.49
  11   0  -2    3.96    0.13
  11   0  -2    3.97    0.12
  11   0  -2    4.11    0.14
 -11   0   2    4.13    0.20
  10   0  -2   37.43    0.86
  10   0  -2   36.03    0.82
  10   0  -2   36.89    0.83
  10   0  -2   35.68    0.83
 -10   0   2   35.43    0.91
   9   0  -2   11.75    0.28
   9   0  -2   11.17    0.28
   9   0  -2   11.27    0.28
   9   0  -2   11.09    0.27
   9   0  -2   11.17    0.27
  -9   0   2   10.98    0.34
   8   0  -2    0.19    0.03
   8   0  -2    0.19    0.03
   8   0  -2    0.17    0.03
  -8   0   2    0.04    0.05
   7   0  -2    4.85    0.13
   7   0  -2    5.00    0.13
   7   0  -2    4.79    0.14
  -7   0   2    5.03    0.19
  -7   0   2    4.70    0.17
   6   0  -2   15.62    0.36
   6   0  -2   15.34    0.36
   6   0  -2   15.03    0.38
  -6   0   2   15.98    0.40
  -6   0   2   15.57    0.41
   5   0  -2    8.23    0.20
   5   0  -2    8.15    0.21
   5   0  -2    8.44    0.20
  -5   0   2    8.37    0.23
  -5   0   2    8.43    0.24
   4   0  -2   84.26    1.81
   4   0  -2   81.29    1.93
   4   0  -2   82.34    1.83
   4   0  -2   82.58    1.83
  -4   0   2   83.55    1.82
  -4   0   2   82.25    1.84
   3   0  -2    5.40    0.13
   3   0  -2    5.19    0.13
   3   0  -2    5.39    0.13
  -3   0   2    5.25    0.15
  -3   0   2    5.53    0.16
   2   0  -2   14.46    0.33
   2   0  -2   14.31    0.37
   2   0  -2   14.27    0.33
  -2   0   2   14.27    0.34
  -2   0   2   14.20    0.35
   1   0  -2    1.51    0.05
   1   0  -2    1.67    0.05
   1   0  -2    1.67    0.05
   1   0  -2    1.57    0.05
   1   0  -2    1.68    0.05
  -1   0   2    1.55    0.05
   0   0  -2  119.30    3.01
   0   0  -2  138.42    3.21
   0   0  -2  141.12    3.05
   0   0  -2  135.76    3.05
   0   0   2  147.75    3.19
   0   0   2  131.76    3.00
   0   0   2  119.59    2.95
   0   0   2  144.27    3.02
   0   0   2  142.09    3.05
  -1   0  -2    0.22    0.03
  -1   0  -2    0.23    0.03
  -1   0  -2    0.28    0.03
   1   0   2    0.15    0.03
   1   0   2    0.17    0.03
   1   0   2    0.24    0.03
  -2   0  -2   95.52    2.08
  -2   0  -2   92.13    2.06
  -2   0  -2   92.29    2.08
  -2   0  -2   90.52    2.16
   2   0   2   93.39    2.08
   2   0   2   95.42    2.06
   2   0   2   95.73    2.08
  -3   0  -2    0.73    0.05
  -3   0  -2    0.77    0.05
  -3   0  -2    0.74    0.05
   3   0   2    0.75    0.05
   3   0   2    0.72    0.04
   3   0   2    0.75    0.05
   3   0   2    0.73    0.05
  -4   0  -2    2.98    0.09
  -4   0  -2    3.13    0.10
  -4   0  -2    2.90    0.11
  -4   0  -2    2.86    0.08
   4   0   2    3.11    0.10
   4   0   2    2.97    0.10
   4   0   2    2.87    0.09
   4   0   2    3.00    0.09
  -5   0  -2    8.52    0.20
  -5   0  -2    8.16    0.21
  -5   0  -2    8.25    0.23
  -5   0  -2    8.70    0.23
   5   0   2    8.32    0.23
   5   0   2    8.41    0.21
   5   0   2    8.72    0.22
   5   0   2    8.64    0.21
  -6   0  -2    0.20    0.03
  -6   0  -2    0.14    0.04
  -6   0  -2    0.20    0.03
   6   0   2    0.10    0.03
   6   0   2    0.17    0.03
   6   0   2    0.14    0.03
   6   0   2    0.23    0.03
  -7   0  -2    2.07    0.08
  -7   0  -2    2.17    0.09
  -7   0  -2    2.12    0.11
   7   0   2    2.02    0.08
   7   0   2    2.21    0.08
   7   0   2    2.21    0.09
   7   0   2    2.24    0.09
  -8   0  -2    0.50    0.05
  -8   0  -2    0.54    0.05
  -8   0  -2    0.67    0.04
  -8   0  -2    0.42    0.06
   8   0   2    0.48    0.04
   8   0   2    0.52    0.05
   8   0   2    0.55    0.05
   8   0   2    0.53    0.05
  -9   0  -2    3.79    0.12
  -9   0  -2    4.01    0.13
  -9   0  -2    4.17    0.18
   9   0   2    3.65    0.13
   9   0   2    3.94    0.14
   9   0   2    3.63    0.13
   9   0   2    3.88    0.14
 -10   0  -2    6.75    0.20
 -10   0  -2    6.35    0.24
 -10   0  -2    6.26    0.17
  10   0   2    6.30    0.20
  10   0   2    6.23    0.19
  10   0   2    6.39    0.20
  10   0   2    6.62    0.19
 -11   0  -2    3.89    0.11
 -11   0  -2    3.77    0.19
 -11   0  -2    3.80    0.14
  11   0   2    3.80    0.15
  11   0   2    4.17    0.14
  11   0   2    3.91    0.14
  11   0   2    4.05    0.15
 -12   0  -2   36.05    0.84
 -12   0  -2   34.95    0.90
  12   0   2   34.35    0.83
  12   0   2   35.19    0.83
  12   0   2   35.64    0.86
  12   0   2   34.12    0.83
 -13   0  -2    1.49    0.14
  13   0   2    1.56    0.10
  13   0   2    2.08    0.12
  13   0   2    1.71    0.10
 -14   0  -2    2.28    0.17
  14   0   2    2.38    0.12
  14   0   2    2.16    0.12
  14   0   2    2.35    0.13
 -15   0  -2    0.03    0.08
  15   0   2    0.16    0.06
  15   0   2    0.02    0.06
  15   0   2    0.11    0.06
 -16   0  -2    0.15    0.09
  16   0   2   -0.09    0.05
  16   0   2    0.04    0.06
  16   0   2    0.02    0.06
 -17   0  -2    0.10    0.09
  17   0   2    0.06    0.07
  17   0   2   -0.04    0.06
  17   0   2    0.12    0.06
 -18   0  -2    0.97    0.15
  18   0   2    1.11    0.11
 -19   0  -2    0.12    0.12
  19   0   2    0.08    0.08
  18  -1  -2   -0.04    0.06
 -18   1   2   -0.08    0.09
  17  -1  -2    3.73    0.17
  17  -1  -2    3.78    0.17
 -17   1   2    3.74    0.25
  16  -1  -2    0.11    0.06
  16  -1  -2    0.29    0.07
 -16   1   2    0.20    0.10
  15  -1  -2    2.43    0.13
  15  -1  -2    2.40    0.13
 -15   1   2    2.95    0.20
  14  -1  -2    0.29    0.06
  14  -1  -2    0.24    0.06
  14  -1  -2    0.17    0.06
 -14   1   2    0.17    0.09
  13  -1  -2    0.69    0.07
  13  -1  -2    0.62    0.07
 -13   1   2    0.53    0.10
  12  -1  -2    0.05    0.05
  12  -1  -2   -0.04    0.04
  12  -1  -2   -0.03    0.05
 -12   1   2   -0.06    0.06
  11  -1  -2    8.77    0.24
  11  -1  -2    8.47    0.24
  11  -1  -2    8.88    0.25
  11  -1  -2    8.23    0.24
 -11   1   2    9.00    0.32
  10  -1  -2    6.54    0.20
  10  -1  -2    6.91    0.20
  10  -1  -2    6.58    0.19
  10  -1  -2    6.58    0.19
 -10   1   2    6.56    0.25
   9  -1  -2    0.16    0.04
   9  -1  -2    0.27    0.05
   9  -1  -2    0.25    0.04
   9  -1  -2    0.19    0.04
  -9   1   2    0.17    0.07
   8  -1  -2   21.62    0.51
   8  -1  -2   21.28    0.50
   8  -1  -2   21.26    0.53
   8  -1  -2   21.58    0.50
  -8   1   2   21.81    0.56
   7  -1  -2   20.64    0.48
   7  -1  -2   20.12    0.51
   7  -1  -2   20.78    0.48
   7  -1  -2   21.26    0.49
  -7   1   2   21.00    0.54
   6  -1  -2    1.47    0.07
   6  -1  -2    1.49    0.06
   6  -1  -2    1.54    0.07
   6  -1  -2    1.45    0.06
  -6   1   2    1.51    0.05
  -6   1   2    1.26    0.09
   5  -1  -2    0.03    0.02
   5  -1  -2    0.03    0.03
   5  -1  -2   -0.02    0.03
   5  -1  -2    0.01    0.02
  -5   1   2    0.04    0.02
  -5   1   2    0.02    0.04
   4  -1  -2    0.08    0.02
   4  -1  -2    0.06    0.02
   4  -1  -2    0.07    0.03
   4  -1  -2    0.03    0.02
  -4   1   2    0.08    0.04
  -4   1   2    0.04    0.02
   3  -1  -2   42.33    0.97
   3  -1  -2   43.71    0.94
   3  -1  -2   42.92    0.95
   3  -1  -2   42.70    1.00
  -3   1   2   41.94    0.97
   2  -1  -2   57.26    1.28
   2  -1  -2   57.67    1.30
   2  -1  -2   58.96    1.30
   2  -1  -2   56.49    1.34
   2  -1  -2   57.96    1.26
  -2   1   2   58.06    1.28
   1  -1  -2    0.35    0.03
   1  -1  -2    0.37    0.03
   1  -1  -2    0.42    0.03
   1  -1  -2    0.48    0.04
   1  -1  -2    0.41    0.03
  -1   1   2    0.41    0.03
  -1   1   2    0.37    0.03
  -1   1   2    0.32    0.02
  -1   1   2    0.36    0.03
   0  -1  -2   36.48    0.81
   0  -1  -2   33.92    0.80
   0  -1  -2   35.81    0.80
   0  -1  -2   35.38    0.81
   0   1   2   35.57    0.81
   0   1   2   36.48    0.81
   0   1   2   36.50    0.80
   0   1   2   37.09    0.81
  -1  -1  -2   -0.01    0.00
  -1  -1  -2    0.03    0.01
  -1  -1  -2   -0.01    0.01
  -1  -1  -2    0.01    0.01
   1   1   2    0.01    0.01
   1   1   2    0.00    0.01
   1   1   2    0.00    0.01
   1   1   2    0.03    0.01
  -2  -1  -2   13.17    0.31
  -2  -1  -2   13.36    0.30
  -2  -1  -2   13.05    0.31
  -2  -1  -2   12.95    0.31
  -2  -1  -2   13.16    0.32
   2   1   2   12.74    0.31
   2   1   2   13.18    0.31
   2   1   2   13.36    0.30
   2   1   2   12.69    0.31
  -3  -1  -2   92.44    2.18
  -3  -1  -2   92.29    2.08
  -3  -1  -2   93.76    2.04
  -3  -1  -2   91.99    2.06
  -3  -1  -2   93.57    2.06
   3   1   2   96.81    2.08
   3   1   2   95.51    2.10
   3   1   2   95.70    2.17
   3   1   2   91.62    2.03
   3   1   2   91.53    2.06
  -4  -1  -2  139.46    3.21
  -4  -1  -2  139.60    2.99
  -4  -1  -2  139.07    3.02
  -4  -1  -2  134.87    2.99
   4   1   2  133.02    3.08
   4   1   2  140.85    3.19
   4   1   2  135.63    3.05
   4   1   2  141.79    3.06
  -5  -1  -2   15.04    0.36
  -5  -1  -2   14.94    0.37
  -5  -1  -2   14.65    0.34
  -5  -1  -2   14.67    0.34
   5   1   2   14.43    0.34
   5   1   2   13.97    0.35
   5   1   2   15.13    0.35
   5   1   2   14.97    0.37
  -6  -1  -2   29.21    0.70
  -6  -1  -2   30.33    0.66
  -6  -1  -2   29.34    0.67
  -6  -1  -2   28.91    0.70
   6   1   2   29.53    0.71
   6   1   2   29.25    0.67
   6   1   2   30.05    0.67
   6   1   2   29.77    0.67
  -7  -1  -2   39.55    0.92
  -7  -1  -2   38.99    0.88
  -7  -1  -2   40.15    0.87
  -7  -1  -2   38.73    0.93
   7   1   2   39.45    0.93
   7   1   2   40.51    0.89
   7   1   2   38.54    0.89
   7   1   2   39.21    0.89
  -8  -1  -2   40.83    0.96
  -8  -1  -2   41.01    0.95
  -8  -1  -2   40.60    0.91
  -8  -1  -2   40.04    0.89
   8   1   2   40.02    0.96
   8   1   2   40.60    0.91
   8   1   2   40.77    0.92
   8   1   2   39.42    0.91
  -9  -1  -2    0.71    0.05
  -9  -1  -2    0.66    0.04
  -9  -1  -2    0.66    0.06
  -9  -1  -2    0.67    0.07
   9   1   2    0.65    0.05
   9   1   2    0.58    0.05
   9   1   2    0.73    0.06
   9   1   2    0.67    0.05
 -10  -1  -2    1.02    0.09
 -10  -1  -2    1.00    0.07
 -10  -1  -2    1.00    0.06
  10   1   2    1.11    0.07
  10   1   2    1.04    0.07
  10   1   2    1.10    0.07
  10   1   2    1.03    0.07
 -11  -1  -2    3.53    0.14
 -11  -1  -2    3.53    0.11
 -11  -1  -2    3.69    0.18
  11   1   2    3.25    0.12
  11   1   2    3.29    0.12
  11   1   2    3.38    0.13
  11   1   2    3.58    0.13
 -12  -1  -2    1.33    0.06
 -12  -1  -2    1.39    0.12
  12   1   2    1.16    0.08
  12   1   2    1.18    0.08
  12   1   2    1.17    0.09
  12   1   2    1.28    0.08
 -13  -1  -2    1.98    0.15
  13   1   2    1.56    0.10
  13   1   2    1.74    0.10
  13   1   2    1.69    0.09
 -14  -1  -2    1.59    0.14
  14   1   2    1.82    0.10
  14   1   2    1.75    0.10
  14   1   2    1.85    0.11
 -15  -1  -2   -0.03    0.08
  15   1   2    0.00    0.05
  15   1   2    0.09    0.05
  15   1   2    0.07    0.05
 -16  -1  -2    0.62    0.12
  16   1   2    0.41    0.07
  16   1   2    0.70    0.08
  16   1   2    0.76    0.08
 -17  -1  -2    1.34    0.16
  17   1   2    1.45    0.11
  17   1   2    1.64    0.12
  17   1   2    1.44    0.11
 -18  -1  -2    0.35    0.12
  18   1   2    0.22    0.07
  18   1   2    0.41    0.08
 -19  -1  -2    2.24    0.21
  19   1   2    2.75    0.16
  17  -2  -2    0.29    0.08
 -17   2   2    0.26    0.12
  16  -2  -2    0.13    0.07
  16  -2  -2    0.15    0.07
 -16   2   2    0.08    0.10
  15  -2  -2    0.46    0.08
  15  -2  -2    0.25    0.07
  15  -2  -2    0.47    0.08
 -15   2   2    0.21    0.10
  14  -2  -2    0.15    0.06
  14  -2  -2    0.22    0.06
  14  -2  -2    0.12    0.07
 -14   2   2    0.10    0.09
  13  -2  -2    0.86    0.08
  13  -2  -2    1.11    0.09
  13  -2  -2    0.93    0.09
 -13   2   2    0.90    0.12
  12  -2  -2    0.36    0.07
  12  -2  -2    0.24    0.06
  12  -2  -2    0.20    0.05
 -12   2   2    0.09    0.08
  11  -2  -2    0.88    0.08
  11  -2  -2    0.81    0.08
  11  -2  -2    1.01    0.08
 -11   2   2    0.75    0.10
  10  -2  -2    1.52    0.09
  10  -2  -2    1.38    0.10
  10  -2  -2    1.29    0.09
  10  -2  -2    1.43    0.09
 -10   2   2    1.50    0.12
   9  -2  -2    1.92    0.11
   9  -2  -2    2.09    0.10
   9  -2  -2    1.99    0.10
   9  -2  -2    2.14    0.10
  -9   2   2    2.04    0.14
   8  -2  -2    7.11    0.22
   8  -2  -2    7.28    0.20
   8  -2  -2    7.36    0.21
   8  -2  -2    7.54    0.21
  -8   2   2    7.01    0.25
  -8   2   2    7.48    0.18
   7  -2  -2   14.33    0.36
   7  -2  -2   14.95    0.36
   7  -2  -2   14.58    0.36
   7  -2  -2   13.88    0.38
  -7   2   2   14.85    0.34
  -7   2   2   14.88    0.37
  -7   2   2   14.17    0.40
   6  -2  -2   27.29    0.66
   6  -2  -2   26.87    0.63
   6  -2  -2   27.09    0.63
   6  -2  -2   27.26    0.63
  -6   2   2   27.64    0.66
  -6   2   2   26.52    0.61
  -6   2   2   27.09    0.66
   5  -2  -2    2.21    0.08
   5  -2  -2    2.04    0.09
   5  -2  -2    2.19    0.09
  -5   2   2    2.06    0.08
  -5   2   2    2.20    0.09
  -5   2   2    2.11    0.10
   4  -2  -2   15.92    0.39
   4  -2  -2   16.38    0.38
   4  -2  -2   16.10    0.41
   4  -2  -2   15.96    0.38
  -4   2   2   16.05    0.40
  -4   2   2   16.49    0.40
   3  -2  -2   12.14    0.29
   3  -2  -2   11.66    0.29
   3  -2  -2   12.02    0.31
   3  -2  -2   12.10    0.29
  -3   2   2   12.33    0.29
  -3   2   2   12.15    0.31
  -3   2   2   12.18    0.31
   2  -2  -2   -0.03    0.03
   2  -2  -2    0.00    0.03
   2  -2  -2    0.01    0.03
   2  -2  -2    0.04    0.03
  -2   2   2    0.00    0.03
  -2   2   2    0.04    0.02
  -2   2   2    0.00    0.02
  -2   2   2    0.01    0.03
   1  -2  -2   42.43    0.92
   1  -2  -2   40.74    0.93
   1  -2  -2   40.61    0.93
   1  -2  -2   40.09    0.91
   1  -2  -2   40.06    0.97
   1  -2  -2   42.26    0.92
  -1   2   2   41.60    0.92
  -1   2   2   41.60    0.92
  -1   2   2   41.82    0.92
  -1   2   2   40.73    0.97
  -1   2   2   40.61    0.91
   0  -2  -2    9.47    0.22
   0  -2  -2    9.47    0.23
   0  -2  -2    9.53    0.23
   0  -2  -2    9.30    0.23
   0  -2  -2    9.49    0.23
   0   2   2    9.26    0.24
   0   2   2    9.62    0.23
   0   2   2    9.39    0.23
   0   2   2    9.50    0.22
   0   2   2    9.26    0.23
   0   2   2    9.30    0.23
  -1  -2  -2    3.38    0.10
  -1  -2  -2    3.46    0.10
  -1  -2  -2    3.47    0.10
  -1  -2  -2    3.34    0.10
   1   2   2    3.44    0.10
   1   2   2    3.40    0.10
   1   2   2    3.34    0.10
  -2  -2  -2    6.18    0.16
  -2  -2  -2    6.19    0.16
  -2  -2  -2    6.58    0.16
  -2  -2  -2    6.19    0.15
  -2  -2  -2    6.23    0.16
   2   2   2    6.60    0.16
   2   2   2    6.15    0.16
   2   2   2    6.37    0.15
   2   2   2    6.55    0.16
   2   2   2    6.31    0.16
  -3  -2  -2    2.47    0.07
  -3  -2  -2    2.53    0.08
  -3  -2  -2    2.52    0.08
  -3  -2  -2    2.39    0.08
   3   2   2    2.47    0.07
   3   2   2    2.52    0.08
   3   2   2    2.49    0.08
   3   2   2    2.45    0.08
   3   2   2    2.46    0.08
  -4  -2  -2   95.08    2.10
  -4  -2  -2   93.00    2.08
  -4  -2  -2   97.28    2.21
   4   2   2   98.59    2.13
   4   2   2   91.51    2.14
   4   2   2   97.62    2.07
   4   2   2   96.81    2.11
  -5  -2  -2    4.79    0.15
  -5  -2  -2    4.64    0.13
  -5  -2  -2    4.77    0.13
  -5  -2  -2    4.65    0.12
   5   2   2    4.72    0.12
   5   2   2    4.69    0.13
   5   2   2    4.44    0.12
  -6  -2  -2   24.96    0.56
  -6  -2  -2   25.42    0.60
  -6  -2  -2   24.97    0.60
  -6  -2  -2   25.01    0.58
   6   2   2   24.27    0.57
   6   2   2   25.16    0.57
   6   2   2   25.91    0.57
  -7  -2  -2    4.32    0.14
  -7  -2  -2    4.30    0.11
  -7  -2  -2    4.24    0.12
  -7  -2  -2    4.25    0.16
   7   2   2    4.07    0.13
   7   2   2    4.23    0.12
   7   2   2    4.45    0.12
   7   2   2    4.36    0.12
  -8  -2  -2   11.91    0.30
  -8  -2  -2   11.72    0.31
  -8  -2  -2   12.38    0.28
  -8  -2  -2   11.84    0.33
   8   2   2   11.88    0.29
   8   2   2   11.66    0.31
   8   2   2   12.05    0.29
   8   2   2   12.18    0.29
  -9  -2  -2    0.06    0.04
  -9  -2  -2    0.15    0.03
  -9  -2  -2    0.15    0.06
   9   2   2    0.12    0.03
   9   2   2    0.10    0.03
   9   2   2    0.15    0.03
   9   2   2    0.15    0.03
 -10  -2  -2   10.39    0.26
 -10  -2  -2   10.39    0.32
 -10  -2  -2   10.11    0.29
  10   2   2   10.58    0.27
  10   2   2   10.50    0.26
  10   2   2   10.14    0.27
  10   2   2   10.25    0.26
 -11  -2  -2    2.40    0.12
 -11  -2  -2    2.42    0.14
  11   2   2    2.34    0.09
  11   2   2    2.36    0.09
  11   2   2    2.39    0.10
 -12  -2  -2    1.48    0.12
 -12  -2  -2    1.41    0.10
  12   2   2    1.52    0.08
  12   2   2    1.52    0.08
  12   2   2    1.59    0.09
 -13  -2  -2    0.45    0.07
 -13  -2  -2    0.53    0.09
  13   2   2    0.62    0.06
  13   2   2    0.43    0.05
  13   2   2    0.54    0.05
 -14  -2  -2    2.42    0.17
  14   2   2    2.85    0.12
  14   2   2    2.85    0.12
  14   2   2    2.63    0.11
 -15  -2  -2    4.29    0.23
  15   2   2    4.22    0.16
  15   2   2    4.29    0.16
  15   2   2    4.40    0.16
 -16  -2  -2    0.05    0.08
  16   2   2    0.04    0.05
  16   2   2   -0.06    0.05
  16   2   2   -0.08    0.05
 -17  -2  -2    1.29    0.16
  17   2   2    1.63    0.11
  17   2   2    1.38    0.10
 -18  -2  -2    0.49    0.12
  18   2   2    0.53    0.08
  18   2   2    0.47    0.08
 -19  -2  -2    1.26    0.18
  19   2   2    1.38    0.11
  19   2   2    1.50    0.11
 -20  -2  -2    0.36    0.12
  17  -3  -2    1.13    0.12
 -17   3   2    0.73    0.14
  16  -3  -2   -0.02    0.07
  16  -3  -2    0.05    0.07
 -16   3   2   -0.06    0.09
  15  -3  -2    0.33    0.08
  15  -3  -2    0.23    0.08
 -15   3   2    0.24    0.10
  14  -3  -2    0.62    0.09
  14  -3  -2    0.45    0.08
  14  -3  -2    0.58    0.09
 -14   3   2    0.44    0.11
  13  -3  -2    1.44    0.11
  13  -3  -2    1.44    0.11
  13  -3  -2    1.36    0.11
 -13   3   2    1.36    0.14
  12  -3  -2    1.10    0.10
  12  -3  -2    0.86    0.09
  12  -3  -2    0.83    0.08
 -12   3   2    0.86    0.12
  11  -3  -2    0.77    0.08
  11  -3  -2    0.75    0.08
  11  -3  -2    0.83    0.09
  11  -3  -2    0.78    0.08
 -11   3   2    0.77    0.10
  10  -3  -2    1.40    0.10
  10  -3  -2    1.49    0.10
  10  -3  -2    1.61    0.11
  10  -3  -2    1.51    0.10
 -10   3   2    1.51    0.07
 -10   3   2    1.69    0.13
   9  -3  -2    0.42    0.06
   9  -3  -2    0.47    0.06
   9  -3  -2    0.41    0.06
   9  -3  -2    0.41    0.06
  -9   3   2    0.42    0.04
  -9   3   2    0.43    0.06
  -9   3   2    0.45    0.08
   8  -3  -2    1.26    0.09
   8  -3  -2    1.39    0.09
   8  -3  -2    1.53    0.10
   8  -3  -2    1.45    0.09
  -8   3   2    1.14    0.10
  -8   3   2    1.41    0.09
  -8   3   2    1.46    0.07
   7  -3  -2    4.28    0.15
   7  -3  -2    4.39    0.15
   7  -3  -2    4.43    0.15
   7  -3  -2    4.40    0.16
  -7   3   2    4.41    0.14
  -7   3   2    4.26    0.15
  -7   3   2    4.37    0.18
   6  -3  -2    8.62    0.24
   6  -3  -2    8.96    0.24
   6  -3  -2    8.57    0.24
   6  -3  -2    8.72    0.25
  -6   3   2    8.66    0.26
  -6   3   2    8.57    0.25
   5  -3  -2    0.88    0.07
   5  -3  -2    1.00    0.06
   5  -3  -2    0.92    0.07
   5  -3  -2    0.91    0.07
  -5   3   2    0.87    0.06
  -5   3   2    0.66    0.05
  -5   3   2    0.93    0.07
  -5   3   2    0.91    0.07
   4  -3  -2   13.42    0.33
   4  -3  -2   12.57    0.32
   4  -3  -2   12.73    0.34
   4  -3  -2   12.79    0.32
  -4   3   2   12.78    0.33
  -4   3   2   12.81    0.31
  -4   3   2   12.95    0.32
  -4   3   2   12.43    0.34
   3  -3  -2    8.42    0.22
   3  -3  -2    8.38    0.22
   3  -3  -2    8.53    0.22
   3  -3  -2    7.73    0.23
  -3   3   2    8.39    0.22
  -3   3   2    8.53    0.23
  -3   3   2    8.40    0.22
  -3   3   2    8.32    0.23
   2  -3  -2   41.46    0.96
   2  -3  -2   40.35    1.00
   2  -3  -2   43.27    0.95
   2  -3  -2   42.75    0.96
  -2   3   2   42.45    0.95
  -2   3   2   42.35    1.00
  -2   3   2   42.95    0.95
  -2   3   2   41.35    0.94
   1  -3  -2    4.88    0.15
   1  -3  -2    5.10    0.15
   1  -3  -2    5.11    0.15
   1  -3  -2    5.04    0.14
  -1   3   2    4.81    0.14
  -1   3   2    5.04    0.16
  -1   3   2    5.09    0.14
  -1   3   2    5.08    0.15
  -1   3   2    5.26    0.14
   0  -3  -2    0.18    0.03
   0  -3  -2    0.18    0.03
   0  -3  -2    0.15    0.03
   0   3   2    0.17    0.03
   0   3   2    0.14    0.03
   0   3   2    0.16    0.03
   0   3   2    0.16    0.04
   0   3   2    0.16    0.02
   0   3   2    0.17    0.03
  -1  -3  -2   36.06    0.81
  -1  -3  -2   35.77    0.85
  -1  -3  -2   34.90    0.81
   1   3   2   36.11    0.82
   1   3   2   36.62    0.80
   1   3   2   35.77    0.85
   1   3   2   36.96    0.82
   1   3   2   35.46    0.81
  -2  -3  -2   11.17    0.26
  -2  -3  -2   11.07    0.27
  -2  -3  -2   11.24    0.27
  -2  -3  -2   10.95    0.29
  -2  -3  -2   11.05    0.27
  -2  -3  -2   11.44    0.27
   2   3   2   11.62    0.27
   2   3   2   11.27    0.27
   2   3   2   11.69    0.26
   2   3   2   11.77    0.27
   2   3   2   11.20    0.29
   2   3   2   11.25    0.27
  -3  -3  -2   66.98    1.50
  -3  -3  -2   66.55    1.48
  -3  -3  -2   68.93    1.50
  -3  -3  -2   69.10    1.58
  -3  -3  -2   67.81    1.51
   3   3   2   66.10    1.50
   3   3   2   67.01    1.51
   3   3   2   70.06    1.48
   3   3   2   67.03    1.51
   3   3   2   69.27    1.49
  -4  -3  -2   35.24    0.80
  -4  -3  -2   34.11    0.76
  -4  -3  -2   33.36    0.75
   4   3   2   33.76    0.76
   4   3   2   32.78    0.76
   4   3   2   34.01    0.77
   4   3   2   33.71    0.75
  -5  -3  -2   12.29    0.30
  -5  -3  -2   11.86    0.30
  -5  -3  -2   11.65    0.29
  -5  -3  -2   11.66    0.28
   5   3   2   11.65    0.28
   5   3   2   11.89    0.28
   5   3   2   11.72    0.28
  -6  -3  -2   -0.02    0.03
  -6  -3  -2    0.04    0.02
  -6  -3  -2    0.03    0.02
  -6  -3  -2    0.02    0.02
  -6  -3  -2    0.05    0.02
   6   3   2    0.07    0.02
   6   3   2   -0.01    0.02
   6   3   2    0.04    0.02
  -7  -3  -2   15.57    0.39
  -7  -3  -2   14.80    0.38
  -7  -3  -2   15.41    0.37
  -7  -3  -2   15.63    0.37
   7   3   2   14.91    0.35
   7   3   2   15.32    0.36
   7   3   2   15.06    0.35
  -8  -3  -2    1.41    0.08
  -8  -3  -2    1.45    0.06
  -8  -3  -2    1.29    0.05
  -8  -3  -2    1.40    0.10
   8   3   2    1.28    0.05
   8   3   2    1.35    0.05
   8   3   2    1.30    0.06
  -9  -3  -2    1.44    0.05
  -9  -3  -2    1.30    0.08
  -9  -3  -2    1.35    0.05
  -9  -3  -2    1.45    0.10
   9   3   2    1.41    0.07
   9   3   2    1.37    0.06
   9   3   2    1.33    0.05
 -10  -3  -2    0.58    0.07
 -10  -3  -2    0.49    0.06
  10   3   2    0.48    0.04
  10   3   2    0.53    0.04
  10   3   2    0.48    0.04
 -11  -3  -2    0.05    0.06
 -11  -3  -2    0.07    0.04
  11   3   2    0.08    0.03
  11   3   2    0.12    0.04
  11   3   2   -0.01    0.03
 -12  -3  -2    2.70    0.13
 -12  -3  -2    2.68    0.16
  12   3   2    2.82    0.10
  12   3   2    2.80    0.11
  12   3   2    2.64    0.10
 -13  -3  -2    0.12    0.05
 -13  -3  -2    0.00    0.06
  13   3   2    0.00    0.03
  13   3   2   -0.02    0.03
  13   3   2    0.02    0.04
 -14  -3  -2    0.62    0.08
 -14  -3  -2    0.26    0.09
  14   3   2    0.49    0.06
  14   3   2    0.53    0.05
  14   3   2    0.45    0.05
 -15  -3  -2   -0.02    0.06
 -15  -3  -2    0.08    0.08
  15   3   2    0.10    0.04
  15   3   2    0.05    0.05
  15   3   2    0.07    0.04
 -16  -3  -2    0.12    0.08
  16   3   2    0.11    0.05
  16   3   2    0.19    0.05
  16   3   2    0.16    0.05
 -17  -3  -2    0.22    0.10
  17   3   2    0.13    0.05
  17   3   2    0.09    0.05
 -18  -3  -2    0.42    0.12
  18   3   2    0.48    0.07
  18   3   2    0.44    0.07
 -19  -3  -2    3.24    0.25
  19   3   2    3.82    0.16
  19   3   2    3.38    0.16
 -20  -3  -2   -0.05    0.10
  20   3   2    0.11    0.06
  20   3   2    0.10    0.06
  17  -4  -2    0.77    0.11
 -17   4   2    0.25    0.13
  16  -4  -2    2.69    0.17
  16  -4  -2    2.49    0.17
 -16   4   2    2.52    0.21
  15  -4  -2    2.13    0.15
  15  -4  -2    2.23    0.15
 -15   4   2    2.40    0.20
  14  -4  -2    2.96    0.16
  14  -4  -2    2.68    0.16
 -14   4   2    2.91    0.20
  13  -4  -2    0.44    0.08
  13  -4  -2    0.49    0.08
  13  -4  -2    0.38    0.08
 -13   4   2    0.35    0.09
  12  -4  -2    2.41    0.14
  12  -4  -2    2.18    0.13
  12  -4  -2    1.96    0.14
 -12   4   2    2.09    0.16
  11  -4  -2    0.80    0.09
  11  -4  -2    0.68    0.08
  11  -4  -2    0.82    0.09
  11  -4  -2    0.83    0.09
 -11   4   2    0.83    0.11
  10  -4  -2   17.20    0.46
  10  -4  -2   17.50    0.46
  10  -4  -2   17.00    0.47
  10  -4  -2   17.34    0.46
 -10   4   2   17.03    0.46
 -10   4   2   16.90    0.50
   9  -4  -2    2.34    0.12
   9  -4  -2    2.29    0.13
   9  -4  -2    2.15    0.12
   9  -4  -2    2.20    0.12
  -9   4   2    2.23    0.15
  -9   4   2    2.36    0.12
   8  -4  -2    4.45    0.17
   8  -4  -2    4.49    0.16
   8  -4  -2    4.35    0.17
   8  -4  -2    4.37    0.17
  -8   4   2    4.52    0.19
  -8   4   2    4.49    0.15
  -8   4   2    4.47    0.17
   7  -4  -2    0.08    0.05
   7  -4  -2    0.14    0.05
   7  -4  -2    0.17    0.06
   7  -4  -2    0.17    0.05
  -7   4   2    0.19    0.06
  -7   4   2    0.14    0.05
   6  -4  -2    1.74    0.10
   6  -4  -2    1.78    0.10
   6  -4  -2    1.88    0.10
   6  -4  -2    1.64    0.10
  -6   4   2    1.69    0.08
  -6   4   2    1.76    0.11
  -6   4   2    1.76    0.10
  -6   4   2    2.01    0.09
   5  -4  -2    2.16    0.11
   5  -4  -2    2.26    0.11
   5  -4  -2    2.18    0.10
   5  -4  -2    2.43    0.11
  -5   4   2    2.26    0.11
  -5   4   2    2.20    0.11
  -5   4   2    2.08    0.10
  -5   4   2    2.16    0.09
   4  -4  -2    1.39    0.09
   4  -4  -2    1.47    0.09
   4  -4  -2    1.45    0.08
   4  -4  -2    1.49    0.08
  -4   4   2    1.38    0.08
  -4   4   2    1.43    0.09
  -4   4   2    1.48    0.08
  -4   4   2    1.44    0.09
   3  -4  -2    5.72    0.17
   3  -4  -2    5.56    0.18
   3  -4  -2    5.34    0.17
   3  -4  -2    5.45    0.17
  -3   4   2    5.40    0.17
  -3   4   2    5.54    0.16
  -3   4   2    5.67    0.17
  -3   4   2    5.30    0.18
   2  -4  -2   11.01    0.29
   2  -4  -2   11.56    0.29
   2  -4  -2   11.25    0.29
   2  -4  -2   10.80    0.31
  -2   4   2   11.26    0.29
  -2   4   2   11.23    0.28
  -2   4   2   10.97    0.31
   1  -4  -2   41.86    1.01
   1  -4  -2   43.12    0.96
   1  -4  -2   41.62    0.96
   1  -4  -2   40.76    0.96
  -1   4   2   42.19    1.01
  -1   4   2   42.59    0.96
  -1   4   2   41.80    0.94
  -1   4   2   43.20    0.96
   0  -4  -2   15.49    0.38
   0  -4  -2   15.88    0.38
   0  -4  -2   15.46    0.38
   0   4   2   15.17    0.37
   0   4   2   15.50    0.38
   0   4   2   15.11    0.40
   0   4   2   15.20    0.36
  -1  -4  -2    0.54    0.05
  -1  -4  -2    0.58    0.05
  -1  -4  -2    0.49    0.05
   1   4   2    0.60    0.05
   1   4   2    0.46    0.04
   1   4   2    0.59    0.05
   1   4   2    0.51    0.04
   1   4   2    0.57    0.05
  -2  -4  -2  942.90   21.27
  -2  -4  -2  942.43   21.44
  -2  -4  -2  959.82   22.32
   2   4   2 1000.00   20.98
   2   4   2  987.84   21.45
   2   4   2  988.41   21.30
   2   4   2  985.78   21.47
   2   4   2  969.86   22.30
  -3  -4  -2  228.84    5.08
  -3  -4  -2  233.38    5.04
  -3  -4  -2  233.43    5.30
  -3  -4  -2  229.38    5.12
   3   4   2  233.80    5.28
   3   4   2  222.64    5.04
   3   4   2  232.69    5.09
   3   4   2  225.91    5.08
   3   4   2  236.21    5.03
  -4  -4  -2   41.41    0.94
  -4  -4  -2   42.41    1.00
  -4  -4  -2   42.51    0.94
   4   4   2   42.71    0.95
   4   4   2   43.04    0.95
   4   4   2   41.95    0.95
   4   4   2   41.42    1.00
  -5  -4  -2    4.65    0.14
  -5  -4  -2    4.81    0.14
   5   4   2    4.82    0.13
   5   4   2    4.73    0.13
   5   4   2    4.59    0.13
  -6  -4  -2   27.92    0.67
  -6  -4  -2   27.72    0.65
  -6  -4  -2   27.25    0.65
   6   4   2   27.19    0.63
   6   4   2   28.73    0.64
   6   4   2   28.33    0.64
  -7  -4  -2   11.90    0.31
  -7  -4  -2   12.02    0.32
  -7  -4  -2   11.90    0.30
  -7  -4  -2   12.18    0.30
   7   4   2   11.47    0.28
   7   4   2   11.68    0.28
   7   4   2   12.29    0.29
  -8  -4  -2    2.89    0.12
  -8  -4  -2    2.76    0.09
  -8  -4  -2    2.85    0.12
  -8  -4  -2    2.72    0.09
   8   4   2    2.67    0.08
   8   4   2    2.89    0.09
   8   4   2    2.61    0.08
  -9  -4  -2    7.89    0.20
  -9  -4  -2    7.61    0.19
  -9  -4  -2    7.80    0.23
  -9  -4  -2    7.74    0.25
   9   4   2    7.84    0.20
   9   4   2    7.63    0.19
   9   4   2    7.48    0.19
 -10  -4  -2    0.15    0.05
 -10  -4  -2    0.20    0.05
  10   4   2    0.28    0.04
  10   4   2    0.21    0.03
  10   4   2    0.18    0.03
  10   4   2    0.25    0.04
 -11  -4  -2    3.77    0.17
 -11  -4  -2    3.75    0.16
  11   4   2    3.78    0.11
  11   4   2    4.04    0.12
  11   4   2    3.91    0.11
 -12  -4  -2    3.01    0.14
 -12  -4  -2    2.74    0.16
  12   4   2    3.07    0.11
  12   4   2    2.84    0.10
  12   4   2    3.07    0.10
 -13  -4  -2    1.84    0.14
 -13  -4  -2    2.10    0.13
  13   4   2    1.96    0.08
  13   4   2    2.00    0.09
  13   4   2    1.87    0.08
 -14  -4  -2    7.10    0.25
 -14  -4  -2    6.78    0.28
  14   4   2    6.84    0.20
  14   4   2    7.14    0.20
  14   4   2    7.43    0.21
 -15  -4  -2    0.32    0.10
 -15  -4  -2    0.30    0.07
  15   4   2    0.30    0.05
  15   4   2    0.38    0.05
  15   4   2    0.32    0.05
 -16  -4  -2    1.65    0.12
 -16  -4  -2    1.56    0.15
  16   4   2    1.40    0.09
  16   4   2    1.46    0.08
 -17  -4  -2    2.44    0.19
 -17  -4  -2    2.34    0.15
  17   4   2    2.32    0.11
  17   4   2    2.49    0.11
 -18  -4  -2    0.63    0.12
  18   4   2    0.55    0.07
  18   4   2    0.69    0.07
 -19  -4  -2   -0.08    0.09
  19   4   2    0.00    0.05
  19   4   2   -0.03    0.05
 -20  -4  -2    0.09    0.11
  20   4   2    0.01    0.05
  20   4   2    0.14    0.06
  16  -5  -2    0.02    0.09
  16  -5  -2    0.00    0.08
 -16   5   2    0.09    0.10
  15  -5  -2    0.03    0.08
  15  -5  -2   -0.10    0.08
 -15   5   2    0.06    0.09
  14  -5  -2    1.07    0.12
  14  -5  -2    0.81    0.11
 -14   5   2    1.07    0.14
  13  -5  -2    0.08    0.07
  13  -5  -2    0.36    0.08
 -13   5   2    0.27    0.10
  12  -5  -2    3.80    0.19
  12  -5  -2    3.88    0.19
 -12   5   2    3.77    0.22
  11  -5  -2    0.10    0.06
  11  -5  -2    0.08    0.07
  11  -5  -2    0.03    0.06
  11  -5  -2    0.07    0.07
 -11   5   2    0.01    0.07
  10  -5  -2    3.13    0.16
  10  -5  -2    2.88    0.15
  10  -5  -2    2.78    0.15
  10  -5  -2    3.08    0.15
 -10   5   2    3.24    0.18
 -10   5   2    3.16    0.15
   9  -5  -2   10.49    0.33
   9  -5  -2   10.67    0.31
   9  -5  -2   10.06    0.32
   9  -5  -2   10.07    0.31
  -9   5   2    9.47    0.33
  -9   5   2   10.73    0.32
   8  -5  -2   30.26    0.77
   8  -5  -2   29.06    0.74
   8  -5  -2   29.24    0.74
   8  -5  -2   30.30    0.74
  -8   5   2   29.46    0.76
  -8   5   2   30.84    0.77
   7  -5  -2    0.47    0.07
   7  -5  -2    0.55    0.07
   7  -5  -2    0.57    0.07
   7  -5  -2    0.61    0.07
  -7   5   2    0.51    0.08
  -7   5   2    0.52    0.05
  -7   5   2    0.67    0.08
  -7   5   2    0.59    0.06
   6  -5  -2    2.39    0.12
   6  -5  -2    2.12    0.11
   6  -5  -2    2.34    0.12
   6  -5  -2    2.20    0.13
  -6   5   2    2.42    0.12
  -6   5   2    2.43    0.11
  -6   5   2    2.31    0.12
  -6   5   2    2.39    0.11
   5  -5  -2   14.65    0.39
   5  -5  -2   14.25    0.41
   5  -5  -2   15.00    0.39
   5  -5  -2   15.37    0.39
  -5   5   2   14.60    0.40
  -5   5   2   14.50    0.38
  -5   5   2   15.31    0.41
  -5   5   2   14.58    0.38
   4  -5  -2   23.66    0.62
   4  -5  -2   24.35    0.59
   4  -5  -2   24.37    0.59
   4  -5  -2   24.89    0.59
  -4   5   2   23.44    0.62
  -4   5   2   23.89    0.59
  -4   5   2   23.87    0.58
   3  -5  -2    3.89    0.15
   3  -5  -2    3.85    0.14
   3  -5  -2    3.66    0.14
   3  -5  -2    4.06    0.15
  -3   5   2    4.01    0.14
  -3   5   2    3.87    0.15
  -3   5   2    3.67    0.14
   2  -5  -2   19.88    0.52
   2  -5  -2   20.37    0.49
   2  -5  -2   20.38    0.50
   2  -5  -2   20.18    0.50
  -2   5   2   20.28    0.52
  -2   5   2   19.69    0.49
  -2   5   2   20.20    0.48
   1  -5  -2   18.75    0.52
   1  -5  -2   21.66    0.50
   1  -5  -2   20.30    0.50
   1  -5  -2   21.20    0.50
  -1   5   2   20.52    0.53
  -1   5   2   21.17    0.50
  -1   5   2   20.61    0.50
  -1   5   2   20.85    0.48
   0  -5  -2  124.27    2.77
   0  -5  -2  123.36    2.88
   0  -5  -2  124.71    2.75
   0  -5  -2  121.21    2.77
   0   5   2  129.13    2.75
   0   5   2  124.87    2.88
  -1  -5  -2  369.53    8.61
  -1  -5  -2  372.21    8.27
  -1  -5  -2  374.11    8.19
   1   5   2  383.97    8.36
   1   5   2  381.13    8.28
   1   5   2  373.99    8.67
   1   5   2  374.56    8.25
  -2  -5  -2   -0.01    0.03
  -2  -5  -2   -0.05    0.03
  -2  -5  -2    0.02    0.04
   2   5   2    0.01    0.03
   2   5   2   -0.02    0.03
   2   5   2    0.03    0.04
   2   5   2    0.04    0.04
  -3  -5  -2  438.46    9.79
  -3  -5  -2  460.91    9.91
  -3  -5  -2  452.03   10.24
   3   5   2  435.70    9.86
   3   5   2  455.15    9.93
   3   5   2  444.90    9.94
   3   5   2  449.29   10.31
  -4  -5  -2   77.29    1.73
  -4  -5  -2   76.82    1.82
   4   5   2   77.91    1.74
   4   5   2   78.05    1.82
   4   5   2   78.80    1.73
   4   5   2   79.19    1.74
  -5  -5  -2   50.27    1.17
  -5  -5  -2   53.72    1.18
  -5  -5  -2   53.81    1.24
   5   5   2   52.59    1.18
   5   5   2   54.39    1.18
   5   5   2   51.63    1.18
   5   5   2   51.25    1.24
  -6  -5  -2    7.85    0.22
  -6  -5  -2    7.68    0.22
  -6  -5  -2    7.74    0.22
   6   5   2    8.01    0.21
   6   5   2    7.81    0.20
   6   5   2    7.56    0.20
  -7  -5  -2    9.31    0.27
  -7  -5  -2    9.40    0.27
  -7  -5  -2   10.00    0.26
   7   5   2   10.01    0.25
   7   5   2    9.77    0.24
   7   5   2    9.63    0.24
  -8  -5  -2    6.38    0.18
  -8  -5  -2    6.55    0.21
  -8  -5  -2    6.55    0.21
  -8  -5  -2    6.32    0.18
   8   5   2    6.45    0.17
   8   5   2    6.58    0.18
   8   5   2    6.51    0.17
  -9  -5  -2   18.67    0.45
  -9  -5  -2   18.50    0.48
  -9  -5  -2   18.33    0.47
  -9  -5  -2   18.16    0.44
   9   5   2   18.03    0.43
   9   5   2   18.83    0.44
   9   5   2   18.73    0.43
 -10  -5  -2   19.95    0.51
 -10  -5  -2   20.77    0.53
  10   5   2   20.32    0.47
  10   5   2   20.13    0.48
  10   5   2   20.10    0.47
 -11  -5  -2   16.34    0.46
 -11  -5  -2   16.55    0.44
  11   5   2   16.59    0.39
  11   5   2   16.30    0.39
  11   5   2   16.95    0.40
 -12  -5  -2    1.43    0.11
 -12  -5  -2    1.36    0.12
  12   5   2    1.38    0.07
  12   5   2    1.52    0.08
  12   5   2    1.40    0.06
 -13  -5  -2    4.16    0.18
 -13  -5  -2    4.22    0.20
  13   5   2    3.97    0.13
  13   5   2    3.86    0.12
  13   5   2    3.77    0.12
 -14  -5  -2    1.41    0.13
 -14  -5  -2    1.48    0.11
  14   5   2    1.34    0.07
  14   5   2    1.50    0.08
  14   5   2    1.33    0.07
 -15  -5  -2    0.09    0.06
 -15  -5  -2    0.07    0.08
  15   5   2    0.08    0.04
  15   5   2    0.01    0.04
  15   5   2    0.03    0.04
 -16  -5  -2    1.53    0.12
 -16  -5  -2    1.69    0.15
  16   5   2    1.47    0.08
  16   5   2    1.47    0.08
 -17  -5  -2    0.80    0.10
 -17  -5  -2    0.71    0.12
  17   5   2    0.68    0.07
  17   5   2    0.82    0.07
 -18  -5  -2    0.42    0.11
 -18  -5  -2    0.65    0.10
  18   5   2    0.49    0.06
  18   5   2    0.52    0.06
 -19  -5  -2    0.85    0.15
  19   5   2    1.02    0.08
  19   5   2    0.79    0.07
 -20  -5  -2    0.86    0.15
  20   5   2    0.92    0.08
  20   5   2    0.75    0.08
  16  -6  -2   -0.03    0.09
  16  -6  -2    0.02    0.09
 -16   6   2   -0.02    0.10
  15  -6  -2    0.26    0.10
  15  -6  -2    0.23    0.09
 -15   6   2    0.17    0.11
  14  -6  -2    0.40    0.10
  14  -6  -2    0.02    0.08
 -14   6   2    0.13    0.10
  13  -6  -2    0.37    0.10
  13  -6  -2    0.50    0.10
 -13   6   2    0.50    0.11
  12  -6  -2    0.06    0.07
  12  -6  -2    0.07    0.07
 -12   6   2    0.03    0.08
  11  -6  -2   -0.03    0.07
  11  -6  -2   -0.09    0.06
 -11   6   2   -0.01    0.07
  10  -6  -2    2.97    0.17
  10  -6  -2    3.04    0.17
  10  -6  -2    3.23    0.17
 -10   6   2    3.27    0.18
 -10   6   2    3.20    0.17
   9  -6  -2    6.15    0.24
   9  -6  -2    6.31    0.24
   9  -6  -2    6.35    0.23
   9  -6  -2    5.93    0.23
  -9   6   2    6.44    0.26
  -9   6   2    6.52    0.24
   8  -6  -2    3.58    0.16
   8  -6  -2    3.64    0.18
   8  -6  -2    3.39    0.16
   8  -6  -2    3.50    0.17
  -8   6   2    3.21    0.17
  -8   6   2    3.64    0.17
   7  -6  -2    2.44    0.14
   7  -6  -2    2.98    0.14
   7  -6  -2    3.04    0.15
   7  -6  -2    2.76    0.14
  -7   6   2    2.79    0.14
  -7   6   2    2.82    0.15
   6  -6  -2    2.41    0.14
   6  -6  -2    2.77    0.14
   6  -6  -2    2.22    0.13
   6  -6  -2    2.36    0.13
  -6   6   2    2.68    0.13
  -6   6   2    2.56    0.13
  -6   6   2    2.71    0.14
  -6   6   2    2.39    0.12
   5  -6  -2    0.36    0.07
   5  -6  -2    0.28    0.06
   5  -6  -2    0.24    0.06
   5  -6  -2    0.36    0.06
  -5   6   2    0.42    0.06
  -5   6   2    0.18    0.05
  -5   6   2    0.37    0.07
   4  -6  -2    2.02    0.12
   4  -6  -2    2.12    0.12
   4  -6  -2    1.99    0.11
   4  -6  -2    2.19    0.11
  -4   6   2    1.96    0.12
  -4   6   2    2.11    0.11
  -4   6   2    2.08    0.11
   3  -6  -2    2.10    0.11
   3  -6  -2    2.21    0.11
   3  -6  -2    2.24    0.11
   3  -6  -2    2.31    0.12
  -3   6   2    1.98    0.12
  -3   6   2    2.26    0.11
   2  -6  -2    4.98    0.17
   2  -6  -2    4.94    0.17
   2  -6  -2    5.01    0.18
   2  -6  -2    4.95    0.18
  -2   6   2    4.82    0.16
  -2   6   2    5.02    0.18
  -2   6   2    5.06    0.16
  -2   6   2    5.15    0.17
   1  -6  -2   41.35    0.96
   1  -6  -2   41.06    0.96
   1  -6  -2   41.65    0.96
  -1   6   2   40.54    1.00
  -1   6   2   40.40    0.93
  -1   6   2   41.03    0.95
  -1   6   2   40.56    0.95
   0  -6  -2   16.57    0.45
   0  -6  -2   16.93    0.43
   0  -6  -2   17.61    0.43
   0  -6  -2   16.85    0.43
   0   6   2   16.17    0.45
   0   6   2   17.23    0.43
  -1  -6  -2   55.11    1.33
  -1  -6  -2   55.53    1.26
   1   6   2   54.54    1.33
   1   6   2   56.87    1.27
   1   6   2   54.63    1.26
   1   6   2   57.10    1.27
  -2  -6  -2   36.34    0.86
  -2  -6  -2   35.90    0.86
  -2  -6  -2   36.89    0.91
   2   6   2   38.43    0.87
   2   6   2   36.99    0.91
   2   6   2   38.53    0.87
   2   6   2   37.92    0.87
  -3  -6  -2    3.29    0.12
  -3  -6  -2    3.32    0.12
  -3  -6  -2    3.49    0.13
   3   6   2    3.34    0.13
   3   6   2    3.34    0.13
   3   6   2    3.49    0.12
   3   6   2    3.36    0.13
  -4  -6  -2    0.18    0.04
  -4  -6  -2    0.10    0.04
   4   6   2    0.16    0.04
   4   6   2    0.16    0.04
   4   6   2    0.16    0.04
  -5  -6  -2  119.52    2.62
  -5  -6  -2  120.59    2.75
   5   6   2  121.41    2.76
   5   6   2  118.49    2.65
   5   6   2  117.63    2.63
   5   6   2  117.19    2.65
  -6  -6  -2   14.43    0.37
  -6  -6  -2   13.93    0.35
  -6  -6  -2   13.43    0.34
   6   6   2   13.85    0.35
   6   6   2   14.02    0.35
   6   6   2   13.73    0.37
   6   6   2   14.74    0.35
  -7  -6  -2   -0.02    0.04
  -7  -6  -2    0.09    0.04
  -7  -6  -2    0.07    0.04
   7   6   2    0.11    0.04
   7   6   2    0.10    0.03
   7   6   2    0.08    0.04
  -8  -6  -2    0.83    0.07
  -8  -6  -2    0.90    0.06
  -8  -6  -2    0.87    0.07
   8   6   2    0.91    0.06
   8   6   2    0.93    0.06
   8   6   2    0.81    0.06
  -9  -6  -2    0.31    0.04
  -9  -6  -2    0.34    0.04
  -9  -6  -2    0.22    0.05
  -9  -6  -2    0.20    0.05
   9   6   2    0.31    0.04
   9   6   2    0.30    0.04
   9   6   2    0.29    0.04
 -10  -6  -2    1.13    0.09
 -10  -6  -2    1.13    0.05
 -10  -6  -2    1.11    0.05
 -10  -6  -2    1.04    0.09
  10   6   2    1.15    0.07
  10   6   2    1.15    0.06
  10   6   2    1.12    0.07
 -11  -6  -2    2.59    0.15
 -11  -6  -2    3.17    0.15
  11   6   2    2.72    0.10
  11   6   2    2.75    0.10
  11   6   2    2.85    0.11
 -12  -6  -2    2.47    0.14
 -12  -6  -2    2.45    0.15
  12   6   2    2.39    0.09
  12   6   2    2.45    0.10
  12   6   2    2.73    0.10
 -13  -6  -2    4.44    0.21
 -13  -6  -2    4.64    0.20
  13   6   2    4.56    0.14
  13   6   2    4.37    0.14
  13   6   2    4.89    0.15
 -14  -6  -2    1.08    0.10
 -14  -6  -2    1.19    0.12
  14   6   2    0.91    0.07
  14   6   2    1.02    0.06
  14   6   2    1.07    0.07
 -15  -6  -2    0.37    0.08
 -15  -6  -2    0.31    0.09
  15   6   2    0.40    0.05
  15   6   2    0.47    0.05
  15   6   2    0.44    0.05
 -16  -6  -2    0.09    0.06
 -16  -6  -2    0.05    0.08
  16   6   2    0.06    0.04
  16   6   2    0.12    0.04
 -17  -6  -2    1.25    0.12
 -17  -6  -2    1.26    0.15
  17   6   2    1.12    0.08
  17   6   2    1.32    0.08
 -18  -6  -2    1.44    0.16
 -18  -6  -2    1.96    0.15
  18   6   2    1.60    0.10
  18   6   2    1.86    0.10
 -19  -6  -2    0.55    0.11
 -19  -6  -2    0.48    0.13
  19   6   2    0.46    0.06
  19   6   2    0.56    0.06
 -20  -6  -2    1.92    0.19
  20   6   2    1.59    0.10
  20   6   2    1.78    0.10
  15  -7  -2    1.97    0.16
  15  -7  -2    1.62    0.15
 -15   7   2    1.74    0.18
  14  -7  -2    0.73    0.12
  14  -7  -2    0.99    0.12
 -14   7   2    0.74    0.14
  13  -7  -2    0.00    0.08
  13  -7  -2   -0.07    0.08
 -13   7   2    0.02    0.09
  12  -7  -2    0.23    0.09
  12  -7  -2    0.04    0.07
 -12   7   2    0.07    0.08
  11  -7  -2    0.26    0.09
  11  -7  -2    0.45    0.10
 -11   7   2    0.41    0.10
  10  -7  -2    0.26    0.08
  10  -7  -2    0.33    0.09
 -10   7   2    0.35    0.09
 -10   7   2    0.18    0.08
   9  -7  -2    1.46    0.13
   9  -7  -2    1.50    0.12
  -9   7   2    1.51    0.12
  -9   7   2    1.33    0.12
   8  -7  -2   10.68    0.35
   8  -7  -2   11.03    0.36
   8  -7  -2   10.87    0.34
  -8   7   2   11.09    0.36
  -8   7   2   11.06    0.36
   7  -7  -2    0.05    0.07
   7  -7  -2    0.07    0.06
   7  -7  -2   -0.05    0.06
   7  -7  -2    0.09    0.06
  -7   7   2    0.02    0.06
  -7   7   2    0.09    0.06
   6  -7  -2    0.52    0.08
   6  -7  -2    0.43    0.08
   6  -7  -2    0.58    0.08
   6  -7  -2    0.54    0.08
  -6   7   2    0.56    0.08
  -6   7   2    0.51    0.08
  -6   7   2    0.57    0.07
   5  -7  -2    2.37    0.14
   5  -7  -2    2.47    0.13
   5  -7  -2    2.33    0.13
   5  -7  -2    2.43    0.14
  -5   7   2    2.26    0.14
  -5   7   2    2.44    0.12
  -5   7   2    2.40    0.13
   4  -7  -2    0.02    0.05
   4  -7  -2   -0.01    0.05
   4  -7  -2    0.04    0.05
   4  -7  -2    0.04    0.05
  -4   7   2    0.00    0.05
  -4   7   2    0.08    0.05
  -4   7   2   -0.01    0.04
   3  -7  -2    2.95    0.15
   3  -7  -2    2.84    0.14
   3  -7  -2    2.95    0.13
   3  -7  -2    2.82    0.14
  -3   7   2    3.17    0.15
  -3   7   2    3.00    0.13
   2  -7  -2   35.89    0.86
   2  -7  -2   35.49    0.86
   2  -7  -2   36.10    0.86
   2  -7  -2   35.97    0.91
  -2   7   2   37.44    0.86
  -2   7   2   35.12    0.85
  -2   7   2   37.04    0.91
  -2   7   2   35.11    0.83
   1  -7  -2   10.45    0.30
   1  -7  -2   10.41    0.30
   1  -7  -2   10.22    0.30
  -1   7   2   10.54    0.28
  -1   7   2   10.78    0.30
  -1   7   2   10.68    0.30
  -1   7   2   11.00    0.32
   0  -7  -2   43.15    1.00
   0  -7  -2   42.92    1.05
   0  -7  -2   43.19    1.00
   0  -7  -2   41.07    0.99
   0   7   2   43.30    1.05
   0   7   2   41.87    0.99
  -1  -7  -2   15.56    0.41
  -1  -7  -2   15.78    0.43
   1   7   2   16.05    0.41
   1   7   2   16.06    0.41
   1   7   2   15.95    0.41
   1   7   2   15.31    0.43
  -2  -7  -2   45.15    1.05
  -2  -7  -2   46.15    1.10
  -2  -7  -2   46.22    1.05
   2   7   2   45.44    1.05
   2   7   2   44.60    1.05
   2   7   2   45.42    1.05
   2   7   2   44.06    1.10
  -3  -7  -2   39.13    0.97
  -3  -7  -2   39.90    0.92
  -3  -7  -2   39.71    0.92
   3   7   2   39.08    0.97
   3   7   2   40.84    0.93
   3   7   2   40.67    0.93
   3   7   2   39.63    0.93
  -4  -7  -2   10.92    0.30
  -4  -7  -2   11.56    0.32
   4   7   2   11.56    0.31
   4   7   2   11.12    0.30
   4   7   2   10.93    0.32
   4   7   2   11.90    0.31
  -5  -7  -2    0.33    0.05
  -5  -7  -2    0.37    0.05
   5   7   2    0.75    0.06
   5   7   2    0.39    0.06
   5   7   2    0.30    0.05
   5   7   2    0.61    0.07
  -6  -7  -2    0.03    0.04
  -6  -7  -2   -0.01    0.03
   6   7   2   -0.03    0.04
   6   7   2   -0.03    0.03
   6   7   2    0.03    0.04
   6   7   2   -0.04    0.04
  -7  -7  -2    2.96    0.13
  -7  -7  -2    2.77    0.12
   7   7   2    2.99    0.12
   7   7   2    2.96    0.12
   7   7   2    3.01    0.12
   7   7   2    2.92    0.11
  -8  -7  -2    9.96    0.27
  -8  -7  -2    9.31    0.29
  -8  -7  -2    9.68    0.28
   8   7   2    9.92    0.26
   8   7   2    9.71    0.26
   8   7   2    9.88    0.26
  -9  -7  -2   11.11    0.29
  -9  -7  -2   10.18    0.31
  -9  -7  -2   10.38    0.31
   9   7   2   10.39    0.28
   9   7   2   11.07    0.28
   9   7   2   10.71    0.28
 -10  -7  -2    0.37    0.04
 -10  -7  -2    0.34    0.06
 -10  -7  -2    0.32    0.07
 -10  -7  -2    0.37    0.04
  10   7   2    0.34    0.05
  10   7   2    0.34    0.05
  10   7   2    0.36    0.05
 -11  -7  -2    0.52    0.08
 -11  -7  -2    0.41    0.07
  11   7   2    0.52    0.05
  11   7   2    0.47    0.05
  11   7   2    0.48    0.05
 -12  -7  -2    9.63    0.32
 -12  -7  -2    9.99    0.33
  12   7   2   10.07    0.26
  12   7   2   10.45    0.27
  12   7   2    9.74    0.26
 -13  -7  -2    8.54    0.29
 -13  -7  -2    8.42    0.30
  13   7   2    8.23    0.23
  13   7   2    8.29    0.23
  13   7   2    8.16    0.23
 -14  -7  -2    1.24    0.12
 -14  -7  -2    1.34    0.11
  14   7   2    1.27    0.07
  14   7   2    1.35    0.08
  14   7   2    1.12    0.08
 -15  -7  -2    0.39    0.09
 -15  -7  -2    0.29    0.08
  15   7   2    0.30    0.04
  15   7   2    0.34    0.05
  15   7   2    0.31    0.05
 -16  -7  -2    0.95    0.13
 -16  -7  -2    0.96    0.11
  16   7   2    0.91    0.07
  16   7   2    1.23    0.07
 -17  -7  -2    0.35    0.09
 -17  -7  -2    0.44    0.11
  17   7   2    0.47    0.05
  17   7   2    0.39    0.06
 -18  -7  -2    2.80    0.18
 -18  -7  -2    3.12    0.22
  18   7   2    2.56    0.12
  18   7   2    2.80    0.12
 -19  -7  -2    0.06    0.10
 -19  -7  -2    0.13    0.08
  19   7   2    0.14    0.05
  19   7   2    0.10    0.05
 -20  -7  -2    0.76    0.15
  20   7   2    0.97    0.08
  20   7   2    0.99    0.08
  14  -8  -2    0.05    0.10
  14  -8  -2   -0.02    0.09
 -14   8   2    0.02    0.09
  13  -8  -2    5.36    0.26
  13  -8  -2    5.03    0.26
 -13   8   2    5.22    0.28
  12  -8  -2    2.60    0.18
  12  -8  -2    2.03    0.17
 -12   8   2    2.35    0.18
  11  -8  -2    0.88    0.12
  11  -8  -2    0.63    0.11
 -11   8   2    0.86    0.12
  10  -8  -2    0.72    0.11
  10  -8  -2    0.78    0.11
 -10   8   2    0.90    0.12
   9  -8  -2    1.66    0.14
   9  -8  -2    1.57    0.14
  -9   8   2    1.39    0.13
   8  -8  -2    0.39    0.08
   8  -8  -2    0.43    0.09
  -8   8   2    0.43    0.09
  -8   8   2    0.27    0.08
   7  -8  -2    0.16    0.07
   7  -8  -2    0.39    0.08
   7  -8  -2    0.19    0.07
  -7   8   2    0.26    0.07
  -7   8   2    0.22    0.08
   6  -8  -2   14.48    0.43
   6  -8  -2   14.62    0.45
   6  -8  -2   14.86    0.43
  -6   8   2   15.29    0.46
  -6   8   2   14.33    0.42
  -6   8   2   15.02    0.41
   5  -8  -2   -0.04    0.06
   5  -8  -2    0.07    0.06
   5  -8  -2    0.08    0.07
   5  -8  -2    0.06    0.06
  -5   8   2   -0.06    0.06
  -5   8   2   -0.03    0.05
  -5   8   2    0.03    0.05
   4  -8  -2   24.57    0.64
   4  -8  -2   25.33    0.64
   4  -8  -2   24.54    0.65
   4  -8  -2   25.41    0.68
  -4   8   2   24.81    0.63
  -4   8   2   25.52    0.68
  -4   8   2   24.81    0.63
   3  -8  -2    7.29    0.26
   3  -8  -2    6.65    0.24
   3  -8  -2    6.81    0.24
   3  -8  -2    7.01    0.24
  -3   8   2    7.01    0.26
  -3   8   2    6.93    0.23
  -3   8   2    6.72    0.22
   2  -8  -2    9.76    0.32
   2  -8  -2    9.55    0.29
   2  -8  -2    9.97    0.30
   2  -8  -2    9.52    0.30
  -2   8   2    9.52    0.27
  -2   8   2    9.90    0.32
  -2   8   2    9.26    0.29
  -2   8   2    9.73    0.29
   1  -8  -2    0.94    0.08
   1  -8  -2    1.03    0.08
   1  -8  -2    1.09    0.08
  -1   8   2    1.15    0.09
  -1   8   2    1.03    0.08
  -1   8   2    1.12    0.08
   0  -8  -2  147.47    3.31
   0  -8  -2  147.50    3.33
   0  -8  -2  152.00    3.47
   0   8   2  152.87    3.47
   0   8   2  145.00    3.31
  -1  -8  -2    6.35    0.23
  -1  -8  -2    6.61    0.22
   1   8   2    6.57    0.22
   1   8   2    6.65    0.21
   1   8   2    6.41    0.23
  -2  -8  -2   45.72    1.05
  -2  -8  -2   45.64    1.11
  -2  -8  -2   45.65    1.05
   2   8   2   45.02    1.06
   2   8   2   44.65    1.11
   2   8   2   44.13    1.05
   2   8   2   44.64    1.05
  -3  -8  -2    0.08    0.05
  -3  -8  -2   -0.02    0.04
  -3  -8  -2    0.13    0.05
   3   8   2   -0.01    0.04
   3   8   2    0.03    0.05
   3   8   2   -0.02    0.04
   3   8   2    0.01    0.04
  -4  -8  -2    7.51    0.24
  -4  -8  -2    7.01    0.22
   4   8   2    7.11    0.24
   4   8   2    7.51    0.23
   4   8   2    7.09    0.22
   4   8   2    7.18    0.22
  -5  -8  -2   11.39    0.32
  -5  -8  -2   12.80    0.35
   5   8   2   12.01    0.33
   5   8   2   11.95    0.33
   5   8   2   12.31    0.35
   5   8   2   12.23    0.33
  -6  -8  -2    1.03    0.08
  -6  -8  -2    1.01    0.08
   6   8   2    0.98    0.08
   6   8   2    1.16    0.09
   6   8   2    0.85    0.07
   6   8   2    1.07    0.08
  -7  -8  -2   17.26    0.46
  -7  -8  -2   17.51    0.42
   7   8   2   17.50    0.44
   7   8   2   16.93    0.46
   7   8   2   17.65    0.44
   7   8   2   17.37    0.44
  -8  -8  -2   12.69    0.37
  -8  -8  -2   12.94    0.36
   8   8   2   12.51    0.36
   8   8   2   13.34    0.35
   8   8   2   13.47    0.35
   8   8   2   13.30    0.34
  -9  -8  -2    9.41    0.26
  -9  -8  -2    8.99    0.29
   9   8   2    9.13    0.26
   9   8   2    9.20    0.26
   9   8   2    9.24    0.26
 -10  -8  -2    3.10    0.12
 -10  -8  -2    3.26    0.15
 -10  -8  -2    3.12    0.16
  10   8   2    2.83    0.12
  10   8   2    2.97    0.12
  10   8   2    3.02    0.12
 -11  -8  -2   14.65    0.43
 -11  -8  -2   15.59    0.37
 -11  -8  -2   14.80    0.43
 -11  -8  -2   14.98    0.37
  11   8   2   14.59    0.38
  11   8   2   14.31    0.38
  11   8   2   14.77    0.38
 -12  -8  -2    2.47    0.15
 -12  -8  -2    2.52    0.15
  12   8   2    2.52    0.11
  12   8   2    2.48    0.11
  12   8   2    2.35    0.11
 -13  -8  -2    1.61    0.13
 -13  -8  -2    1.75    0.13
  13   8   2    1.67    0.09
  13   8   2    1.37    0.09
  13   8   2    1.41    0.08
 -14  -8  -2   -0.04    0.06
 -14  -8  -2    0.02    0.07
  14   8   2   -0.04    0.04
  14   8   2    0.00    0.04
  14   8   2    0.02    0.04
 -15  -8  -2    1.94    0.15
 -15  -8  -2    2.16    0.15
  15   8   2    1.88    0.10
  15   8   2    2.00    0.10
  15   8   2    1.90    0.10
 -16  -8  -2    0.04    0.08
 -16  -8  -2    0.11    0.07
  16   8   2    0.17    0.05
  16   8   2    0.21    0.05
 -17  -8  -2    2.51    0.18
 -17  -8  -2    2.27    0.18
  17   8   2    2.11    0.10
  17   8   2    2.24    0.11
 -18  -8  -2    0.67    0.13
 -18  -8  -2    0.64    0.10
  18   8   2    0.46    0.06
  18   8   2    0.73    0.07
 -19  -8  -2    2.81    0.21
 -19  -8  -2    2.93    0.19
  19   8   2    2.30    0.12
  19   8   2    2.45    0.12
 -20  -8  -2    1.33    0.17
 -20  -8  -2    1.08    0.14
  20   8   2    1.02    0.08
  20   8   2    1.18    0.09
  14  -9  -2    0.07    0.10
  14  -9  -2    0.13    0.10
 -14   9   2    0.08    0.10
  13  -9  -2    0.10    0.10
  13  -9  -2    0.25    0.10
 -13   9   2    0.08    0.10
  12  -9  -2    0.11    0.10
  12  -9  -2    0.13    0.09
 -12   9   2   -0.02    0.09
  11  -9  -2    0.09    0.09
  11  -9  -2   -0.02    0.08
 -11   9   2   -0.08    0.07
  10  -9  -2    0.04    0.09
  10  -9  -2    0.03    0.08
 -10   9   2    0.00    0.07
   9  -9  -2    0.00    0.07
   9  -9  -2   -0.08    0.07
  -9   9   2    0.13    0.08
   8  -9  -2    0.65    0.10
   8  -9  -2    0.56    0.10
  -8   9   2    0.40    0.09
   7  -9  -2    4.95    0.23
   7  -9  -2    5.09    0.22
  -7   9   2    4.79    0.22
   6  -9  -2    3.62    0.19
   6  -9  -2    3.42    0.19
  -6   9   2    3.61    0.18
  -6   9   2    3.82    0.20
  -6   9   2    3.61    0.17
   5  -9  -2    0.05    0.07
   5  -9  -2    0.09    0.08
   5  -9  -2    0.03    0.07
  -5   9   2    0.06    0.06
  -5   9   2    0.14    0.07
  -5   9   2    0.03    0.05
   4  -9  -2    0.68    0.09
   4  -9  -2    0.72    0.10
   4  -9  -2    0.48    0.09
  -4   9   2    0.71    0.08
  -4   9   2    0.59    0.09
  -4   9   2    0.64    0.08
   3  -9  -2    1.04    0.09
   3  -9  -2    0.95    0.10
   3  -9  -2    1.17    0.10
   3  -9  -2    0.96    0.10
  -3   9   2    1.07    0.10
  -3   9   2    1.32    0.10
  -3   9   2    0.96    0.10
   2  -9  -2    3.92    0.17
   2  -9  -2    3.92    0.17
   2  -9  -2    3.81    0.18
   2  -9  -2    3.87    0.18
  -2   9   2    3.66    0.15
  -2   9   2    3.92    0.17
  -2   9   2    3.73    0.16
  -2   9   2    3.98    0.19
   1  -9  -2    3.27    0.15
   1  -9  -2    2.90    0.16
   1  -9  -2    3.21    0.16
  -1   9   2    3.10    0.16
  -1   9   2    2.75    0.15
   0  -9  -2   11.71    0.36
   0  -9  -2   11.47    0.34
   0  -9  -2   11.32    0.33
   0   9   2   11.58    0.34
   0   9   2   10.44    0.32
   0   9   2   11.63    0.36
  -1  -9  -2   11.21    0.33
  -1  -9  -2   10.80    0.35
   1   9   2   11.23    0.35
   1   9   2   10.75    0.32
   1   9   2   10.98    0.32
  -2  -9  -2    0.07    0.05
  -2  -9  -2    0.05    0.04
  -2  -9  -2    0.06    0.05
   2   9   2    0.08    0.06
   2   9   2    0.06    0.05
   2   9   2   -0.01    0.05
   2   9   2    0.07    0.06
  -3  -9  -2   -0.04    0.04
  -3  -9  -2   -0.07    0.05
  -3  -9  -2    0.03    0.04
   3   9   2    0.04    0.05
   3   9   2    0.05    0.04
   3   9   2   -0.04    0.04
   3   9   2   -0.01    0.05
  -4  -9  -2   14.18    0.40
  -4  -9  -2   13.73    0.38
   4   9   2   13.93    0.38
   4   9   2   13.88    0.41
   4   9   2   13.52    0.38
   4   9   2   13.83    0.38
  -5  -9  -2    0.93    0.08
  -5  -9  -2    0.91    0.08
   5   9   2    0.88    0.08
   5   9   2    0.96    0.08
   5   9   2    0.74    0.08
   5   9   2    0.93    0.09
  -6  -9  -2   14.43    0.38
  -6  -9  -2   14.60    0.41
   6   9   2   14.54    0.39
   6   9   2   14.65    0.39
   6   9   2   14.77    0.42
   6   9   2   14.85    0.39
  -7  -9  -2    2.12    0.12
  -7  -9  -2    1.90    0.10
   7   9   2    2.23    0.12
   7   9   2    1.97    0.11
   7   9   2    2.00    0.12
   7   9   2    1.89    0.11
  -8  -9  -2    1.53    0.10
  -8  -9  -2    1.51    0.08
  -8  -9  -2    1.38    0.10
   8   9   2    1.33    0.09
   8   9   2    1.55    0.10
   8   9   2    1.42    0.09
   8   9   2    1.39    0.10
  -9  -9  -2   17.19    0.47
  -9  -9  -2   17.72    0.46
   9   9   2   17.53    0.45
   9   9   2   18.01    0.47
   9   9   2   16.67    0.44
   9   9   2   16.92    0.45
 -10  -9  -2    7.35    0.26
 -10  -9  -2    7.20    0.22
  10   9   2    7.36    0.23
  10   9   2    6.97    0.22
  10   9   2    6.94    0.22
 -11  -9  -2    0.05    0.05
 -11  -9  -2    0.10    0.04
  11   9   2    0.08    0.05
  11   9   2    0.04    0.05
  11   9   2    0.03    0.05
 -12  -9  -2    0.22    0.07
 -12  -9  -2    0.45    0.08
  12   9   2    0.32    0.06
  12   9   2    0.28    0.06
  12   9   2    0.32    0.06
 -13  -9  -2    3.93    0.20
 -13  -9  -2    3.50    0.18
  13   9   2    3.35    0.14
  13   9   2    3.60    0.14
  13   9   2    3.59    0.14
 -14  -9  -2    0.62    0.09
 -14  -9  -2    0.47    0.10
  14   9   2    0.58    0.07
  14   9   2    0.48    0.06
  14   9   2    0.46    0.07
 -15  -9  -2    6.64    0.27
 -15  -9  -2    6.35    0.28
  15   9   2    6.17    0.20
  15   9   2    6.24    0.20
  15   9   2    6.63    0.20
 -16  -9  -2    1.46    0.13
 -16  -9  -2    1.20    0.13
  16   9   2    1.18    0.09
  16   9   2    1.06    0.08
 -17  -9  -2   -0.05    0.07
 -17  -9  -2    0.03    0.09
  17   9   2    0.06    0.05
  17   9   2    0.05    0.05
 -18  -9  -2   -0.05    0.09
 -18  -9  -2    0.11    0.09
  18   9   2    0.13    0.05
  18   9   2    0.06    0.06
 -19  -9  -2    2.91    0.22
 -19  -9  -2    2.63    0.19
  19   9   2    2.50    0.13
  19   9   2    2.72    0.13
 -20  -9  -2    0.12    0.12
 -20  -9  -2    0.29    0.10
  20   9   2    0.22    0.06
  20   9   2    0.15    0.06
  13 -10  -2    0.02    0.10
 -13  10   2    0.24    0.11
  12 -10  -2   -0.16    0.09
 -12  10   2   -0.11    0.08
  11 -10  -2   -0.02    0.08
  11 -10  -2    0.10    0.10
 -11  10   2    0.05    0.08
  10 -10  -2   -0.07    0.09
  10 -10  -2   -0.04    0.09
 -10  10   2    0.11    0.09
   9 -10  -2    0.50    0.11
   9 -10  -2    0.65    0.11
  -9  10   2    0.59    0.10
   8 -10  -2    0.24    0.09
   8 -10  -2    0.22    0.09
  -8  10   2    0.06    0.07
   7 -10  -2    0.29    0.09
   7 -10  -2    0.11    0.08
  -7  10   2   -0.02    0.07
   6 -10  -2    2.99    0.19
   6 -10  -2    3.11    0.18
  -6  10   2    3.08    0.17
  -6  10   2    3.09    0.17
   5 -10  -2    0.02    0.07
   5 -10  -2   -0.07    0.06
  -5  10   2   -0.13    0.05
  -5  10   2    0.02    0.06
   4 -10  -2    0.43    0.08
   4 -10  -2    0.42    0.08
  -4  10   2    0.39    0.08
  -4  10   2    0.39    0.09
  -4  10   2    0.27    0.06
   3 -10  -2    5.87    0.24
   3 -10  -2    5.38    0.22
   3 -10  -2    5.66    0.25
  -3  10   2    5.65    0.21
  -3  10   2    6.12    0.26
  -3  10   2    5.78    0.22
   2 -10  -2    0.76    0.09
   2 -10  -2    0.94    0.10
   2 -10  -2    0.42    0.07
  -2  10   2    0.68    0.08
  -2  10   2    0.81    0.10
   1 -10  -2    2.63    0.15
   1 -10  -2    2.19    0.14
   1 -10  -2    2.27    0.14
  -1  10   2    2.31    0.13
  -1  10   2    2.23    0.13
  -1  10   2    2.30    0.16
   0 -10  -2    1.56    0.11
   0 -10  -2    1.40    0.11
   0 -10  -2    1.69    0.13
   0  10   2    1.41    0.12
   0  10   2    1.38    0.11
   0  10   2    1.36    0.10
  -1 -10  -2    2.62    0.16
  -1 -10  -2    2.59    0.15
   1  10   2    2.49    0.15
   1  10   2    2.57    0.14
   1  10   2    2.43    0.13
  -2 -10  -2    0.41    0.08
  -2 -10  -2    0.41    0.07
  -2 -10  -2    0.28    0.07
   2  10   2    0.50    0.08
   2  10   2    0.50    0.08
   2  10   2    0.57    0.08
   2  10   2    0.60    0.07
  -3 -10  -2    3.62    0.16
  -3 -10  -2    3.54    0.17
   3  10   2    3.34    0.16
   3  10   2    3.59    0.16
   3  10   2    3.33    0.17
   3  10   2    3.76    0.17
  -4 -10  -2    0.76    0.08
  -4 -10  -2    0.83    0.09
   4  10   2    0.94    0.10
   4  10   2    0.88    0.08
   4  10   2    0.81    0.09
   4  10   2    0.73    0.08
  -5 -10  -2    0.89    0.09
  -5 -10  -2    1.13    0.09
   5  10   2    1.10    0.10
   5  10   2    0.99    0.08
   5  10   2    1.02    0.09
   5  10   2    1.04    0.09
  -6 -10  -2    2.51    0.13
  -6 -10  -2    2.43    0.13
   6  10   2    2.55    0.14
   6  10   2    2.53    0.13
   6  10   2    2.41    0.14
   6  10   2    2.57    0.14
  -7 -10  -2    5.17    0.18
  -7 -10  -2    5.25    0.20
   7  10   2    5.25    0.20
   7  10   2    5.24    0.19
   7  10   2    5.22    0.21
   7  10   2    5.32    0.20
  -8 -10  -2    4.04    0.17
  -8 -10  -2    3.92    0.18
   8  10   2    3.89    0.18
   8  10   2    3.96    0.17
   8  10   2    3.92    0.16
   8  10   2    4.07    0.17
  -9 -10  -2    4.29    0.19
  -9 -10  -2    4.60    0.18
   9  10   2    4.33    0.17
   9  10   2    4.19    0.17
   9  10   2    4.42    0.18
   9  10   2    4.15    0.17
 -10 -10  -2    4.84    0.21
 -10 -10  -2    5.08    0.18
  10  10   2    4.93    0.19
  10  10   2    4.82    0.18
  10  10   2    5.23    0.19
  10  10   2    5.05    0.18
 -11 -10  -2    2.07    0.14
  11  10   2    1.77    0.11
  11  10   2    1.78    0.11
  11  10   2    1.74    0.11
 -12 -10  -2    0.06    0.06
  12  10   2    0.13    0.06
  12  10   2    0.07    0.05
  12  10   2    0.10    0.06
 -13 -10  -2   17.59    0.50
  13  10   2   16.57    0.44
  13  10   2   16.72    0.44
  13  10   2   16.40    0.44
 -14 -10  -2    0.12    0.07
  14  10   2    0.09    0.06
  14  10   2    0.09    0.06
  14  10   2    0.18    0.05
 -15 -10  -2    4.34    0.22
  15  10   2    4.68    0.17
  15  10   2    4.65    0.17
  15  10   2    4.60    0.18
 -16 -10  -2    1.40    0.14
  16  10   2    1.44    0.10
  16  10   2    1.29    0.10
  16  10   2    1.52    0.10
 -17 -10  -2    0.49    0.10
  17  10   2    0.52    0.07
  17  10   2    0.53    0.07
 -18 -10  -2    0.07    0.08
  18  10   2    0.06    0.06
  18  10   2    0.07    0.05
 -19 -10  -2    1.32    0.15
  19  10   2    1.45    0.10
  19  10   2    1.17    0.10
 -20 -10  -2    0.03    0.09
  20  10   2   -0.03    0.06
  20  10   2    0.02    0.05
  12 -11  -2    0.27    0.12
 -12  11   2    0.14    0.10
  11 -11  -2    0.13    0.11
 -11  11   2    0.02    0.09
  10 -11  -2    0.13    0.10
 -10  11   2   -0.02    0.08
   9 -11  -2    0.67    0.12
  -9  11   2    0.37    0.10
   8 -11  -2    1.29    0.14
  -8  11   2    1.22    0.13
   7 -11  -2    2.36    0.18
  -7  11   2    2.33    0.16
   6 -11  -2    0.26    0.10
   6 -11  -2    0.25    0.09
  -6  11   2    0.24    0.08
   5 -11  -2    2.12    0.16
   5 -11  -2    2.36    0.17
  -5  11   2    1.90    0.14
  -5  11   2    2.00    0.14
   4 -11  -2    0.30    0.08
   4 -11  -2    0.15    0.09
  -4  11   2    0.48    0.09
  -4  11   2    0.34    0.07
   3 -11  -2    8.99    0.31
   3 -11  -2    8.55    0.31
  -3  11   2    8.39    0.30
  -3  11   2    8.85    0.28
   2 -11  -2    1.30    0.12
   2 -11  -2    1.45    0.12
  -2  11   2    1.25    0.09
  -2  11   2    1.33    0.14
  -2  11   2    1.28    0.11
   1 -11  -2    0.01    0.06
   1 -11  -2   -0.04    0.07
   1 -11  -2    0.08    0.07
  -1  11   2    0.07    0.08
  -1  11   2   -0.01    0.06
   0 -11  -2   11.17    0.36
   0 -11  -2   11.17    0.35
   0 -11  -2   11.27    0.38
   0  11   2   11.38    0.39
   0  11   2   11.58    0.36
  -1 -11  -2    0.82    0.10
  -1 -11  -2    0.74    0.10
   1  11   2    0.67    0.10
   1  11   2    0.76    0.10
   1  11   2    0.71    0.08
  -2 -11  -2    0.64    0.08
  -2 -11  -2    0.80    0.10
   2  11   2    0.71    0.09
   2  11   2    0.70    0.08
   2  11   2    0.81    0.11
  -3 -11  -2    4.63    0.20
  -3 -11  -2    4.41    0.19
   3  11   2    4.20    0.19
   3  11   2    4.10    0.21
   3  11   2    4.62    0.19
   3  11   2    4.57    0.20
  -4 -11  -2    0.26    0.06
  -4 -11  -2    0.49    0.09
   4  11   2    0.46    0.09
   4  11   2    0.34    0.07
   4  11   2    0.24    0.07
   4  11   2    0.27    0.07
  -5 -11  -2    1.84    0.12
  -5 -11  -2    1.80    0.13
   5  11   2    1.73    0.13
   5  11   2    1.77    0.12
   5  11   2    1.80    0.12
   5  11   2    1.59    0.12
  -6 -11  -2    0.10    0.06
  -6 -11  -2    0.00    0.06
   6  11   2    0.13    0.07
   6  11   2    0.16    0.06
   6  11   2    0.06    0.07
   6  11   2    0.06    0.06
  -7 -11  -2   -0.05    0.05
  -7 -11  -2   -0.07    0.04
   7  11   2    0.00    0.06
   7  11   2   -0.01    0.05
   7  11   2   -0.01    0.06
   7  11   2   -0.05    0.06
  -8 -11  -2    0.56    0.08
  -8 -11  -2    0.41    0.07
   8  11   2    0.57    0.08
   8  11   2    0.43    0.08
   8  11   2    0.55    0.09
   8  11   2    0.51    0.08
  -9 -11  -2    1.41    0.11
  -9 -11  -2    1.19    0.11
   9  11   2    1.22    0.10
   9  11   2    1.32    0.10
   9  11   2    1.26    0.10
   9  11   2    1.57    0.12
 -10 -11  -2    1.53    0.12
 -10 -11  -2    1.63    0.11
  10  11   2    1.71    0.12
  10  11   2    1.71    0.11
  10  11   2    1.87    0.13
  10  11   2    1.70    0.12
 -11 -11  -2    6.23    0.25
  11  11   2    6.26    0.22
  11  11   2    6.08    0.22
  11  11   2    6.21    0.22
 -12 -11  -2    2.08    0.15
  12  11   2    2.17    0.13
  12  11   2    2.53    0.14
  12  11   2    1.91    0.12
 -13 -11  -2    0.09    0.07
  13  11   2    0.05    0.06
  13  11   2    0.11    0.06
  13  11   2    0.07    0.06
 -14 -11  -2    1.99    0.15
  14  11   2    2.25    0.13
  14  11   2    2.08    0.13
  14  11   2    2.14    0.12
 -15 -11  -2    0.26    0.09
  15  11   2    0.05    0.06
  15  11   2   -0.05    0.05
  15  11   2    0.13    0.06
 -16 -11  -2    2.82    0.19
  16  11   2    2.90    0.14
  16  11   2    2.93    0.15
  16  11   2    2.76    0.14
 -17 -11  -2    0.10    0.08
  17  11   2   -0.07    0.06
  17  11   2    0.00    0.06
 -18 -11  -2    0.17    0.09
  18  11   2   -0.08    0.06
  18  11   2   -0.01    0.06
 -19 -11  -2    0.17    0.10
  19  11   2    0.17    0.06
  19  11   2    0.13    0.07
  11 -12  -2    2.07    0.19
 -11  12   2    2.14    0.18
  10 -12  -2    1.93    0.18
 -10  12   2    1.87    0.17
   9 -12  -2    0.86    0.14
  -9  12   2    0.69    0.12
   8 -12  -2    0.13    0.10
  -8  12   2    0.09    0.08
   7 -12  -2    0.18    0.10
  -7  12   2    0.14    0.09
   6 -12  -2    1.96    0.16
  -6  12   2    1.96    0.15
   5 -12  -2   19.56    0.58
  -5  12   2   19.54    0.54
  -5  12   2   18.68    0.55
   4 -12  -2    2.43    0.18
  -4  12   2    2.40    0.16
  -4  12   2    2.32    0.15
   3 -12  -2    0.00    0.08
  -3  12   2    0.01    0.06
  -3  12   2    0.04    0.06
   2 -12  -2    2.42    0.17
  -2  12   2    2.28    0.16
  -2  12   2    2.27    0.14
   1 -12  -2    6.24    0.25
  -1  12   2    5.91    0.22
   0 -12  -2    1.06    0.11
   0  12   2    1.06    0.11
   0  12   2    1.23    0.13
  -1 -12  -2    0.06    0.07
  -1 -12  -2    0.09    0.07
   1  12   2    0.02    0.07
   1  12   2    0.00    0.06
  -2 -12  -2    2.96    0.17
  -2 -12  -2    3.27    0.18
   2  12   2    3.09    0.17
   2  12   2    3.02    0.17
   2  12   2    3.01    0.19
  -3 -12  -2   -0.08    0.06
  -3 -12  -2   -0.02    0.06
   3  12   2   -0.08    0.06
   3  12   2   -0.01    0.06
   3  12   2   -0.04    0.07
  -4 -12  -2    8.05    0.29
  -4 -12  -2    6.86    0.26
   4  12   2    7.51    0.30
   4  12   2    7.51    0.27
   4  12   2    7.45    0.27
  -5 -12  -2   18.10    0.50
  -5 -12  -2   18.86    0.54
   5  12   2   18.07    0.51
   5  12   2   18.37    0.51
   5  12   2   18.51    0.55
  -6 -12  -2    2.90    0.16
  -6 -12  -2    2.98    0.15
   6  12   2    2.87    0.16
   6  12   2    2.99    0.17
   6  12   2    2.70    0.16
  -7 -12  -2    4.34    0.20
  -7 -12  -2    4.06    0.17
   7  12   2    4.18    0.20
   7  12   2    3.95    0.18
   7  12   2    4.16    0.19
   7  12   2    3.93    0.19
  -8 -12  -2    0.16    0.07
  -8 -12  -2    0.19    0.07
   8  12   2    0.09    0.07
   8  12   2    0.12    0.06
   8  12   2    0.20    0.07
   8  12   2    0.09    0.07
  -9 -12  -2    1.07    0.11
  -9 -12  -2    1.03    0.10
   9  12   2    1.31    0.12
   9  12   2    1.14    0.11
   9  12   2    1.30    0.11
   9  12   2    1.11    0.10
 -10 -12  -2   11.38    0.38
  10  12   2   11.56    0.35
  10  12   2   12.22    0.36
  10  12   2   11.63    0.36
  10  12   2   11.81    0.37
 -11 -12  -2    3.18    0.18
  11  12   2    3.61    0.17
  11  12   2    3.45    0.17
  11  12   2    3.66    0.17
 -12 -12  -2    0.10    0.07
  12  12   2    0.08    0.07
  12  12   2    0.15    0.07
  12  12   2    0.07    0.07
 -13 -12  -2    1.35    0.13
  13  12   2    1.54    0.12
  13  12   2    1.56    0.12
  13  12   2    1.50    0.11
 -14 -12  -2    9.58    0.35
  14  12   2    9.05    0.30
  14  12   2    9.15    0.30
  14  12   2    9.32    0.30
 -15 -12  -2    0.48    0.10
  15  12   2    0.50    0.08
  15  12   2    0.60    0.08
  15  12   2    0.52    0.08
 -16 -12  -2    0.49    0.11
  16  12   2    0.45    0.09
  16  12   2    0.67    0.09
  16  12   2    0.64    0.08
 -17 -12  -2    3.32    0.22
  17  12   2    3.42    0.16
  17  12   2    3.27    0.17
 -18 -12  -2    0.29    0.10
  18  12   2    0.35    0.08
  18  12   2    0.28    0.08
 -19 -12  -2    0.13    0.10
  19  12   2    0.16    0.07
  19  12   2    0.02    0.06
  10 -13  -2    0.13    0.12
 -10  13   2    0.13    0.10
   9 -13  -2    1.47    0.17
  -9  13   2    1.59    0.15
   8 -13  -2    1.03    0.15
  -8  13   2    1.00    0.13
   7 -13  -2    3.06    0.21
  -7  13   2    2.85    0.19
   6 -13  -2    0.37    0.11
  -6  13   2    0.28    0.08
   5 -13  -2    0.03    0.09
  -5  13   2   -0.06    0.07
  -5  13   2   -0.07    0.06
   4 -13  -2    0.73    0.11
  -4  13   2    0.73    0.10
  -4  13   2    0.61    0.11
   3 -13  -2    1.29    0.14
  -3  13   2    0.92    0.10
  -3  13   2    1.11    0.12
   2 -13  -2    1.53    0.15
  -2  13   2    1.71    0.13
  -2  13   2    1.75    0.14
   1 -13  -2    0.74    0.11
  -1  13   2    0.69    0.10
  -1  13   2    0.79    0.09
   0 -13  -2    1.01    0.12
  -1 -13  -2    9.20    0.33
   1  13   2    8.79    0.32
  -2 -13  -2    1.07    0.11
   2  13   2    1.07    0.12
  -3 -13  -2    7.27    0.30
  -3 -13  -2    7.65    0.28
   3  13   2    7.91    0.28
   3  13   2    7.36    0.29
   3  13   2    7.42    0.31
  -4 -13  -2    1.10    0.11
  -4 -13  -2    0.95    0.11
   4  13   2    1.06    0.12
   4  13   2    1.24    0.13
   4  13   2    1.25    0.11
  -5 -13  -2    3.77    0.18
  -5 -13  -2    3.89    0.21
   5  13   2    3.68    0.18
   5  13   2    3.93    0.21
   5  13   2    3.64    0.19
  -6 -13  -2    0.14    0.07
  -6 -13  -2    0.14    0.06
   6  13   2    0.15    0.07
   6  13   2    0.14    0.08
   6  13   2    0.06    0.07
  -7 -13  -2    0.77    0.10
   7  13   2    0.87    0.12
   7  13   2    0.77    0.10
   7  13   2    0.60    0.09
  -8 -13  -2    0.43    0.09
  -8 -13  -2    0.33    0.08
   8  13   2    0.45    0.09
   8  13   2    0.50    0.08
   8  13   2    0.38    0.09
  -9 -13  -2    0.43    0.08
  -9 -13  -2    0.37    0.08
   9  13   2    0.46    0.08
   9  13   2    0.43    0.09
   9  13   2    0.28    0.08
 -10 -13  -2    0.40    0.09
  10  13   2    0.27    0.08
  10  13   2    0.29    0.08
 -11 -13  -2    0.20    0.08
  11  13   2    0.28    0.08
  11  13   2    0.18    0.07
 -12 -13  -2    3.89    0.22
  12  13   2    3.71    0.18
  12  13   2    3.67    0.18
 -13 -13  -2    2.95    0.19
  13  13   2    2.92    0.16
  13  13   2    3.07    0.17
 -14 -13  -2    2.30    0.17
  14  13   2    2.03    0.13
  14  13   2    2.01    0.14
 -15 -13  -2   -0.07    0.07
  15  13   2    0.01    0.06
  15  13   2   -0.08    0.06
 -16 -13  -2    3.43    0.21
  16  13   2    3.07    0.17
  16  13   2    3.30    0.17
 -17 -13  -2    2.30    0.19
  17  13   2    2.02    0.14
 -18 -13  -2    0.15    0.10
  18  13   2    0.07    0.07
 -19 -13  -2    0.40    0.11
  19  13   2    0.29    0.08
   9 -14  -2    0.07    0.11
   8 -14  -2    0.01    0.11
   7 -14  -2    0.42    0.13
   6 -14  -2    0.43    0.12
  -6  14   2    0.53    0.10
   5 -14  -2    0.20    0.11
  -5  14   2    0.10    0.07
   4 -14  -2    0.34    0.11
  -4  14   2    0.11    0.08
  -4  14   2    0.28    0.09
   3 -14  -2    1.07    0.13
  -3  14   2    0.94    0.10
  -3  14   2    0.83    0.11
   2 -14  -2   -0.02    0.09
  -2  14   2    0.04    0.06
  -2  14   2   -0.01    0.08
   1 -14  -2    0.01    0.08
  -1  14   2   -0.13    0.05
  -1  14   2    0.11    0.08
   0 -14  -2    0.34    0.10
   0  14   2    0.14    0.08
  -1 -14  -2    1.06    0.13
  -2 -14  -2    0.13    0.08
   2  14   2    0.03    0.08
  -3 -14  -2    5.19    0.23
   3  14   2    5.56    0.24
  -4 -14  -2    0.48    0.09
   4  14   2    0.20    0.09
  -5 -14  -2    0.02    0.06
  -5 -14  -2    0.05    0.07
   5  14   2    0.02    0.07
   5  14   2    0.08    0.07
  -6 -14  -2    4.47    0.20
  -6 -14  -2    4.48    0.22
   6  14   2    4.17    0.23
   6  14   2    4.47    0.22
   6  14   2    4.06    0.20
  -7 -14  -2    2.70    0.17
   7  14   2    2.87    0.18
   7  14   2    2.74    0.18
   7  14   2    2.80    0.17
  -8 -14  -2    0.82    0.10
  -8 -14  -2    0.64    0.10
   8  14   2    0.55    0.10
   8  14   2    0.60    0.09
   8  14   2    0.56    0.10
  -9 -14  -2    0.73    0.10
   9  14   2    0.63    0.10
   9  14   2    0.73    0.11
   9  14   2    0.61    0.10
 -10 -14  -2    0.56    0.10
  10  14   2    0.52    0.09
  10  14   2    0.49    0.09
 -11 -14  -2    0.05    0.07
  11  14   2    0.06    0.07
  11  14   2   -0.06    0.06
 -12 -14  -2    0.04    0.07
  12  14   2   -0.02    0.07
  12  14   2    0.03    0.06
 -13 -14  -2    0.06    0.07
  13  14   2   -0.10    0.06
  13  14   2   -0.07    0.07
 -14 -14  -2    0.42    0.10
  14  14   2    0.27    0.08
  14  14   2    0.36    0.09
 -15 -14  -2    2.19    0.18
  15  14   2    2.75    0.17
  15  14   2    2.68    0.16
 -16 -14  -2    2.20    0.19
  16  14   2    2.15    0.15
  16  14   2    1.81    0.14
 -17 -14  -2    0.13    0.10
  17  14   2    0.00    0.07
  17  14   2    0.00    0.08
 -18 -14  -2   -0.06    0.08
  18  14   2   -0.04    0.07
   8 -15  -2    1.48    0.18
   7 -15  -2   -0.03    0.11
   6 -15  -2    0.16    0.12
   5 -15  -2    5.00    0.28
   4 -15  -2    1.01    0.15
  -4  15   2    1.27    0.14
   3 -15  -2    0.39    0.11
  -3  15   2    0.13    0.09
   2 -15  -2    1.70    0.16
  -2  15   2    1.35    0.15
   1 -15  -2    4.07    0.23
  -1  15   2    3.73    0.22
   0 -15  -2    0.82    0.13
   0  15   2    0.93    0.13
  -1 -15  -2    3.92    0.22
   1  15   2    4.40    0.23
  -2 -15  -2    1.02    0.13
  -3 -15  -2    0.15    0.09
   3  15   2    0.17    0.09
  -4 -15  -2   -0.03    0.08
   4  15   2   -0.01    0.08
  -5 -15  -2    6.08    0.25
   5  15   2    5.73    0.26
   6  15   2    0.01    0.08
   7  15   2    0.23    0.08
   7  15   2    0.12    0.08
  -8 -15  -2    0.16    0.08
  -8 -15  -2    0.25    0.09
   8  15   2    0.22    0.08
   8  15   2    0.13    0.09
  -9 -15  -2    0.39    0.10
   9  15   2    0.35    0.09
   9  15   2    0.24    0.09
 -10 -15  -2    0.40    0.09
  10  15   2    0.39    0.09
  10  15   2    0.45    0.10
 -11 -15  -2   -0.03    0.07
  11  15   2   -0.02    0.07
  11  15   2   -0.05    0.08
 -12 -15  -2    0.51    0.11
  12  15   2    0.68    0.11
  12  15   2    0.73    0.11
 -13 -15  -2    3.00    0.20
  13  15   2    3.41    0.19
  13  15   2    3.15    0.18
 -14 -15  -2    0.82    0.13
  14  15   2    0.78    0.11
  14  15   2    0.63    0.10
 -15 -15  -2    0.29    0.11
  15  15   2    0.61    0.11
  15  15   2    0.42    0.10
 -16 -15  -2   -0.03    0.08
  16  15   2   -0.05    0.08
  16  15   2    0.10    0.08
 -17 -15  -2    0.26    0.11
  17  15   2    0.13    0.08
  17  15   2    0.24    0.09
 -18 -15  -2    0.16    0.11
   7 -16  -2    2.62    0.23
   6 -16  -2   -0.07    0.11
   5 -16  -2    0.01    0.10
   4 -16  -2    1.14    0.16
   3 -16  -2   -0.10    0.10
  -3  16   2    0.06    0.10
   2 -16  -2    0.84    0.13
  -2  16   2    0.76    0.13
   1 -16  -2    0.17    0.10
  -1  16   2    0.11    0.10
   0 -16  -2    1.54    0.16
   0  16   2    1.97    0.17
  -1 -16  -2    0.26    0.10
   1  16   2    0.21    0.10
  -2 -16  -2    1.58    0.15
   2  16   2    1.87    0.17
  -3 -16  -2    0.76    0.12
  -4 -16  -2    1.87    0.16
   4  16   2    1.80    0.16
  -5 -16  -2    0.33    0.09
   5  16   2    0.35    0.10
   6  16   2    0.05    0.09
   7  16   2    0.29    0.10
  -8 -16  -2    0.16    0.09
   8  16   2   -0.06    0.08
   8  16   2   -0.04    0.07
  -9 -16  -2    2.32    0.18
   9  16   2    2.31    0.17
   9  16   2    1.98    0.17
 -10 -16  -2    1.13    0.14
  10  16   2    1.46    0.14
  10  16   2    1.36    0.14
 -11 -16  -2    0.77    0.12
  11  16   2    0.81    0.12
  11  16   2    0.64    0.11
 -12 -16  -2    0.35    0.10
  12  16   2    0.27    0.09
  12  16   2    0.15    0.09
 -13 -16  -2    0.77    0.13
  13  16   2    0.44    0.10
  13  16   2    0.59    0.11
 -14 -16  -2    0.23    0.11
  14  16   2    0.11    0.08
  14  16   2    0.17    0.09
 -15 -16  -2    0.07    0.09
  15  16   2    0.13    0.08
  15  16   2    0.25    0.09
 -16 -16  -2    1.10    0.16
  16  16   2    1.29    0.14
  16  16   2    1.26    0.13
 -17 -16  -2   -0.10    0.09
  17  16   2   -0.04    0.08
  17  16   2   -0.02    0.07
   6 -17  -2    0.09    0.12
   5 -17  -2    0.48    0.14
   4 -17  -2    0.72    0.16
   3 -17  -2    1.08    0.17
  -3  17   2    1.19    0.15
   2 -17  -2   -0.06    0.11
  -2  17   2    0.09    0.10
   1 -17  -2    0.12    0.11
  -1  17   2    0.14    0.11
   0 -17  -2   -0.01    0.10
   0  17   2    0.04    0.10
  -1 -17  -2   -0.01    0.10
   1  17   2    0.03    0.10
  -2 -17  -2   -0.07    0.09
   2  17   2    0.05    0.09
  -3 -17  -2    0.32    0.10
   3  17   2    0.20    0.10
  -4 -17  -2    2.19    0.17
   5  17   2    0.28    0.10
   6  17   2   -0.03    0.09
   7  17   2   -0.05    0.09
  -8 -17  -2    1.19    0.14
   8  17   2    1.10    0.14
  -9 -17  -2    0.36    0.11
   9  17   2    0.38    0.12
 -10 -17  -2    0.73    0.13
  10  17   2    0.62    0.12
  10  17   2    0.48    0.11
 -11 -17  -2    0.23    0.10
  11  17   2    0.38    0.10
  11  17   2    0.37    0.11
 -12 -17  -2    0.16    0.09
  12  17   2   -0.15    0.09
  12  17   2    0.19    0.09
 -13 -17  -2    0.81    0.13
  13  17   2    0.99    0.13
  13  17   2    0.81    0.13
 -14 -17  -2    0.29    0.11
  14  17   2    0.24    0.10
  14  17   2    0.38    0.11
 -15 -17  -2   -0.04    0.08
  15  17   2    0.03    0.09
  15  17   2   -0.01    0.08
 -16 -17  -2    1.82    0.19
  16  17   2    1.99    0.16
  16  17   2    1.99    0.17
   4 -18  -2    0.44    0.15
   3 -18  -2    1.47    0.19
   2 -18  -2   -0.04    0.10
  -2  18   2    0.11    0.12
   1 -18  -2    0.16    0.12
  -1  18   2    0.09    0.11
   0 -18  -2   -0.03    0.10
   0  18   2   -0.04    0.11
  -1 -18  -2   -0.01    0.10
   1  18   2    0.13    0.11
  -2 -18  -2    1.65    0.17
   2  18   2    1.63    0.18
  -3 -18  -2   -0.01    0.09
   3  18   2    0.21    0.11
   4  18   2    1.32    0.16
  -7 -18  -2    0.57    0.11
   7  18   2    0.49    0.11
  -8 -18  -2    0.04    0.08
   8  18   2   -0.03    0.09
  -9 -18  -2    0.11    0.09
   9  18   2    0.23    0.11
 -10 -18  -2    1.40    0.16
  10  18   2    1.23    0.15
 -11 -18  -2    0.48    0.12
  11  18   2    0.32    0.11
 -12 -18  -2    0.11    0.10
  12  18   2   -0.11    0.09
 -13 -18  -2    1.79    0.18
  13  18   2    1.85    0.17
  13  18   2    1.71    0.16
 -14 -18  -2    0.15    0.10
  14  18   2    0.11    0.10
  14  18   2    0.08    0.10
 -15 -18  -2    0.11    0.11
  15  18   2    0.14    0.10
  15  18   2    0.10    0.09
   2 -19  -2    1.67    0.20
  -2  19   2    1.48    0.18
   1 -19  -2    0.78    0.16
  -1  19   2    1.02    0.16
   0 -19  -2    0.03    0.11
   0  19   2    0.13    0.12
  -1 -19  -2    0.10    0.11
   1  19   2   -0.16    0.10
  -2 -19  -2   -0.08    0.10
   2  19   2    0.27    0.11
   3  19   2    0.23    0.12
   4  19   2    2.79    0.22
   5  19   2    0.24    0.12
  -6 -19  -2    0.59    0.13
   6  19   2    0.29    0.12
  -7 -19  -2    1.45    0.16
  -8 -19  -2    3.83    0.25
  -9 -19  -2    0.20    0.10
 -10 -19  -2    0.05    0.09
 -11 -19  -2    0.14    0.10
 -12 -19  -2   -0.15    0.08
 -13 -19  -2    0.18    0.11
  -1 -20  -2    0.16    0.13
   1  20   2    0.12    0.13
   2  20   2    0.17    0.12
   3  20   2    0.06    0.12
   4  20   2    0.10    0.12
   5  20   2    0.03    0.10
  -6 -20  -2    0.08    0.10
   6  20   2    0.10    0.11
  -7 -20  -2    0.01    0.10
   7  20   2    0.31    0.13
  -8 -20  -2   -0.08    0.09
   8  20   2    0.05    0.12
  -9 -20  -2    0.62    0.13
   9  20   2    0.47    0.13
 -10 -20  -2    0.98    0.15
  10  20   2    1.21    0.17
 -11 -20  -2    0.51    0.14
   6  19  -3    0.44    0.14
  -6 -19   3    0.30    0.11
   5  19  -3    0.63    0.15
  -5 -19   3    0.47    0.13
   4  19  -3    0.74    0.15
  -4 -19   3    0.48    0.13
   3  19  -3    0.51    0.15
  -3 -19   3    0.57    0.13
  10  18  -3    1.43    0.16
 -10 -18   3    1.53    0.17
   9  18  -3   -0.15    0.09
  -9 -18   3   -0.07    0.09
   8  18  -3    1.88    0.19
  -8 -18   3    1.88    0.18
   7  18  -3    0.41    0.13
  -7 -18   3    0.29    0.11
   6  18  -3    0.38    0.13
  -6 -18   3    0.40    0.12
   5  18  -3    1.14    0.16
  -5 -18   3    1.53    0.16
   4  18  -3    0.74    0.14
  -4 -18   3    0.80    0.13
   3  18  -3    0.19    0.12
  -3 -18   3    0.30    0.10
   2  18  -3    0.22    0.12
  -2 -18   3    0.11    0.10
   1  18  -3    0.12    0.12
   0  18  -3    0.30    0.12
  -1  18  -3    0.53    0.15
   1 -18   3    0.38    0.13
  -2  18  -3    0.82    0.16
   2 -18   3    0.43    0.14
  12  17  -3    0.67    0.13
  12  17  -3    0.67    0.12
[truncated: 1,500,857 more chars]
