# Supplementary material for: Crystal structure of 2,2′′-bis­(2,7-di­chloro-9-hy­droxy-9H-fluoren-9-yl)-1,1′:4′,1′′-terphenyl tri­ethyl­amine trisolvate
Source: Acta Crystallogr E Crystallogr Commun. 2015 Nov 4;71(Pt 12):1439–43. doi: 10.1107/S2056989015018824 (PMC4719809; doi:10.1107/S2056989015018824)
Supplement: Supplementary file 2 [file e-71-01439-Isup2.hkl]

#
# h,k,l, Fc-squared, Fo-squared, sigma(Fo-squared), status flag
#
data_I
_shelx_title ' Klien_3_0m in P-1'
_shelx_refln_list_code          4
_shelx_F_calc_maximum      325.07
_exptl_crystal_F_000      1096.00
_reflns_d_resolution_high  0.7472

loop_
 _space_group_symop_operation_xyz
 'x, y, z'
 '-x, -y, -z'

_cell_length_a    14.5995
_cell_length_b    14.8094
_cell_length_c    15.7705
_cell_angle_alpha  68.373
_cell_angle_beta   66.837
_cell_angle_gamma  67.558

_shelx_F_squared_multiplier     1.000

loop_
 _refln_index_h
 _refln_index_k
 _refln_index_l
 _refln_F_squared_calc
 _refln_F_squared_meas
 _refln_F_squared_sigma
 _refln_observed_status
   2   0   0        346.33        442.96         4.86 o
   3   0   0         75.58         85.49         2.08 o
   4   0   0       9578.75       9382.17        94.48 o
   5   0   0        147.01        145.18         3.95 o
   6   0   0       7162.84       7297.32        54.85 o
   7   0   0         61.62         54.54         1.71 o
   8   0   0         60.26         65.75         1.99 o
   9   0   0        426.27        403.49         5.42 o
  10   0   0        184.28        165.00         4.07 o
  11   0   0         66.26         67.91         2.91 o
  12   0   0       2231.72       1950.64        25.14 o
  13   0   0         22.34         27.39         3.19 o
  14   0   0          0.25         -1.62         2.77 o
  15   0   0        283.06        299.48         7.81 o
  16   0   0        286.79        329.39        10.02 o
  17   0   0         15.59         21.87         5.40 o
 -16   1   0        139.40        163.14         6.61 o
 -15   1   0        118.91        101.92         5.40 o
 -14   1   0         56.72         60.15         5.65 o
 -13   1   0          9.33         11.05         3.88 o
 -12   1   0         27.23         30.87         3.31 o
 -11   1   0        144.93        149.54         3.85 o
 -10   1   0         98.10         86.52         3.89 o
  -9   1   0        455.37        446.99         5.11 o
  -8   1   0        381.60        370.61         4.92 o
  -7   1   0        402.02        400.34         5.47 o
  -6   1   0       6248.10       6363.18        59.14 o
  -5   1   0       1104.95       1173.43        12.09 o
  -4   1   0          8.66          5.91         1.15 o
  -3   1   0        631.56        675.26         7.21 o
  -2   1   0      29714.51      28262.23       405.16 o
  -1   1   0        475.27        426.58         6.66 o
   2   1   0      13443.04      13186.43       152.51 o
   3   1   0       1819.62       2026.71        32.84 o
   4   1   0        134.22        168.59         4.06 o
   5   1   0         23.39         33.12         1.83 o
   6   1   0        432.84        481.04         6.21 o
   7   1   0        578.05        536.80         6.92 o
   8   1   0          1.58          5.40         1.32 o
   9   1   0        162.74        154.16         4.17 o
  10   1   0        834.11        788.05         9.08 o
  11   1   0        383.97        389.48         5.69 o
  12   1   0        222.14        196.95         5.07 o
  13   1   0        275.33        258.14         6.08 o
  14   1   0          7.03         13.86         2.81 o
  15   1   0        127.93        143.93         7.27 o
  16   1   0        475.41        496.93        11.90 o
  17   1   0          0.45          4.24         4.01 o
 -16   2   0        284.74        315.79        11.15 o
 -15   2   0        138.05        171.97         7.98 o
 -14   2   0         50.95         43.88         5.40 o
 -13   2   0          0.61          0.29         3.13 o
 -12   2   0          3.58          0.13         2.48 o
 -11   2   0         18.79         11.42         1.66 o
 -10   2   0        276.22        281.41         4.83 o
  -9   2   0       1284.78       1218.37        12.67 o
  -8   2   0         15.34         25.13         2.06 o
  -7   2   0         66.96         61.91         2.45 o
  -6   2   0        125.28        248.15         4.46 o
  -5   2   0       1040.19        988.09        10.00 o
  -4   2   0        143.58        163.38         2.86 o
  -3   2   0        284.75        218.06         3.25 o
  -2   2   0       7729.23       7744.62        61.45 o
  -1   2   0       5047.93       5097.46        46.97 o
   0   2   0         25.32         85.14         1.83 o
   1   2   0        953.63       1005.36         8.59 o
   2   2   0      11117.10      11471.39        98.32 o
   3   2   0        428.33        417.05         4.57 o
   4   2   0       4489.59       4396.79        70.04 o
   5   2   0        453.54        467.34        10.66 o
   6   2   0       3059.76       3597.26        59.34 o
   7   2   0         28.31         51.98         4.30 o
   8   2   0        135.49         92.59         6.72 o
   9   2   0        423.93        456.19         7.30 o
  10   2   0       2795.19       2878.59        38.77 o
  11   2   0         60.49         62.33         3.57 o
  12   2   0        179.01        195.30         6.72 o
  13   2   0          0.05          1.65         1.91 o
  14   2   0         53.05         69.78         3.26 o
  15   2   0         24.82         22.55         3.92 o
  16   2   0         47.35         46.50         8.56 o
  17   2   0         28.70         20.95         4.06 o
 -16   3   0         10.73         11.45         5.36 o
 -15   3   0         87.15        105.96         9.85 o
 -14   3   0        647.76        666.64        15.74 o
 -13   3   0         25.49         40.53         4.19 o
 -12   3   0         21.73         25.22         3.09 o
 -11   3   0        567.42        609.32         9.24 o
 -10   3   0        196.83        172.25         4.76 o
  -9   3   0         77.23         76.13         3.26 o
  -8   3   0        509.55        527.13         7.73 o
  -7   3   0       2013.16       2022.28        19.36 o
  -6   3   0        619.30        668.57         7.83 o
  -5   3   0      11085.11      11682.18        99.24 o
  -4   3   0        520.36        482.10         6.02 o
  -3   3   0       2066.04       2270.85        20.71 o
  -2   3   0       4500.37       4168.09        36.36 o
  -1   3   0       6548.20       6533.77        70.14 o
   0   3   0       1543.65       1510.97        17.50 o
   1   3   0          5.00          6.36         0.98 o
   2   3   0       3164.32       3331.05        28.86 o
   3   3   0       2505.46       2458.91        21.62 o
   4   3   0       5780.58       5575.40        63.75 o
   5   3   0        455.67        402.53         4.67 o
   6   3   0         79.89         81.18         4.75 o
   7   3   0       3327.68       3508.72        58.55 o
   8   3   0       1242.54       1143.63        23.34 o
   9   3   0          7.13          9.20         3.50 o
  10   3   0       2292.12       2350.30        43.51 o
  11   3   0          3.94          3.76         4.48 o
  12   3   0         84.38         93.80         5.49 o
  13   3   0        105.66        130.54         5.90 o
  14   3   0        281.68        293.51        12.90 o
  15   3   0          6.40          6.77         2.40 o
  16   3   0         79.47         79.11         5.36 o
  17   3   0          0.01          3.70         3.26 o
 -15   4   0         25.83         21.18         5.51 o
 -14   4   0        126.78        121.01         9.73 o
 -13   4   0        517.38        572.72        11.24 o
 -12   4   0          5.89          1.19         3.56 o
 -11   4   0        243.93        235.04         6.74 o
 -10   4   0       1154.52       1080.25        13.90 o
  -9   4   0        247.32        239.38         5.89 o
  -8   4   0        640.55        698.04         9.96 o
  -7   4   0        788.74        785.62         9.55 o
  -6   4   0        114.56         84.71         2.98 o
  -5   4   0       4564.66       4701.50        41.67 o
  -4   4   0         23.45         18.33         2.02 o
  -3   4   0       3504.03       3908.33        34.73 o
  -2   4   0        453.66        406.62         5.31 o
  -1   4   0       3204.21       3079.57        32.41 o
   0   4   0       1439.77       1603.74        15.03 o
   1   4   0        875.57       1081.68        10.74 o
   2   4   0       3205.49       3762.98        32.73 o
   3   4   0       6267.70       5965.25        55.24 o
   4   4   0        233.32        232.23         3.54 o
   5   4   0       2587.17       2649.64        23.49 o
   6   4   0       1056.90       1098.18        11.45 o
   7   4   0       2747.29       2789.42        32.52 o
   8   4   0       2148.01       2202.84        26.59 o
   9   4   0        447.50        416.25        28.54 o
  10   4   0         16.51         21.79         4.30 o
  11   4   0        120.59        104.09         7.49 o
  12   4   0        568.55        500.44        15.77 o
  13   4   0          1.55          3.54         4.55 o
  14   4   0       1084.67       1040.99        26.08 o
  15   4   0        108.24        119.37         9.08 o
  16   4   0         50.72         60.36        13.43 o
  17   4   0        238.65        240.75         7.02 o
 -15   5   0         70.44         73.10         7.31 o
 -14   5   0          5.39          1.06         3.31 o
 -13   5   0          5.75          1.07         8.98 o
 -12   5   0        349.04        357.80        12.49 o
 -11   5   0          1.24         -1.36         2.80 o
 -10   5   0         61.43         60.85         3.84 o
  -9   5   0        711.56        691.54        10.64 o
  -8   5   0       1493.82       1408.28        17.73 o
  -7   5   0         29.90         34.02         2.55 o
  -6   5   0        848.64        798.17         9.84 o
  -5   5   0        288.84        296.24         5.17 o
  -4   5   0          0.20          2.20         1.79 o
  -3   5   0       5729.83       5843.15        47.89 o
  -2   5   0       4206.68       4289.35        41.02 o
  -1   5   0        148.96         86.48         3.63 o
   0   5   0        394.28        457.88         6.03 o
   1   5   0       1018.11        954.48        10.01 o
   2   5   0         34.44         28.23         1.74 o
   3   5   0         24.19          7.61         1.42 o
   4   5   0        172.18        221.22         3.55 o
   5   5   0        991.77       1038.38        11.08 o
   6   5   0          0.12          3.47         1.12 o
   7   5   0       2630.38       2772.03        24.81 o
   8   5   0        450.38        461.95         7.68 o
   9   5   0          9.64         14.13         3.35 o
  10   5   0          0.20         -1.60         1.96 o
  11   5   0        812.79        745.72        13.58 o
  12   5   0       1923.01       1942.90        38.76 o
  13   5   0        188.28        175.83        11.19 o
  14   5   0        175.67        177.71        12.87 o
  15   5   0         88.98         49.25         7.49 o
  16   5   0          0.85          0.48         5.37 o
  17   5   0          0.00         -4.20         6.18 o
 -14   6   0          4.70          8.10         5.57 o
 -13   6   0         21.19          9.18         5.57 o
 -12   6   0         21.56         24.81         5.57 o
 -11   6   0          9.17          8.10         3.97 o
 -10   6   0       1286.98       1327.66        19.09 o
  -9   6   0         76.60        100.57         4.46 o
  -8   6   0        811.96        774.69        11.56 o
  -7   6   0         76.96         92.90         3.67 o
  -6   6   0        900.65        889.77        10.98 o
  -5   6   0       1080.87       1175.96        13.27 o
  -4   6   0        427.60        351.52         5.96 o
  -3   6   0       1310.64       1386.08        14.54 o
  -2   6   0         56.93         50.72         2.56 o
  -1   6   0       2539.03       2713.96        34.05 o
   0   6   0       3045.78       2943.05        29.36 o
   1   6   0       1433.26       1512.43        15.03 o
   2   6   0       2382.52       2379.94        22.22 o
   3   6   0        560.43        695.13        10.44 o
   4   6   0         15.02         25.69         1.89 o
   5   6   0        670.07        635.55         8.67 o
   6   6   0       1009.45       1072.05        11.85 o
   7   6   0          9.95         24.89         1.67 o
   8   6   0        625.51        661.51         7.35 o
   9   6   0         11.28         -0.35         1.49 o
  10   6   0        157.17        145.83         3.65 o
  11   6   0        321.89        289.33         7.66 o
  12   6   0         37.26         54.92         3.66 o
  13   6   0        563.67        504.36        10.93 o
  14   6   0         85.55         63.65         7.49 o
  15   6   0         63.56         60.34         7.49 o
  16   6   0          0.06         -3.04         5.37 o
  17   6   0         76.93         63.22         9.08 o
 -14   7   0         26.79         42.93         6.87 o
 -13   7   0         14.21         10.77         5.74 o
 -12   7   0        131.86        160.02         9.05 o
 -11   7   0          0.92          8.50         4.92 o
 -10   7   0         58.82         92.30         7.11 o
  -9   7   0        604.36        549.78        12.16 o
  -8   7   0         17.64         25.06         4.07 o
  -7   7   0        709.96        690.49        10.00 o
  -6   7   0       4881.25       4838.13        44.50 o
  -5   7   0        258.30        243.43         5.47 o
  -4   7   0        944.52        981.16        11.82 o
  -3   7   0         57.80         54.23         3.04 o
  -2   7   0          4.11          4.10         1.53 o
  -1   7   0       1359.85       1327.48        19.28 o
   0   7   0       2180.97       2391.81        27.40 o
   1   7   0         18.07         36.44         2.33 o
   2   7   0         38.54         40.94         2.27 o
   3   7   0         41.13         12.70         1.95 o
   4   7   0        360.51        388.63         6.16 o
   5   7   0         60.05         52.09         2.27 o
   6   7   0       1128.68       1350.73        14.75 o
   7   7   0        599.54        506.44         7.06 o
   8   7   0         31.34         31.49         2.14 o
   9   7   0        223.14        209.27         5.34 o
  10   7   0       1924.36       1924.62        21.89 o
  11   7   0        700.94        690.43         9.78 o
  12   7   0        200.96        189.09         5.24 o
  13   7   0       1111.53       1122.15        14.08 o
  14   7   0          5.71          2.29         2.91 o
  15   7   0          1.53          5.36         3.57 o
  16   7   0          0.23         -0.07         5.90 o
  17   7   0        301.98        318.12        16.09 o
 -13   8   0         20.94         36.22         7.11 o
 -12   8   0         71.39         60.28         7.31 o
 -11   8   0        202.84        183.26         9.46 o
 -10   8   0        284.03        262.67        10.95 o
  -9   8   0          1.05         -0.75         4.52 o
  -8   8   0         31.08         56.40         5.74 o
  -7   8   0         62.16         68.98         5.19 o
  -6   8   0          0.83          1.73         2.83 o
  -5   8   0         22.47         24.80         2.93 o
  -4   8   0        242.56        242.80         5.79 o
  -3   8   0          4.35          6.46         2.21 o
  -2   8   0       1489.61       1582.81        18.18 o
  -1   8   0        255.02        275.70        10.49 o
   0   8   0         83.54         81.03         4.69 o
   1   8   0        333.26        308.34         5.78 o
   2   8   0         53.61         38.76         2.65 o
   3   8   0         65.19         56.62         2.87 o
   4   8   0        115.18        135.06         4.09 o
   5   8   0       1717.93       1639.51        16.60 o
   6   8   0          5.66          3.87         1.61 o
   7   8   0        605.54        611.59         8.43 o
   8   8   0         57.97         55.58         2.80 o
   9   8   0        353.76        387.59         7.76 o
  10   8   0       1899.43       1898.29        19.75 o
  11   8   0       1095.65       1082.72        15.36 o
  12   8   0        132.80        106.22         3.99 o
  13   8   0          3.86         -1.73         2.41 o
  14   8   0        296.01        300.44         6.32 o
  15   8   0        136.13        148.02         5.44 o
  16   8   0          0.70         -3.40         2.82 o
  17   8   0          3.60          5.74         2.86 o
 -12   9   0          3.03         12.79         6.22 o
 -11   9   0          2.60          2.73         5.57 o
 -10   9   0        371.38        362.92        13.10 o
  -9   9   0         15.22         25.97         5.57 o
  -8   9   0        137.59        122.48         7.70 o
  -7   9   0         31.36         18.02         4.32 o
  -6   9   0          4.12         10.66         3.75 o
  -5   9   0          3.72         -0.08         2.87 o
  -4   9   0        192.20        177.56         5.70 o
  -3   9   0       1820.42       1858.77        56.29 o
  -2   9   0        144.97        121.72         4.48 o
  -1   9   0          4.13          2.27         2.41 o
   0   9   0        924.39        872.84        15.08 o
   1   9   0        680.15        645.51         9.04 o
   2   9   0          0.15          2.08         2.12 o
   3   9   0          0.76          3.36         2.18 o
   4   9   0       1100.45       1105.51        13.68 o
   5   9   0          0.51         -3.03         2.02 o
   6   9   0         16.25         26.80         2.61 o
   7   9   0         12.93         16.53         2.66 o
   8   9   0         22.42         33.35         2.65 o
   9   9   0         92.23         91.46         3.46 o
  10   9   0         95.06         89.17         3.21 o
  11   9   0        498.31        505.06         9.46 o
  12   9   0        173.57        200.83         6.03 o
  13   9   0        111.75        131.56         5.08 o
  14   9   0         65.06         58.11         3.82 o
  15   9   0        208.36        196.21         7.16 o
  16   9   0         89.54         80.16         5.12 o
  17   9   0          4.84          9.88         4.27 o
 -11  10   0          2.75         11.55         7.49 o
 -10  10   0          1.57          8.39         7.12 o
  -9  10   0         96.62        120.97        10.29 o
  -8  10   0        553.57        612.50        16.36 o
  -7  10   0         52.06         39.19         6.01 o
  -6  10   0        289.66        302.42         9.49 o
  -5  10   0       1907.19       1881.54        27.27 o
  -4  10   0        484.56        477.50        18.40 o
  -3  10   0        380.62        396.94        10.30 o
  -2  10   0         73.22         77.22         4.81 o
  -1  10   0        682.13        611.00        11.18 o
   0  10   0        161.64        177.06         6.56 o
   1  10   0        544.45        623.67        10.96 o
   2  10   0        183.03        159.29         5.09 o
   3  10   0        303.24        315.63         7.93 o
   4  10   0        209.27        236.85         7.61 o
   5  10   0        517.73        559.76         9.20 o
   6  10   0         11.44         14.17         2.46 o
   7  10   0         98.36         89.81         3.76 o
   8  10   0        529.42        481.91         8.20 o
   9  10   0         13.40          7.97         2.56 o
  10  10   0         34.73         35.73         4.47 o
  11  10   0        107.88        108.94         4.83 o
  12  10   0        266.03        269.71         7.51 o
  13  10   0          0.26         -0.97         3.03 o
  14  10   0          0.67          6.08         3.13 o
  15  10   0         28.48         17.64         3.88 o
  16  10   0          7.29         10.60         5.66 o
  17  10   0         45.48         48.43         4.71 o
 -10  11   0        507.18        588.15        40.29 o
  -9  11   0          8.67          3.86         6.99 o
  -8  11   0        130.09        139.75        10.66 o
  -7  11   0        564.34        570.59        19.38 o
  -6  11   0         38.58         33.29         5.74 o
  -5  11   0          3.72         -0.37         4.52 o
  -4  11   0        555.65        495.38        13.54 o
  -3  11   0       1905.46       1812.75        37.99 o
  -2  11   0         60.15         47.00         7.12 o
  -1  11   0         81.05         98.74         5.91 o
   0  11   0        374.10        335.83         9.62 o
   1  11   0        442.67        454.43        13.25 o
   2  11   0          1.93         -4.30         2.88 o
   3  11   0        821.17        825.91        13.38 o
   4  11   0        127.96        111.12         4.44 o
   5  11   0          0.63         -3.72         2.48 o
   6  11   0       1806.85       1769.87        18.95 o
   7  11   0          0.80         -1.25         2.48 o
   8  11   0        176.27        181.86         5.36 o
   9  11   0        166.26        181.76         5.46 o
  10  11   0         59.72         63.35         4.48 o
  11  11   0          0.60         -3.52         3.19 o
  12  11   0        628.22        607.56        22.68 o
  13  11   0         94.77         88.69         5.26 o
  14  11   0         44.84         47.31         5.17 o
  15  11   0        227.76        249.85         7.92 o
  16  11   0          4.71          6.11         4.89 o
  -9  12   0        165.54        169.22        12.59 o
  -8  12   0        147.19        168.02        11.79 o
  -7  12   0          0.05        -15.11        10.07 o
  -6  12   0         55.20         48.24         6.17 o
  -5  12   0         13.71         -0.45         4.85 o
  -4  12   0         70.74         39.67         5.74 o
  -3  12   0        236.28        237.66        10.02 o
  -2  12   0        685.80        603.92        22.95 o
  -1  12   0          1.35          3.44         5.10 o
   0  12   0        765.56        833.73        38.61 o
   1  12   0         84.63         70.14         5.29 o
   2  12   0         51.69         53.03         5.82 o
   3  12   0        699.63        658.04        12.18 o
   4  12   0         37.04         41.46         4.26 o
   5  12   0       1492.42       1432.78        19.79 o
   6  12   0          6.95          4.87         3.53 o
   7  12   0        210.50        185.02         6.86 o
   8  12   0        417.48        394.09         8.13 o
   9  12   0         42.63         50.40         5.27 o
  10  12   0        129.73        146.73         6.42 o
  11  12   0        244.35        239.86         8.08 o
  12  12   0        283.75        259.80         8.32 o
  13  12   0         78.16         62.34         5.08 o
  14  12   0        186.54        179.30         6.86 o
  15  12   0        657.61        667.56        15.02 o
  16  12   0         90.63        115.51         7.20 o
  -8  13   0          9.04         10.75         7.83 o
  -7  13   0        101.87        129.14        11.46 o
  -6  13   0          5.80         -5.95         7.28 o
  -5  13   0         20.02         21.33         5.74 o
  -4  13   0        295.23        295.02        11.60 o
  -3  13   0          0.45         -1.68         4.92 o
  -2  13   0          3.51          4.03         6.72 o
  -1  13   0         62.37         67.76         7.91 o
   0  13   0          0.15         -3.70         5.10 o
   1  13   0        126.71        116.40         9.08 o
   2  13   0        162.70        179.98        10.66 o
   3  13   0        398.56        369.45        14.63 o
   4  13   0        178.70        169.34         6.48 o
   5  13   0         28.41         23.12         3.89 o
   6  13   0          2.44          7.12         3.46 o
   7  13   0        555.46        580.17        11.58 o
   8  13   0        238.56        236.65         7.38 o
   9  13   0         29.12         38.41         6.51 o
  10  13   0        130.78        120.87         7.31 o
  11  13   0         63.98         68.21        10.57 o
  12  13   0         99.88         92.00         7.44 o
  13  13   0         49.47         39.15         5.22 o
  14  13   0         60.78         52.86         7.33 o
  15  13   0        198.02        216.52         9.58 o
  -7  14   0         12.83         25.48         8.28 o
  -6  14   0        142.38        117.23        11.00 o
  -5  14   0        247.40        256.86        11.80 o
  -4  14   0          0.21          3.26         9.47 o
  -3  14   0         75.14         84.35         7.70 o
  -2  14   0        380.62        367.97        16.56 o
  -1  14   0         51.07         36.52         8.28 o
   0  14   0         46.64         45.78         7.91 o
   1  14   0        509.42        552.96        18.99 o
   2  14   0         49.60         44.88         7.91 o
   3  14   0         16.04         12.69         5.90 o
   4  14   0        748.94        721.93        29.10 o
   5  14   0        201.02        199.43         8.82 o
   6  14   0          1.61         -0.19         3.54 o
   7  14   0        178.48        188.65         7.08 o
   8  14   0         48.07         50.30         5.16 o
   9  14   0          8.64          4.48         4.52 o
  10  14   0          8.43          4.10         4.52 o
  11  14   0          5.97         -6.09         4.06 o
  12  14   0         53.74         39.10         5.74 o
  13  14   0         80.92         70.63        10.84 o
  14  14   0         11.39          7.83         5.54 o
  15  14   0         59.76         40.85        10.07 o
  -5  15   0        253.24        289.02        17.35 o
  -4  15   0         59.02         47.02         7.40 o
  -3  15   0         10.22         16.25         6.40 o
  -2  15   0         10.05         11.61         8.87 o
  -1  15   0         50.81         63.97         9.08 o
   0  15   0         31.43         34.38         7.91 o
   1  15   0         25.48          9.48         6.69 o
   2  15   0        246.54        250.26        13.45 o
   3  15   0         14.65         13.96         6.69 o
   4  15   0         49.23         43.65         7.91 o
   5  15   0          1.96          7.83         7.83 o
   6  15   0         90.51         95.14        12.31 o
   7  15   0        131.48        135.22         9.87 o
   8  15   0          2.57          0.29         4.71 o
   9  15   0        167.16        173.91         9.25 o
  10  15   0         26.94         10.47         6.95 o
  11  15   0          9.21          7.09         5.17 o
  12  15   0          2.95          9.67         4.92 o
  13  15   0         56.58         63.19         8.28 o
  14  15   0        284.28        330.23        15.30 o
  -4  16   0         34.89         25.74         9.50 o
  -3  16   0        132.66        129.34        12.66 o
  -2  16   0        142.31        139.21        12.25 o
  -1  16   0         14.25          3.92         7.91 o
   0  16   0          4.06         -4.48         7.83 o
   1  16   0          0.06         -4.74         6.69 o
   2  16   0          0.03         -1.65         6.69 o
   3  16   0          6.77          4.54         6.69 o
   4  16   0        140.55        138.79        15.67 o
   5  16   0        118.49        115.68        10.29 o
   6  16   0          9.29         -3.58         5.90 o
   7  16   0          1.06         13.43         8.95 o
   8  16   0        141.79        168.93        20.15 o
   9  16   0         25.10         19.09         7.49 o
  10  16   0        217.07        195.87        12.87 o
  11  16   0         49.94         43.36        18.47 o
  12  16   0         10.69         17.35         9.51 o
  -2  17   0         30.61         23.46         9.08 o
  -1  17   0         20.67         12.87         8.71 o
   0  17   0         44.57         44.77         9.87 o
   1  17   0        138.34        174.90        15.67 o
   2  17   0        343.31        354.27        17.41 o
   3  17   0         90.04         93.39        10.29 o
   4  17   0         81.92         57.21         8.87 o
   5  17   0         52.03         64.59         8.60 o
   6  17   0        331.78        359.65        17.00 o
   7  17   0          7.83         10.43         7.49 o
   8  17   0          7.33         11.19         7.12 o
   9  17   0          0.02         -7.34         6.99 o
  10  17   0          2.45          2.24         5.82 o
  11  17   0         55.42         72.76         8.17 o
   2  18   0          1.23          0.56         7.80 o
   3  18   0          7.59         10.66         7.49 o
   4  18   0         19.03         12.31         8.95 o
   5  18   0         33.05         39.47         9.08 o
   6  18   0         66.37         82.26        10.29 o
   7  18   0          9.34          8.06         8.95 o
   8  18   0        540.44        509.31        20.58 o
  -5 -18   1        202.52        226.21        14.18 o
  -4 -18   1         86.64         91.87        11.00 o
 -10 -17   1         19.67         11.75         8.71 o
  -9 -17   1         37.54         42.84         9.08 o
  -8 -17   1        212.51        231.01        14.25 o
  -7 -17   1          0.02         -7.63         6.18 o
  -6 -17   1        114.28        121.09        10.66 o
  -5 -17   1          8.26         17.73         7.24 o
  -4 -17   1         62.06         84.04        13.43 o
  -3 -17   1        189.52        189.27        18.47 o
  -2 -17   1          4.37         -3.96         5.74 o
  -1 -17   1          0.12         -8.60         7.49 o
   0 -17   1        185.05        177.84        13.83 o
   1 -17   1         53.75         72.37        29.10 o
 -11 -16   1          0.23          1.43         5.57 o
 -10 -16   1        126.80         95.60         9.92 o
  -9 -16   1         34.07         30.22         7.91 o
  -8 -16   1        127.34        116.42        11.08 o
  -7 -16   1        407.96        408.54        17.41 o
  -6 -16   1         11.70          3.29         6.69 o
  -5 -16   1         33.93         24.50        22.39 o
  -4 -16   1          0.08         -6.72         5.90 o
  -3 -16   1        207.42        196.19        10.11 o
  -2 -16   1        148.04        177.10        12.66 o
  -1 -16   1         46.09         58.70        12.31 o
   0 -16   1         12.74         12.31         7.91 o
   1 -16   1        276.01        278.92        15.83 o
   2 -16   1          0.58         20.71         8.71 o
   3 -16   1        119.76        120.38        12.25 o
 -13 -15   1          8.23          5.42         5.57 o
 -12 -15   1         14.43         12.36        10.28 o
 -11 -15   1         59.59         68.23         7.24 o
 -10 -15   1        626.38        661.65        17.42 o
  -9 -15   1        467.91        500.49        14.83 o
  -8 -15   1         43.48         50.52         6.46 o
  -7 -15   1          0.73        -12.87         9.51 o
  -6 -15   1         88.61         75.52         9.08 o
  -5 -15   1        703.91        717.85        22.16 o
  -4 -15   1       1359.41       1329.35        32.05 o
  -3 -15   1         30.43         20.07         6.01 o
  -2 -15   1        245.05        251.07        13.83 o
  -1 -15   1         46.11         37.10         8.95 o
   0 -15   1        271.76        298.18        15.42 o
   1 -15   1         78.04         78.84        10.07 o
   2 -15   1        211.65        233.57        31.34 o
   3 -15   1        181.95        196.16        10.50 o
   4 -15   1         27.99         46.66        10.73 o
   5 -15   1        259.95        260.08        12.02 o
 -14 -14   1         16.24         14.85         5.36 o
 -13 -14   1         20.91         26.65         5.36 o
 -12 -14   1        332.23        352.27        17.91 o
 -11 -14   1         14.93         12.87         7.28 o
 -10 -14   1        353.28        371.79        16.79 o
  -9 -14   1         14.73         12.46         6.16 o
  -8 -14   1         26.81         30.59         6.69 o
  -7 -14   1       1011.66        964.38        21.08 o
  -6 -14   1        654.76        715.98        14.95 o
  -5 -14   1          0.75         -1.12         5.90 o
  -4 -14   1        524.44        503.04        14.19 o
  -3 -14   1          1.89          1.12         5.54 o
  -2 -14   1        713.79        727.40        22.39 o
  -1 -14   1          0.94         -2.24         6.33 o
   0 -14   1        159.31        159.66        11.08 o
   1 -14   1         56.40         52.70         9.51 o
   2 -14   1        484.43        485.68        18.59 o
   3 -14   1        117.51        100.11        17.91 o
   4 -14   1        421.72        415.70        14.19 o
   5 -14   1         13.69          3.76         5.57 o
   6 -14   1        110.08         97.38        11.00 o
   7 -14   1          7.20          1.62         7.80 o
 -15 -13   1          9.81          7.72         5.09 o
 -14 -13   1          0.15         -8.00         6.37 o
 -13 -13   1          3.96          0.56         5.54 o
 -12 -13   1          9.45          5.00         8.95 o
 -11 -13   1         38.65         33.46         6.69 o
 -10 -13   1        206.50        193.28         9.41 o
  -9 -13   1         42.17         35.44         5.17 o
  -8 -13   1        474.27        459.46        11.56 o
  -7 -13   1         36.44         31.58         4.60 o
  -6 -13   1          4.62         -0.85         3.75 o
  -5 -13   1          6.36          2.46         3.38 o
  -4 -13   1        697.67        680.01        15.51 o
  -3 -13   1        168.83        155.84         8.17 o
  -2 -13   1        696.34        683.76        20.58 o
  -1 -13   1         27.69         21.83         6.33 o
   0 -13   1         23.44         26.30         7.12 o
   1 -13   1         89.39         91.77         9.08 o
   2 -13   1          3.73         -8.31         5.54 o
   3 -13   1         42.82         47.18         8.39 o
   4 -13   1          9.16          1.63         4.92 o
   5 -13   1         51.91         54.00         7.45 o
   6 -13   1          4.69          5.20         5.51 o
   7 -13   1          3.54          5.79         6.69 o
   8 -13   1          5.71         -0.47         7.49 o
 -15 -12   1        137.85        164.15         6.93 o
 -14 -12   1         92.34        117.90         6.95 o
 -13 -12   1         46.86         42.06         5.22 o
 -12 -12   1         26.81         26.80         4.27 o
 -11 -12   1        178.90        206.57         8.58 o
 -10 -12   1        123.19        120.92         5.96 o
  -9 -12   1        359.52        329.80         8.93 o
  -8 -12   1          0.01         -0.56         3.09 o
  -7 -12   1         44.68         51.10         5.89 o
  -6 -12   1         72.12         75.40         4.69 o
  -5 -12   1         11.66          7.11         3.09 o
  -4 -12   1        290.17        323.05         8.20 o
  -3 -12   1        815.83        800.51        15.48 o
  -2 -12   1         87.73         81.76         5.81 o
  -1 -12   1        139.33        144.31         8.72 o
   0 -12   1        594.73        635.91        18.99 o
   1 -12   1        200.00        172.68        15.67 o
   2 -12   1        179.89        208.32        24.06 o
   3 -12   1        726.77        669.16        20.96 o
   4 -12   1        535.23        558.00        15.28 o
   5 -12   1         10.11         -5.79         4.97 o
   6 -12   1        313.60        298.31        22.82 o
   7 -12   1        182.17        243.45        13.83 o
   8 -12   1        112.83        168.28        12.25 o
   9 -12   1        237.00        224.96        14.18 o
 -16 -11   1         23.24         14.83         5.61 o
 -15 -11   1        142.72        143.78         7.16 o
 -14 -11   1         76.17         73.11         5.63 o
 -13 -11   1         69.92         62.65         4.51 o
 -12 -11   1        256.43        276.67         8.08 o
 -11 -11   1        250.12        203.00         7.09 o
 -10 -11   1        101.25        111.69         5.29 o
  -9 -11   1         20.45          6.91         3.09 o
  -8 -11   1        433.56        463.73         8.51 o
  -7 -11   1         88.54         98.96         4.32 o
  -6 -11   1       1288.25       1332.09        16.74 o
  -5 -11   1        134.07        119.76         4.32 o
  -4 -11   1        226.71        201.10         5.84 o
  -3 -11   1        556.47        551.41        11.71 o
  -2 -11   1        890.91        880.88        14.17 o
  -1 -11   1         20.06         21.16         3.59 o
   0 -11   1         31.35         15.88         3.97 o
   1 -11   1         47.27         39.87         4.60 o
   2 -11   1       1307.23       1235.27        28.88 o
   3 -11   1        622.91        565.32        20.15 o
   4 -11   1          2.01         -5.75         5.90 o
   5 -11   1        510.05        526.91        14.61 o
   6 -11   1        458.75        472.57        19.20 o
   7 -11   1         41.12         55.90         8.28 o
   8 -11   1          5.93          7.18         6.69 o
   9 -11   1         71.73         99.34        10.66 o
  10 -11   1         38.34         27.60        14.55 o
 -16 -10   1         18.13         31.50         4.64 o
 -15 -10   1        184.55        190.66         7.43 o
 -14 -10   1          4.13          8.02         3.88 o
 -13 -10   1         77.00         87.83         4.57 o
 -12 -10   1         57.95         68.53         4.34 o
 -11 -10   1         42.30         47.23         3.93 o
 -10 -10   1        192.73        173.03         6.62 o
  -9 -10   1        123.81        135.00         4.49 o
  -8 -10   1          3.71          4.23         2.56 o
  -7 -10   1         86.74         87.61         3.94 o
  -6 -10   1        548.29        522.41         7.94 o
  -5 -10   1       1157.12       1194.24        13.81 o
  -4 -10   1        140.71        149.47         4.46 o
  -3 -10   1         74.62         80.79         3.94 o
  -2 -10   1          2.94          7.00         3.36 o
  -1 -10   1        149.12        128.52         5.06 o
   0 -10   1        319.85        294.69         8.92 o
   1 -10   1         59.46         66.87         3.81 o
   2 -10   1        248.19        243.60         7.76 o
   3 -10   1        334.05        346.74         9.87 o
   4 -10   1         18.50         15.77         4.71 o
   5 -10   1         23.00         18.02         4.17 o
   6 -10   1        132.44        138.31         7.70 o
   7 -10   1        203.17        204.82        11.08 o
   8 -10   1         78.23         66.06         8.71 o
   9 -10   1         15.71          6.52         6.69 o
  10 -10   1         23.13         10.31         7.49 o
  11 -10   1        207.61        160.18        12.66 o
 -17  -9   1          1.29         11.25         3.30 o
 -16  -9   1         72.55         89.35         5.12 o
 -15  -9   1         25.78         21.33         3.68 o
 -14  -9   1        223.15        237.68         7.83 o
 -13  -9   1         21.81         17.04         3.14 o
 -12  -9   1         21.36         19.27         2.99 o
 -11  -9   1        393.03        415.56         8.65 o
 -10  -9   1         45.21         40.49         4.10 o
  -9  -9   1        273.62        257.09         5.47 o
  -8  -9   1       4913.64       4860.27        47.42 o
  -7  -9   1        188.35        203.81         4.98 o
  -6  -9   1          6.78         10.58         2.39 o
  -5  -9   1        887.84        919.93        12.07 o
  -4  -9   1        346.06        298.12         5.64 o
  -3  -9   1         39.68         36.40         2.87 o
  -2  -9   1        537.47        529.05         8.59 o
  -1  -9   1        283.79        283.28         6.61 o
   0  -9   1        355.05        320.92         6.60 o
   1  -9   1         44.68         49.85         3.29 o
   2  -9   1         66.42         66.40         4.09 o
   3  -9   1         40.74         31.48         3.34 o
   4  -9   1       2391.26       2429.97        33.36 o
   5  -9   1         76.21         72.04         5.19 o
   6  -9   1        161.09        145.58         6.42 o
   7  -9   1         14.04         16.98         4.36 o
   8  -9   1        380.82        359.57        12.24 o
   9  -9   1        372.63        381.85        12.89 o
  10  -9   1         26.16         54.67         6.87 o
  11  -9   1        168.61        190.66        20.22 o
  12  -9   1         55.93         54.57         8.71 o
 -17  -8   1        195.07        170.47         7.90 o
 -16  -8   1        265.32        261.26         9.12 o
 -15  -8   1          0.12          1.49         2.94 o
 -14  -8   1       1004.96        921.79        16.23 o
 -13  -8   1        526.33        484.72         8.83 o
 -12  -8   1        421.16        392.03         8.32 o
 -11  -8   1        220.44        213.68         7.43 o
 -10  -8   1       2013.02       1979.95        20.56 o
  -9  -8   1          3.29          0.52         1.82 o
  -8  -8   1        459.26        492.88         7.39 o
  -7  -8   1        802.26        808.45        10.32 o
  -6  -8   1        323.49        248.10         5.00 o
  -5  -8   1         11.70         15.13         3.04 o
  -4  -8   1        799.74        859.17        10.14 o
  -3  -8   1        364.67        363.50         6.54 o
  -2  -8   1       2094.50       2031.96        21.98 o
  -1  -8   1         12.33         -0.61         2.26 o
   0  -8   1        150.87        156.87         4.59 o
   1  -8   1         29.52         29.08         2.92 o
   2  -8   1        670.26        647.60        10.88 o
   3  -8   1       1256.25       1255.97        15.52 o
   4  -8   1        710.84        772.35        12.35 o
   5  -8   1        203.91        195.55         5.89 o
   6  -8   1         71.31         43.96         4.50 o
   7  -8   1         55.24         52.59         4.28 o
   8  -8   1        130.27        122.53         7.52 o
   9  -8   1        531.25        548.29        17.11 o
  10  -8   1         45.90         33.71         6.22 o
  11  -8   1         14.20         16.79         5.82 o
  12  -8   1        189.45        228.70        10.95 o
  13  -8   1         51.34         73.07         8.17 o
 -17  -7   1          0.32         -6.23         6.18 o
 -16  -7   1         28.77         36.42         7.49 o
 -15  -7   1        101.49        103.99         9.87 o
 -14  -7   1          0.16          5.04         5.54 o
 -13  -7   1          1.40          1.36         1.81 o
 -12  -7   1        398.73        343.43         6.46 o
 -11  -7   1          7.91          2.84         2.44 o
 -10  -7   1        553.12        548.45         8.90 o
  -9  -7   1        165.72        158.20         4.00 o
  -8  -7   1        173.20        179.83         6.26 o
  -7  -7   1          9.77         14.56         1.89 o
  -6  -7   1       1183.08       1283.16        14.29 o
  -5  -7   1        366.24        398.24         5.64 o
  -4  -7   1       1256.28       1319.91        13.70 o
  -3  -7   1       1810.79       1735.21        25.28 o
  -2  -7   1          2.32          1.47         2.42 o
  -1  -7   1         10.55         11.99         1.90 o
   0  -7   1         31.36         44.01         2.51 o
   1  -7   1        759.72        684.32         9.66 o
   2  -7   1        462.22        485.02         7.91 o
   3  -7   1        744.03        678.19         9.72 o
   4  -7   1        161.18        163.50         4.92 o
   5  -7   1        139.26        129.27         4.21 o
   6  -7   1         20.99         16.47         2.70 o
   7  -7   1         17.90         11.54         2.94 o
   8  -7   1         61.81         70.27         6.52 o
   9  -7   1        684.11        732.18        14.82 o
  10  -7   1         37.66         19.05         5.27 o
  11  -7   1        734.24        757.22        20.98 o
  12  -7   1          0.91          6.27         5.70 o
  13  -7   1          0.41          3.80         5.64 o
  14  -7   1          2.75          2.24         6.86 o
 -17  -6   1         10.12          7.40        19.59 o
 -16  -6   1          6.35         22.01         6.99 o
 -15  -6   1        172.25        200.16        20.15 o
 -14  -6   1         35.99         38.43        11.75 o
 -13  -6   1        524.92        507.21        35.26 o
 -12  -6   1         83.94         81.40         4.48 o
 -11  -6   1        258.26        260.26         7.68 o
 -10  -6   1       2940.12       2836.04        30.45 o
  -9  -6   1          0.85          2.44         1.51 o
  -8  -6   1        327.30        355.78         4.96 o
  -7  -6   1        269.65        323.52         4.93 o
  -6  -6   1       1471.65       1360.27        14.59 o
  -5  -6   1         19.11         30.84         1.95 o
  -4  -6   1       4498.41       4852.75        42.45 o
  -3  -6   1        188.69        226.08         4.03 o
  -2  -6   1        907.69        879.85        10.49 o
  -1  -6   1        152.32        126.27         3.29 o
   0  -6   1        826.78        773.79        12.91 o
   1  -6   1         80.07         97.66         3.23 o
   2  -6   1        183.95        179.10         4.14 o
   3  -6   1        708.71        714.27         9.11 o
   4  -6   1         37.40          9.14         2.28 o
   5  -6   1        279.13        263.57         5.51 o
   6  -6   1       1281.84       1253.36        16.50 o
   7  -6   1          0.17         -0.90         2.21 o
   8  -6   1       2393.35       2415.65        24.56 o
   9  -6   1         72.52         63.16         4.50 o
  10  -6   1        185.38        179.41         8.56 o
  11  -6   1         89.68        109.65         6.28 o
  12  -6   1        264.26        231.17        10.30 o
  13  -6   1         50.61         58.65         8.34 o
  14  -6   1         75.53         81.67         7.64 o
 -17  -5   1         64.91         83.70         9.40 o
 -16  -5   1         78.23         86.20         9.40 o
 -15  -5   1         72.81         74.37         8.60 o
 -14  -5   1          2.26          8.63         5.37 o
 -13  -5   1         88.96         98.40         8.28 o
 -12  -5   1        350.75        381.37        21.83 o
 -11  -5   1          3.27          4.48         4.75 o
 -10  -5   1       1967.14       1822.71        23.08 o
  -9  -5   1        299.07        291.71         5.92 o
  -8  -5   1       1550.02       1565.05        17.69 o
  -7  -5   1       1387.46       1536.35        14.48 o
  -6  -5   1        770.79        614.13         7.27 o
  -5  -5   1        156.87        133.89         3.42 o
  -4  -5   1        320.43        255.28         4.18 o
  -3  -5   1       2027.58       2143.50        19.69 o
  -2  -5   1       1129.52       1054.21        11.71 o
  -1  -5   1       1999.43       2043.04        19.14 o
   0  -5   1       4437.81       4782.68        56.34 o
   1  -5   1        859.30        844.41         9.47 o
   2  -5   1       3202.28       3177.02        31.13 o
   3  -5   1       1219.06       1237.54        13.03 o
   4  -5   1        734.02        768.46        11.09 o
   5  -5   1         28.69         47.85         2.65 o
   6  -5   1       1519.74       1630.91        17.02 o
   7  -5   1          3.53          4.20         2.17 o
   8  -5   1       1094.49       1133.94        13.26 o
   9  -5   1       2387.76       2321.98        25.72 o
  10  -5   1         24.96         15.73         3.59 o
  11  -5   1         15.48         20.14         3.85 o
  12  -5   1         72.75         66.65         8.56 o
  13  -5   1        135.56        141.92         8.35 o
  14  -5   1         53.70         74.20        15.12 o
  15  -5   1          1.67          0.22         5.36 o
 -17  -4   1        578.07        716.33        34.70 o
 -16  -4   1          4.00         -4.90         6.18 o
 -15  -4   1          8.82          9.25         5.90 o
 -14  -4   1        337.61        307.68        13.38 o
 -13  -4   1        145.42        204.55        10.66 o
 -12  -4   1       1232.84       1157.67        26.87 o
 -11  -4   1       4439.81       4312.12        75.17 o
 -10  -4   1       2220.90       2161.73        41.13 o
  -9  -4   1        139.82        132.20         7.49 o
  -8  -4   1         10.19          1.68         3.17 o
  -7  -4   1       3289.50       3297.94        34.47 o
  -6  -4   1        168.58        162.24         2.88 o
  -5  -4   1       1119.96       1219.50        12.30 o
  -4  -4   1       3434.14       3370.73        31.88 o
  -3  -4   1        439.39        384.35         4.69 o
  -2  -4   1        706.33        630.12         6.88 o
  -1  -4   1       1687.82       1730.91        16.24 o
   0  -4   1        655.84        610.55        12.48 o
   1  -4   1       3975.34       3726.97        33.03 o
   2  -4   1        729.92        584.96         7.52 o
   3  -4   1       2717.79       2906.55        26.45 o
   4  -4   1        795.56        884.67         9.90 o
   5  -4   1        843.88        790.43         9.28 o
   6  -4   1         85.12         50.03         2.51 o
   7  -4   1         19.20          5.51         3.60 o
   8  -4   1        119.63        117.24         3.62 o
   9  -4   1        390.94        419.93         7.67 o
  10  -4   1        119.70        112.29         4.55 o
  11  -4   1       3589.51       3426.24        35.77 o
  12  -4   1         16.35         33.19         3.85 o
  13  -4   1          0.98         -5.89         4.43 o
  14  -4   1          6.99          8.15         3.36 o
  15  -4   1         32.81         29.93         6.17 o
 -17  -3   1        290.92        288.67         7.81 o
 -16  -3   1         14.84         21.48         3.48 o
 -15  -3   1         97.65         89.54        13.43 o
 -14  -3   1         21.87          3.81        11.75 o
 -13  -3   1        705.99        695.19        19.74 o
 -12  -3   1         54.00         59.07         6.18 o
 -11  -3   1       1773.24       1710.96        34.80 o
 -10  -3   1        145.85        140.93         8.28 o
  -9  -3   1        501.85        496.51        13.83 o
  -8  -3   1        454.14        471.21        13.04 o
  -7  -3   1        406.64        388.49        12.87 o
  -6  -3   1          0.99          3.36         3.92 o
  -5  -3   1       1225.05       1390.26        13.96 o
  -4  -3   1       1059.42       1163.80        13.10 o
  -3  -3   1       1005.99       1100.49        11.10 o
  -2  -3   1        965.91       1071.46        10.20 o
  -1  -3   1       1968.57       1959.83        17.57 o
   0  -3   1       2740.72       3001.68        26.57 o
   1  -3   1       1879.55       1962.24        18.00 o
   2  -3   1         13.49          6.34         1.61 o
   3  -3   1       1479.44       1723.85        16.30 o
   4  -3   1       1173.70       1311.49        13.04 o
   5  -3   1        954.28        957.03        10.70 o
   6  -3   1         45.04         22.21         1.96 o
   7  -3   1       2042.83       2015.28        19.55 o
   8  -3   1         77.62         88.74         3.04 o
   9  -3   1        952.56        875.34        11.40 o
  10  -3   1        315.32        342.37         6.81 o
  11  -3   1         29.51         23.88         2.80 o
  12  -3   1        611.60        606.97        10.72 o
  13  -3   1        113.82        117.45         4.62 o
  14  -3   1          9.32         18.94         6.35 o
  15  -3   1          0.06         -7.17         4.78 o
  16  -3   1         64.38        101.76         7.73 o
 -17  -2   1        121.28        117.57         5.92 o
 -16  -2   1         27.32         32.38         4.20 o
 -15  -2   1         61.33         42.33         3.73 o
 -14  -2   1         49.54         56.28         5.35 o
 -13  -2   1        534.68        503.19        10.93 o
 -12  -2   1         32.47         44.99         4.27 o
 -11  -2   1        343.82        288.97        11.79 o
 -10  -2   1          6.43          6.41         4.30 o
  -9  -2   1        366.54        324.94        12.87 o
  -8  -2   1        107.50        115.28         6.18 o
  -7  -2   1       9229.14       9739.23       153.92 o
  -6  -2   1        173.86        176.56         6.69 o
  -5  -2   1         11.35         27.71         3.17 o
  -4  -2   1        994.37        959.95        16.27 o
  -3  -2   1       5313.31       5373.06        49.90 o
  -2  -2   1        201.43        205.79         2.80 o
  -1  -2   1      20046.52      19267.04       153.04 o
   0  -2   1          0.37          2.51         0.79 o
   1  -2   1        357.47        405.08         4.65 o
   2  -2   1        610.59        564.64         9.17 o
   3  -2   1       9643.77       9228.87        78.34 o
   4  -2   1       1110.31       1102.91        10.92 o
   5  -2   1       2131.85       2168.95        19.98 o
   6  -2   1        558.44        559.05         6.73 o
   7  -2   1          0.45          2.14         1.53 o
   8  -2   1        376.94        394.92         6.44 o
   9  -2   1       2075.38       2030.54        21.37 o
  10  -2   1        318.73        323.87         6.12 o
  11  -2   1         48.53         48.65         2.92 o
  12  -2   1          1.54          1.59         2.07 o
  13  -2   1          1.25         -3.15         3.13 o
  14  -2   1          6.67          4.10         3.56 o
  15  -2   1        183.34        201.51         7.61 o
  16  -2   1          1.34          1.75         4.71 o
 -17  -1   1         28.30         33.52         6.01 o
 -16  -1   1         62.94         79.16         5.12 o
 -15  -1   1          4.03          2.46         2.98 o
 -14  -1   1         31.29         26.82         4.19 o
 -13  -1   1        262.58        258.73         5.82 o
 -12  -1   1        181.76        203.25         4.84 o
 -11  -1   1        918.85        924.55        13.33 o
 -10  -1   1        442.60        478.39        14.36 o
  -9  -1   1       3808.10       3596.40        41.98 o
  -8  -1   1        193.26        263.50         5.33 o
  -7  -1   1       1131.18       1009.74        20.96 o
  -6  -1   1          0.35         -2.08         2.80 o
  -5  -1   1        187.55        156.32         5.90 o
  -4  -1   1         28.07         18.19         3.92 o
  -3  -1   1      16864.13      16770.12       258.00 o
  -2  -1   1        713.93        676.99         7.80 o
  -1  -1   1       7813.81       7043.16       290.46 o
   0  -1   1        138.92         44.61         8.39 o
   1  -1   1       7118.16       7330.96       120.30 o
   2  -1   1       5050.37       4995.14        39.94 o
   3  -1   1      14908.71      14804.86       124.60 o
   4  -1   1       4459.33       4420.21        38.11 o
   5  -1   1       1123.02       1192.51        12.39 o
   6  -1   1        601.76        751.05         8.72 o
   7  -1   1       2288.98       2029.82        23.78 o
   8  -1   1        272.91        327.74         6.26 o
   9  -1   1         62.58         51.26         2.48 o
  10  -1   1        115.36        118.05         2.90 o
  11  -1   1         30.86         33.93         1.99 o
  12  -1   1        774.64        704.57        10.90 o
  13  -1   1        535.66        507.30        10.19 o
  14  -1   1          0.98         -0.91         3.13 o
  15  -1   1        273.06        246.24         7.91 o
  16  -1   1        142.03        143.35         6.36 o
  17  -1   1          0.85          1.61         4.85 o
 -16   0   1         52.59         61.93         9.51 o
 -15   0   1         61.16         58.44         4.13 o
 -14   0   1         37.63         30.15         3.36 o
 -13   0   1        149.02        146.21         5.21 o
 -12   0   1         63.33         58.12         5.17 o
 -11   0   1       1548.05       1423.84        16.74 o
 -10   0   1         47.21         41.30         2.27 o
  -9   0   1        544.63        554.44         7.48 o
  -8   0   1         20.97         25.11         2.00 o
  -7   0   1        826.95        974.56        11.60 o
  -6   0   1         43.17         48.30         1.77 o
  -5   0   1       1664.65       1702.06        18.28 o
  -4   0   1       2042.70       2016.15        21.20 o
  -3   0   1       2091.97       1925.53        20.20 o
  -2   0   1        604.09        602.35         5.91 o
  -1   0   1       2922.98       3182.09        71.63 o
   0   0   1          2.16         -5.60         3.73 o
   2   0   1        284.50        286.69         2.90 o
   3   0   1       3526.68       3541.26        30.61 o
   4   0   1        970.40       1030.08         9.53 o
   5   0   1       3395.44       3418.73        29.59 o
   6   0   1        663.26        646.27         6.83 o
   7   0   1        621.15        744.57         7.17 o
   8   0   1        134.71        125.58         2.49 o
   9   0   1       2981.58       3022.27        27.02 o
  10   0   1       1648.96       1628.57        17.14 o
  11   0   1        108.99        130.25         3.57 o
  12   0   1          1.58         -3.32         2.22 o
  13   0   1       1096.39        991.20        15.12 o
  14   0   1        427.73        412.44         8.96 o
  15   0   1          5.33         -1.26         3.13 o
  16   0   1        138.77        158.46         6.36 o
  17   0   1        178.12        194.00         8.50 o
 -16   1   1         33.85         37.15         6.12 o
 -15   1   1        141.24        147.94         7.70 o
 -14   1   1         36.69         42.12         3.77 o
 -13   1   1        242.22        212.56         6.55 o
 -12   1   1        195.57        236.55         6.42 o
 -11   1   1        407.27        370.16         6.72 o
 -10   1   1       1116.37       1148.44        14.20 o
  -9   1   1        269.99        267.14         5.24 o
  -8   1   1        624.27        637.27         7.74 o
  -7   1   1        297.95        233.71         4.69 o
  -6   1   1       3578.74       3844.97        33.39 o
  -5   1   1        288.10        297.12         3.71 o
  -4   1   1        282.65        270.72         4.17 o
  -3   1   1       2067.48       2047.42        19.56 o
  -2   1   1       8336.98       8703.37        80.29 o
  -1   1   1       7166.34       6988.77       104.73 o
   2   1   1         37.59         30.70         1.90 o
   3   1   1      11681.12      11994.18        92.11 o
   4   1   1       4807.61       4746.23        43.97 o
   5   1   1       2215.53       2192.18        20.92 o
   6   1   1       3835.06       4051.01        37.82 o
   7   1   1       3689.15       3731.07        32.61 o
   8   1   1        931.01        838.38         8.48 o
   9   1   1         21.20         32.41         1.54 o
  10   1   1        455.95        442.26         6.10 o
  11   1   1        247.57        237.76         4.57 o
  12   1   1        162.05        172.49         4.46 o
  13   1   1        145.72        129.61         6.62 o
  14   1   1        160.99        161.16         5.55 o
  15   1   1        148.04        131.65         5.40 o
  16   1   1         12.09          4.11         3.19 o
  17   1   1         11.51         20.76         4.43 o
 -16   2   1        115.37        139.80         6.61 o
 -15   2   1         74.91         93.71         5.40 o
 -14   2   1        464.47        460.56        12.19 o
 -13   2   1         49.14         45.56         4.97 o
 -12   2   1         21.90         20.34         3.36 o
 -11   2   1         78.63         87.30         3.80 o
 -10   2   1        691.09        686.90        10.56 o
  -9   2   1       1196.39       1298.05        13.10 o
  -8   2   1        484.80        454.64         5.91 o
  -7   2   1        736.62        792.74         9.09 o
  -6   2   1        354.95        364.72         5.80 o
  -5   2   1        955.39       1425.07        14.75 o
  -4   2   1        321.80        268.04         4.00 o
  -3   2   1          8.59         14.55         1.27 o
  -2   2   1       3573.64       3643.58        31.53 o
  -1   2   1      15293.71      15575.27       109.59 o
   0   2   1        164.46        170.39         2.41 o
   1   2   1      10868.97      10791.00       156.39 o
   2   2   1        781.32        800.01         6.11 o
   3   2   1       5163.29       5352.55        49.59 o
   4   2   1       7513.28       7611.42        75.39 o
   5   2   1       1147.21       1123.78        10.24 o
   6   2   1        254.15        256.87         3.50 o
   7   2   1          1.40         41.29         1.96 o
   8   2   1        896.84        894.73        12.15 o
   9   2   1       1241.47       1287.47        16.77 o
  10   2   1        179.31        177.71         3.31 o
  11   2   1        217.59        253.66         5.08 o
  12   2   1          2.09          2.63         1.91 o
  13   2   1         52.40         45.33         2.83 o
  14   2   1        119.53        110.03         4.45 o
  15   2   1         23.36         28.14         3.23 o
  16   2   1         21.14         16.72         3.68 o
  17   2   1        538.43        571.40        12.97 o
 -15   3   1          2.92         13.16         4.85 o
 -14   3   1         15.62         18.45         4.36 o
 -13   3   1          4.13          3.61         3.48 o
 -12   3   1         25.15         12.48         4.53 o
 -11   3   1         16.20         10.59         2.73 o
 -10   3   1         61.05         56.01         3.21 o
  -9   3   1        245.04        247.96         4.72 o
  -8   3   1          1.01          1.21         1.69 o
  -7   3   1        624.92        630.15         8.40 o
  -6   3   1         10.48          2.69         1.36 o
  -5   3   1       7596.90       7979.71        68.43 o
  -4   3   1         85.53         57.34         2.18 o
  -3   3   1        637.33        712.65         7.66 o
  -2   3   1       4702.11       4718.82        38.16 o
  -1   3   1      13317.19      12903.02       108.14 o
   0   3   1       6962.78       6891.49        58.89 o
   1   3   1         39.60         62.05         2.37 o
   2   3   1      26775.08      27267.79       215.25 o
   3   3   1      13195.97      13317.17       121.77 o
   4   3   1       7329.12       7807.11        61.83 o
   5   3   1        468.83        484.11         6.91 o
   6   3   1        375.15        286.67         3.83 o
   7   3   1       7081.89       7560.86        84.21 o
   8   3   1        165.06        218.92         4.60 o
   9   3   1         90.15        101.39         4.04 o
  10   3   1        458.61        478.65         7.75 o
  11   3   1       1339.63       1341.80        21.21 o
  12   3   1         16.05         23.67         4.25 o
  13   3   1          0.46          0.60         1.77 o
  14   3   1         79.12         86.80         3.28 o
  15   3   1        414.23        383.70        10.21 o
  16   3   1         37.70         26.68         3.73 o
  17   3   1        275.66        296.87        14.04 o
  18   3   1          1.17          6.04         3.73 o
 -15   4   1          6.28         13.21         5.57 o
 -14   4   1        286.91        310.94        11.27 o
 -13   4   1         15.86         14.78         4.06 o
 -12   4   1         54.86         42.68         4.27 o
 -11   4   1        495.87        464.14         8.24 o
 -10   4   1         13.14          9.51         2.70 o
  -9   4   1         32.65         29.89         3.18 o
  -8   4   1         84.75         87.72         4.00 o
  -7   4   1       1035.86       1093.17        13.05 o
  -6   4   1        507.43        508.50         6.98 o
  -5   4   1       1185.26        979.85        10.68 o
  -4   4   1       2070.51       2050.01        19.37 o
  -3   4   1        198.15        206.60         3.74 o
  -2   4   1         21.84         27.87         1.62 o
  -1   4   1      11873.06      12468.21       113.50 o
   0   4   1      33970.72      35246.61       297.29 o
   1   4   1      96051.12      97168.22       764.19 o
   2   4   1        693.34        778.36         8.08 o
   3   4   1       7133.39       7778.88        71.62 o
   4   4   1       5127.14       5303.81        49.16 o
   5   4   1         79.42         68.67         3.86 o
   6   4   1       3007.52       3333.68        31.43 o
   7   4   1       1932.95       1831.94        18.16 o
   8   4   1         90.13         85.35         3.39 o
   9   4   1       1428.58       1339.03        19.55 o
  10   4   1        390.28        393.75         6.65 o
  11   4   1        110.58         78.68         4.29 o
  12   4   1        436.33        428.59        10.53 o
  13   4   1        785.54        690.22        13.54 o
  14   4   1        146.05        124.24         4.92 o
  15   4   1         52.54         59.88         3.53 o
  16   4   1         28.21         27.91         2.91 o
  17   4   1        250.67        272.34         8.06 o
  18   4   1          0.14         -4.38         3.02 o
 -15   5   1         68.07         73.36         7.32 o
 -14   5   1         15.46         25.20         5.74 o
 -13   5   1        470.06        487.98        14.78 o
 -12   5   1          2.49         -1.27         4.43 o
 -11   5   1        123.14        109.70         5.04 o
 -10   5   1        312.93        319.65         7.11 o
  -9   5   1         47.20         42.66         3.40 o
  -8   5   1        116.04         97.39         3.94 o
  -7   5   1       3156.73       3182.29        29.93 o
  -6   5   1         15.73         14.56         2.12 o
  -5   5   1        235.70        212.49         4.46 o
  -4   5   1        582.88        528.94         7.17 o
  -3   5   1       2433.62       2390.27        22.46 o
  -2   5   1        707.61        713.76         7.80 o
  -1   5   1       1944.33       2024.58        20.77 o
   0   5   1       6710.24       7234.02        78.09 o
   1   5   1         66.63        106.02         2.86 o
   2   5   1       1581.11       2106.56        19.38 o
   3   5   1       1555.17       1624.87        16.66 o
   4   5   1        691.14        737.23         8.37 o
   5   5   1        734.10        747.83         7.90 o
   6   5   1        960.22        850.88         8.73 o
   7   5   1        240.04        259.79         4.07 o
   8   5   1       1038.69       1037.59        10.03 o
   9   5   1         37.24         32.27         3.88 o
  10   5   1        409.19        396.24         7.17 o
  11   5   1        139.91        133.43         5.00 o
  12   5   1       1591.64       1504.16        23.71 o
  13   5   1         12.66          6.19         4.62 o
  14   5   1        126.48        118.36         4.20 o
  15   5   1         76.71         81.39         6.23 o
  16   5   1         83.54         74.30         3.59 o
  17   5   1        117.17        100.21         4.52 o
  18   5   1          1.13         -1.05         2.84 o
 -14   6   1        125.15        185.33        10.71 o
 -13   6   1         64.72         99.11         9.11 o
 -12   6   1        111.09        105.03         7.69 o
 -11   6   1         21.16         32.16         5.57 o
 -10   6   1        222.35        245.07         7.38 o
  -9   6   1        233.76        227.50         6.08 o
  -8   6   1       1440.93       1403.70        17.27 o
  -7   6   1        967.67        935.95        11.57 o
  -6   6   1         98.36         83.47         3.75 o
  -5   6   1        651.68        567.96         8.02 o
  -4   6   1        219.85        222.41         4.67 o
  -3   6   1         61.48         72.78         2.82 o
  -2   6   1        231.85        295.17         4.72 o
  -1   6   1       2499.83       2527.57        25.50 o
   0   6   1       1950.22       2687.19        24.93 o
   1   6   1       1309.51       1392.56        19.22 o
   2   6   1         52.37         65.51         2.33 o
   3   6   1         73.07         56.00         2.41 o
   4   6   1        138.69         53.58         2.35 o
   5   6   1          8.82          8.54         1.81 o
   6   6   1       7635.76       8208.10        75.96 o
   7   6   1        184.81        218.99         3.70 o
   8   6   1        783.61        764.51        10.67 o
   9   6   1        198.02        231.54         3.55 o
  10   6   1        980.46        960.14        12.02 o
  11   6   1         77.56         95.02         3.59 o
  12   6   1       3309.80       3285.03        34.98 o
  13   6   1        146.42        133.42         3.68 o
  14   6   1        249.44        245.24         6.97 o
  15   6   1         78.31         60.81         4.15 o
  16   6   1         30.35         21.62         2.88 o
  17   6   1        287.08        267.46         9.37 o
  18   6   1         14.07         25.65         3.47 o
 -13   7   1        251.81        268.43        14.29 o
 -12   7   1         34.09         39.51         6.01 o
 -11   7   1         43.46         61.61         6.22 o
 -10   7   1         15.85         12.42         4.17 o
  -9   7   1         14.27         18.64         4.32 o
  -8   7   1          9.18          8.41         3.38 o
  -7   7   1        165.64        159.82         4.80 o
  -6   7   1         12.25         22.30         2.64 o
  -5   7   1         61.12         74.04         3.29 o
  -4   7   1        998.44       1104.80        14.50 o
  -3   7   1        506.76        524.10         7.59 o
  -2   7   1       1765.20       1671.97        31.40 o
  -1   7   1        571.61        700.16        10.85 o
   0   7   1        142.89        142.20         4.25 o
   1   7   1        280.61        331.28         5.54 o
   2   7   1       5767.55       5848.48        51.40 o
   3   7   1       1245.25       1339.31        14.91 o
   4   7   1        947.99        851.57        10.33 o
   5   7   1       1288.70       1460.26        15.74 o
   6   7   1        114.07        113.90         3.04 o
   7   7   1          0.03          2.74         1.63 o
   8   7   1       1788.01       1849.94        19.17 o
   9   7   1         15.53         10.20         1.82 o
  10   7   1        403.73        402.67         5.35 o
  11   7   1       2114.56       2041.67        23.17 o
  12   7   1          9.03          3.73         2.50 o
  13   7   1         20.26         31.30         2.91 o
  14   7   1        778.71        754.23        10.64 o
  15   7   1         15.14         14.04         3.39 o
  16   7   1         89.13         80.03         5.49 o
  17   7   1         87.13         92.39         5.64 o
  18   7   1        137.65        125.59         6.39 o
 -13   8   1        105.98        138.94         9.25 o
 -12   8   1        222.20        220.00        10.30 o
 -11   8   1        290.07        307.03        12.05 o
 -10   8   1         92.55         66.98         6.66 o
  -9   8   1       1139.29       1156.40        22.83 o
  -8   8   1        161.41        148.98         6.56 o
  -7   8   1       1002.16       1035.47        16.00 o
  -6   8   1       2228.01       2253.37        25.32 o
  -5   8   1        332.22        332.48         7.18 o
  -4   8   1        245.07        316.47         6.32 o
  -3   8   1          0.89          0.87         2.17 o
  -2   8   1        626.27        686.50        10.79 o
  -1   8   1        374.25        392.12         7.99 o
   0   8   1        228.65        252.22         5.70 o
   1   8   1         37.77         21.60         2.17 o
   2   8   1         82.59        126.96         4.20 o
   3   8   1       1502.57       1769.32        20.95 o
   4   8   1        991.81        944.77        11.71 o
   5   8   1        832.22        798.27        10.11 o
   6   8   1         28.24         32.72         2.24 o
   7   8   1         52.12         46.16         2.65 o
   8   8   1         73.12         68.86         2.92 o
   9   8   1         25.50         18.70         2.10 o
  10   8   1          1.66          1.34         1.92 o
  11   8   1          8.72          7.53         2.36 o
  12   8   1        279.82        284.64         6.15 o
  13   8   1          7.28          4.73         2.25 o
  14   8   1        690.94        665.44        10.24 o
  15   8   1         19.42         28.44         3.41 o
  16   8   1        211.82        179.64         6.79 o
  17   8   1          5.55         15.00         3.44 o
  18   8   1         29.96         19.42         3.53 o
 -12   9   1         92.50        100.90         8.82 o
 -11   9   1        154.64        198.51        10.11 o
 -10   9   1        348.80        328.83        12.48 o
  -9   9   1         83.63         88.20         8.13 o
  -8   9   1        751.14        728.20        17.22 o
  -7   9   1       1317.88       1277.20        24.12 o
  -6   9   1        148.01        144.02         6.01 o
  -5   9   1        266.21        280.47         7.12 o
  -4   9   1          0.55          0.93         2.74 o
  -3   9   1        274.26        256.93         6.02 o
  -2   9   1       1009.24       1014.18        13.44 o
  -1   9   1       2235.72       2120.68        26.45 o
   0   9   1       1907.28       1939.09        21.74 o
   1   9   1          1.32          1.93         2.24 o
   2   9   1         10.84         24.12         2.72 o
   3   9   1        435.07        419.54         7.37 o
   4   9   1        166.56        142.20         4.48 o
   5   9   1        147.55         98.19         3.57 o
   6   9   1         97.02        113.64         3.69 o
   7   9   1         59.64         98.22         3.21 o
   8   9   1        142.75        165.36         4.55 o
   9   9   1        360.96        348.31         6.35 o
  10   9   1        908.29        876.14        11.18 o
  11   9   1        389.67        330.91         7.43 o
  12   9   1       1585.83       1542.06        21.15 o
  13   9   1          7.53          4.16         4.69 o
  14   9   1        502.96        537.77         9.93 o
  15   9   1         16.56         15.32         2.99 o
  16   9   1        173.80        130.88         5.81 o
  17   9   1         98.49         90.61         5.12 o
 -11  10   1         22.06         20.71         7.91 o
 -10  10   1        510.24        523.89        15.93 o
  -9  10   1        120.46        155.86        11.54 o
  -8  10   1          3.48         -3.50         6.03 o
  -7  10   1        244.34        284.75        10.95 o
  -6  10   1       1312.86       1213.30        19.97 o
  -5  10   1          2.63          1.89         3.61 o
  -4  10   1          3.97         -0.17         3.28 o
  -3  10   1        491.41        498.71        10.02 o
  -2  10   1          5.87          8.56         2.88 o
  -1  10   1          0.76          2.72         2.43 o
   0  10   1        148.51        197.94         7.89 o
   1  10   1        355.32        369.79         7.37 o
   2  10   1        802.38        822.62        10.79 o
   3  10   1        399.20        426.66         7.90 o
   4  10   1         17.54         15.08         2.65 o
   5  10   1        163.89        149.14         4.64 o
   6  10   1        385.29        422.89         7.37 o
   7  10   1        223.77        208.57         5.90 o
   8  10   1        293.77        285.31         6.28 o
   9  10   1       2062.52       2081.41        22.76 o
  10  10   1         95.20        115.54         3.96 o
  11  10   1         75.97         74.72         4.27 o
  12  10   1        121.38        131.32         5.34 o
  13  10   1        333.63        302.38         7.69 o
  14  10   1        216.55        195.57         6.47 o
  15  10   1        144.23        156.09         5.91 o
  16  10   1        101.70        102.37         5.81 o
  17  10   1        285.30        253.83         8.59 o
 -10  11   1          2.63          9.78         7.49 o
  -9  11   1        552.10        512.76        29.66 o
  -8  11   1         81.41         80.51         9.08 o
  -7  11   1         30.57         30.48        13.43 o
  -6  11   1         29.54         26.54         6.52 o
  -5  11   1          3.81          5.41         4.43 o
  -4  11   1         63.96         63.06         5.74 o
  -3  11   1         76.71         82.14        11.97 o
  -2  11   1          0.57          2.53         4.71 o
  -1  11   1          3.44         -0.65         3.61 o
   0  11   1        853.55        870.79        18.93 o
   1  11   1        183.98        188.30         6.57 o
   2  11   1        331.77        319.79         7.97 o
   3  11   1        795.27        818.39        13.68 o
   4  11   1        214.51        208.58         5.84 o
   5  11   1         19.74         25.35         3.02 o
   6  11   1        344.01        343.67         7.25 o
   7  11   1        528.77        509.36         7.94 o
   8  11   1          2.91          0.49         2.56 o
   9  11   1        131.74        119.77         5.51 o
  10  11   1         50.69         61.77         4.50 o
  11  11   1        743.91        699.74        14.38 o
  12  11   1         23.83         34.70         3.93 o
  13  11   1        411.47        465.56        10.19 o
  14  11   1        155.43        187.03         6.70 o
  15  11   1        204.27        189.45         6.86 o
  16  11   1         77.94         79.28         5.99 o
  17  11   1         86.29         95.64         9.09 o
  -9  12   1         19.99         -0.79        13.99 o
  -8  12   1          4.91          0.84         6.18 o
  -7  12   1          0.15         -2.31         6.18 o
  -6  12   1         19.10         16.42         6.99 o
  -5  12   1        194.93        203.57         9.65 o
  -4  12   1         48.39         58.02         9.98 o
  -3  12   1         15.47          5.60         4.27 o
  -2  12   1         16.70          7.05         4.43 o
  -1  12   1        330.58        289.63        13.04 o
   0  12   1        830.93        825.35        24.62 o
   1  12   1        439.68        429.24        11.30 o
   2  12   1          2.21          4.90         3.28 o
   3  12   1         13.84         11.71         3.34 o
   4  12   1        394.18        387.00         8.89 o
   5  12   1        266.27        253.16         9.76 o
   6  12   1        544.80        541.61        17.34 o
   7  12   1        342.67        362.04         7.76 o
   8  12   1          0.16         -1.94         2.80 o
   9  12   1        306.27        298.10         7.00 o
  10  12   1          0.88         -3.62         3.19 o
  11  12   1        465.26        495.69        10.99 o
  12  12   1          2.94          7.31         3.70 o
  13  12   1        146.23        145.79         6.47 o
  14  12   1          0.00         -2.07         3.61 o
  15  12   1         17.36         10.92         3.86 o
  16  12   1        147.83        141.54         6.13 o
  -8  13   1        232.31        245.78        16.79 o
  -7  13   1        160.58        154.95        11.79 o
  -6  13   1         60.16         84.51        10.63 o
  -5  13   1        312.40        305.24        11.77 o
  -4  13   1          0.08         -0.56         5.09 o
  -3  13   1          8.99          3.80         4.71 o
  -2  13   1        832.81        897.73        19.51 o
  -1  13   1        126.84        143.49        10.29 o
   0  13   1         16.29         25.18         7.12 o
   1  13   1          7.45         12.31         7.83 o
   2  13   1        890.97        839.76        22.55 o
   3  13   1        263.40        275.00         8.08 o
   4  13   1        481.98        483.63        10.59 o
   5  13   1         86.86         87.93         5.06 o
   6  13   1         69.62         73.23         4.72 o
   7  13   1       1192.65       1169.21        17.59 o
   8  13   1        279.57        289.27         8.18 o
   9  13   1         27.68         24.25         4.19 o
  10  13   1        520.84        486.97        20.33 o
  11  13   1        810.92        755.92        26.21 o
  12  13   1        123.35        158.57         7.89 o
  13  13   1         24.97         29.65         5.14 o
  14  13   1          8.46          4.48         7.39 o
  15  13   1        137.02        118.90         8.64 o
  16  13   1         69.84         53.87         6.29 o
  -7  14   1         10.96         16.06         7.80 o
  -6  14   1          2.73          5.79         6.42 o
  -5  14   1        170.03        149.70         9.00 o
  -4  14   1        594.74        601.89        16.53 o
  -3  14   1        273.70        225.18        11.92 o
  -2  14   1         38.26         25.90         9.01 o
  -1  14   1          0.83         -5.04         6.33 o
   0  14   1        434.13        400.95        16.62 o
   1  14   1        449.47        440.80        17.00 o
   2  14   1        380.30        379.43        22.39 o
   3  14   1         44.35         42.80        13.43 o
   4  14   1        335.24        331.03        22.95 o
   5  14   1          9.00          5.04         3.86 o
   6  14   1         94.55        119.78         9.05 o
   7  14   1        162.64        153.22         6.40 o
   8  14   1         49.66         46.23         4.78 o
   9  14   1        110.38         93.47         6.87 o
  10  14   1        152.11        145.98         7.70 o
  11  14   1        230.92        215.53         9.42 o
  12  14   1        214.04        194.47        13.79 o
  13  14   1         82.68         71.80         6.40 o
  14  14   1         17.09         18.55         5.36 o
  15  14   1          2.57         -2.10         5.57 o
  -6  15   1          1.59        -15.11        10.07 o
  -5  15   1        132.15        124.24        17.91 o
  -4  15   1         28.58         11.47         7.80 o
  -3  15   1        528.20        512.50        21.14 o
  -2  15   1        148.73        130.91         8.72 o
  -1  15   1         58.85         26.30         7.91 o
   0  15   1         45.03         47.04         8.71 o
   1  15   1          6.89         -0.33         6.69 o
   2  15   1         19.77         26.25        10.63 o
   3  15   1          9.90         11.19         8.95 o
   4  15   1          8.51         12.31        10.07 o
   5  15   1         96.05         88.67         9.08 o
   6  15   1         61.01         37.64         7.83 o
   7  15   1        270.75        263.50        10.76 o
   8  15   1         89.14        105.86         7.52 o
   9  15   1         14.08         14.18         5.17 o
  10  15   1          0.06         -6.72         4.52 o
  11  15   1         13.00          9.51         5.09 o
  12  15   1         44.12         63.81         7.92 o
  13  15   1         23.42         28.69         6.01 o
  14  15   1         13.32         11.80         5.36 o
  -4  16   1        109.80        122.26        11.87 o
  -3  16   1         13.97         19.03         8.71 o
  -2  16   1        663.20        735.80        24.50 o
  -1  16   1          5.02         -0.53         7.49 o
   0  16   1         14.33         14.55         8.95 o
   1  16   1        126.51        137.71        11.46 o
   2  16   1         25.48         32.08         8.28 o
   3  16   1        159.62        180.91        15.11 o
   4  16   1        124.55        138.79        14.55 o
   6  16   1        230.02        271.35        13.99 o
   7  16   1        112.48        116.63        10.29 o
   8  16   1         68.36         63.57         6.87 o
   9  16   1        188.79        194.97         9.89 o
  10  16   1        333.92        384.68        13.34 o
  11  16   1         18.95          7.10         5.36 o
  12  16   1          1.45         -2.15         5.26 o
  13  16   1        280.57        251.15        11.19 o
  -2  17   1        211.31        248.07        15.83 o
  -1  17   1          3.45         17.35         8.71 o
   0  17   1          2.48          0.78        14.55 o
   1  17   1          0.40          7.28         7.91 o
   2  17   1          5.61         10.63         7.91 o
   3  17   1        121.01        127.60        11.46 o
   4  17   1          9.17          1.12        11.19 o
   5  17   1        108.09        102.97        14.55 o
   6  17   1        105.05        119.76        15.67 o
   7  17   1          2.80          2.24         8.95 o
   8  17   1        270.08        249.60        20.15 o
   9  17   1        129.13        153.34        11.87 o
  10  17   1          0.22         -1.85         7.48 o
  11  17   1        231.76        239.87        11.37 o
  12  17   1         15.86          8.95         5.82 o
   1  18   1         49.45         48.63         9.87 o
   2  18   1         18.81         23.16         9.08 o
   3  18   1         42.65         54.49         9.50 o
   4  18   1         10.00         15.67        12.31 o
   5  18   1        132.91        104.81        11.19 o
   6  18   1         76.23         73.17        10.29 o
   7  18   1         66.03         45.74         9.08 o
   8  18   1         40.30         61.56        13.43 o
   9  18   1          0.34         -2.24        10.07 o
  10  18   1         16.09         32.46        12.31 o
  -8 -17   2        297.94        350.02        17.41 o
  -7 -17   2         58.45         51.26         9.50 o
  -6 -17   2         57.27         63.13         9.87 o
  -5 -17   2        146.57        141.52        11.79 o
  -4 -17   2          0.28          0.37         6.99 o
  -3 -17   2         65.98         72.81         9.68 o
  -2 -17   2        190.47        169.27        12.59 o
  -1 -17   2         86.17         92.51         8.72 o
   0 -17   2          4.58          0.92         6.22 o
 -10 -16   2          9.29         24.25         6.46 o
  -9 -16   2         14.45          8.68         8.64 o
  -8 -16   2        124.72        118.63        16.79 o
  -7 -16   2        206.99        260.79        14.25 o
  -6 -16   2         19.66         26.45         7.49 o
  -5 -16   2         12.52          3.16         6.69 o
  -4 -16   2         30.50         27.44        11.19 o
  -3 -16   2        259.76        261.33        14.63 o
  -2 -16   2         18.58         11.93        10.46 o
  -1 -16   2        235.10        251.22        11.84 o
   0 -16   2        250.59        247.43        11.52 o
   1 -16   2         35.19         35.90         6.91 o
   2 -16   2        242.79        243.09        15.67 o
   3 -16   2       1507.49       1615.03        40.75 o
 -12 -15   2         45.82         60.72         9.08 o
 -11 -15   2          9.10          7.90         6.69 o
 -10 -15   2          0.15         -3.92         6.33 o
  -9 -15   2         70.53         96.67         9.87 o
  -8 -15   2        267.57        275.87        11.63 o
  -7 -15   2          8.52         -2.24         4.92 o
  -6 -15   2         61.03         65.71         8.71 o
  -5 -15   2        140.35        153.80        17.35 o
  -4 -15   2        408.15        413.79        27.42 o
  -3 -15   2          3.45          4.92         5.12 o
  -2 -15   2         15.52         25.69         5.74 o
  -1 -15   2         43.14         51.01         6.59 o
   0 -15   2         81.63         87.19        13.43 o
   1 -15   2        648.86        636.42        22.16 o
   2 -15   2         75.61         52.89         9.08 o
   3 -15   2         16.36          4.48         7.91 o
   4 -15   2         74.09         52.39         7.44 o
   5 -15   2        100.79         93.84        13.23 o
 -13 -14   2          1.07          2.61         5.17 o
 -12 -14   2         25.88         26.02         5.82 o
 -11 -14   2          1.41         -1.48         4.92 o
 -10 -14   2        320.05        289.90        11.60 o
  -9 -14   2         76.41         77.89         8.02 o
  -8 -14   2          0.15         -2.24         5.54 o
  -7 -14   2        134.90        133.81        10.29 o
  -6 -14   2        792.58        779.45        18.30 o
  -5 -14   2          0.11          3.11         4.71 o
  -4 -14   2        375.01        354.38        18.47 o
  -3 -14   2        167.60        143.70         8.35 o
  -2 -14   2        483.04        485.00        14.39 o
  -1 -14   2        100.62        119.82         9.87 o
   0 -14   2         10.61          8.95         7.12 o
   1 -14   2         86.69        100.20        10.29 o
   2 -14   2          4.30          3.92         7.12 o
   3 -14   2        127.72        147.24        11.87 o
   4 -14   2          9.17          7.58         5.93 o
   5 -14   2          1.92         -0.92         5.85 o
   6 -14   2         72.63         46.16         9.08 o
   7 -14   2          4.23         -5.04         7.12 o
 -14 -13   2         56.37         57.20         6.54 o
 -13 -13   2         90.02         85.38         6.66 o
 -12 -13   2        429.75        406.39        12.57 o
 -11 -13   2         10.47         -2.30         4.27 o
 -10 -13   2         74.16         68.95         6.40 o
  -9 -13   2          0.14          1.29         4.43 o
  -8 -13   2        437.37        391.48        12.24 o
  -7 -13   2        254.70        279.41         9.85 o
  -6 -13   2         19.38         14.46         5.49 o
  -5 -13   2        180.66        188.40         6.79 o
  -4 -13   2        211.70        205.87         7.20 o
  -3 -13   2        106.99        109.57         7.05 o
  -2 -13   2        533.62        551.68        14.80 o
  -1 -13   2         63.27         74.94         8.71 o
   0 -13   2        253.48        251.21        16.23 o
   1 -13   2        111.10        117.10        10.29 o
   2 -13   2         46.00         49.27         7.91 o
   3 -13   2         43.82         50.86         8.28 o
   4 -13   2          0.44         -9.50         6.33 o
   5 -13   2        392.97        439.78        16.91 o
   6 -13   2         19.00         20.98         6.17 o
   7 -13   2         32.17         29.08        15.11 o
   8 -13   2          0.07         -1.96         7.80 o
 -15 -12   2        125.67        121.41         7.32 o
 -14 -12   2         97.48         86.46         5.65 o
 -13 -12   2          5.12          2.38         3.70 o
 -12 -12   2        249.08        244.76         8.40 o
 -11 -12   2          1.48         -5.00         3.94 o
 -10 -12   2        119.53        113.57         7.05 o
  -9 -12   2          0.65         -5.22         3.88 o
  -8 -12   2         54.53         50.78         5.57 o
  -7 -12   2        141.04        135.33         7.29 o
  -6 -12   2        230.16        229.05         7.20 o
  -5 -12   2         56.20         60.22         4.99 o
  -4 -12   2         15.84         15.60         3.34 o
  -3 -12   2       1647.60       1650.96        20.67 o
  -2 -12   2        795.80        738.00        11.99 o
  -1 -12   2        462.95        422.81        15.42 o
   0 -12   2        364.90        339.08        13.83 o
   1 -12   2        229.21        245.13        12.66 o
   2 -12   2          2.68          2.24         5.54 o
   3 -12   2          0.30         -8.84         5.90 o
   4 -12   2         60.14         57.03         8.28 o
   5 -12   2         94.16         86.96         7.83 o
   6 -12   2        234.14        226.43        13.01 o
   7 -12   2         49.02         36.90         7.91 o
   8 -12   2         13.43         20.03         7.80 o
   9 -12   2        294.30        348.35        17.79 o
 -15 -11   2         29.76         30.95         5.09 o
 -14 -11   2          1.19          8.80         3.70 o
 -13 -11   2          8.38          7.15         3.61 o
 -12 -11   2          0.12         -4.93         3.29 o
 -11 -11   2        265.29        267.94         8.17 o
 -10 -11   2          8.95          0.00         3.88 o
  -9 -11   2        208.13        190.66         8.17 o
  -8 -11   2         32.64         37.07         4.85 o
  -7 -11   2         47.55         58.20         4.09 o
  -6 -11   2         34.63         28.73         3.59 o
  -5 -11   2          0.33         -0.23         3.30 o
  -4 -11   2         50.08         51.22         3.97 o
  -3 -11   2       1573.09       1582.84        19.38 o
  -2 -11   2        640.35        684.90        13.20 o
  -1 -11   2        682.56        710.24        12.60 o
   0 -11   2        302.52        314.88         9.46 o
   1 -11   2        393.70        376.82        16.79 o
   2 -11   2         48.91         57.08         7.12 o
   3 -11   2        248.35        268.82        19.03 o
   4 -11   2         29.91         12.31         6.33 o
   5 -11   2         57.75         39.84         6.01 o
   6 -11   2        117.79        102.99         7.75 o
   7 -11   2         65.56         57.97        10.61 o
   8 -11   2        120.69        137.65        13.99 o
   9 -11   2          5.23          8.84         7.49 o
  10 -11   2          2.23         -0.94         7.49 o
 -16 -10   2          0.84         -5.10         3.88 o
 -15 -10   2          1.23          3.23         3.93 o
 -14 -10   2        503.99        546.18        12.28 o
 -13 -10   2        159.36        179.24         8.08 o
 -12 -10   2          0.42         -0.73         3.13 o
 -11 -10   2        732.71        720.49        15.33 o
 -10 -10   2          2.34          0.65         3.53 o
  -9 -10   2          3.68         -0.33         3.41 o
  -8 -10   2        308.94        297.37         6.44 o
  -7 -10   2         43.35         49.75         4.41 o
  -6 -10   2          4.01          3.80         2.67 o
  -5 -10   2        292.31        294.40         6.45 o
  -4 -10   2         80.28         60.78         4.11 o
  -3 -10   2          3.71          3.53         2.48 o
  -2 -10   2        355.85        379.78         8.38 o
  -1 -10   2         65.72         78.85         4.97 o
   0 -10   2        427.90        434.22         9.39 o
   1 -10   2        371.03        368.24         8.67 o
   2 -10   2        136.17        124.61         6.79 o
   3 -10   2          4.47          1.18         4.27 o
   4 -10   2         15.15          1.12         5.54 o
   5 -10   2         35.92         32.39         6.18 o
   6 -10   2        104.31        126.32         7.52 o
   7 -10   2        129.76        102.38         7.47 o
   8 -10   2        262.63        278.19        13.83 o
   9 -10   2         32.95         31.07         7.91 o
  10 -10   2         53.27         40.86         8.71 o
  11 -10   2          1.79         -3.92         7.12 o
 -16  -9   2          8.02          0.58         3.26 o
 -15  -9   2        131.78        144.96         6.48 o
 -14  -9   2          0.01         -0.08         3.19 o
 -13  -9   2        249.98        259.72         7.12 o
 -12  -9   2        223.18        203.22         7.32 o
 -11  -9   2         53.19         42.09         4.30 o
 -10  -9   2         33.93         39.90         3.56 o
  -9  -9   2        142.23        117.57         4.36 o
  -8  -9   2          4.97          2.10         2.29 o
  -7  -9   2        857.00        850.39        11.41 o
  -6  -9   2        241.39        231.67         5.38 o
  -5  -9   2        263.40        246.43         5.53 o
  -4  -9   2        463.14        432.78         8.84 o
  -3  -9   2        188.93        156.83         5.08 o
  -2  -9   2        215.47        223.92         5.76 o
  -1  -9   2        729.43        689.17        10.41 o
   0  -9   2        196.42        159.29         4.92 o
   1  -9   2        328.26        321.37         7.70 o
   2  -9   2        390.63        355.33        11.35 o
   3  -9   2        351.56        336.04         8.40 o
   4  -9   2        141.49        140.20         6.56 o
   5  -9   2          5.88          3.14         3.61 o
   6  -9   2        501.67        529.13        14.22 o
   7  -9   2         53.89         53.24         5.01 o
   8  -9   2        215.82        166.96        10.24 o
   9  -9   2         48.10         44.60         6.46 o
  10  -9   2        277.31        336.94        42.53 o
  11  -9   2        107.20         95.05        10.66 o
  12  -9   2          9.04         19.03         7.91 o
 -16  -8   2         77.09         76.02         4.77 o
 -15  -8   2        142.92        151.28         5.87 o
 -14  -8   2         53.51         48.94         4.01 o
 -13  -8   2         73.44         71.54         3.66 o
 -12  -8   2          7.78          2.86         4.07 o
 -11  -8   2        290.61        285.17         7.83 o
 -10  -8   2        951.20        926.86        14.08 o
  -9  -8   2         21.89         21.51         2.29 o
  -8  -8   2          3.21          6.37         2.10 o
  -7  -8   2         20.57         25.83         2.67 o
  -6  -8   2        414.08        404.50         6.13 o
  -5  -8   2          0.10          2.34         1.79 o
  -4  -8   2         99.10        100.35         3.40 o
  -3  -8   2        414.71        420.50         7.17 o
  -2  -8   2        480.47        414.70         7.14 o
  -1  -8   2          0.91          1.77         1.90 o
   0  -8   2        788.71        745.05        11.53 o
   1  -8   2        671.57        699.61        11.49 o
   2  -8   2        552.53        596.39        20.72 o
   3  -8   2        407.94        419.39         7.98 o
   4  -8   2       2553.01       2406.90        49.44 o
   5  -8   2        131.96        111.69         5.19 o
   6  -8   2         72.55         70.22         4.15 o
   7  -8   2        286.89        247.22        12.60 o
   8  -8   2        141.50        152.06         8.17 o
   9  -8   2         13.23         -1.06         6.32 o
  10  -8   2          3.90          5.60         5.17 o
  11  -8   2         40.27         31.27         6.46 o
  12  -8   2         15.60          6.72         5.82 o
  13  -8   2        224.20        226.38        13.52 o
 -16  -7   2        451.70        396.22        23.50 o
 -15  -7   2         26.67         33.58        10.07 o
 -14  -7   2          3.29          8.55         3.36 o
 -13  -7   2        510.97        486.54        17.23 o
 -12  -7   2        230.41        218.62         6.22 o
 -11  -7   2        237.02        228.41         6.56 o
 -10  -7   2        605.06        636.98        10.10 o
  -9  -7   2          0.34         -2.13         1.46 o
  -8  -7   2        415.12        380.05         5.94 o
  -7  -7   2       1962.39       2054.90        21.37 o
  -6  -7   2       1405.95       1492.13        16.43 o
  -5  -7   2          0.04          1.98         1.61 o
  -4  -7   2        538.16        557.44         7.29 o
  -3  -7   2        328.89        256.13         5.17 o
  -2  -7   2        276.14        259.10         4.88 o
  -1  -7   2         74.73         99.15         3.12 o
   0  -7   2        406.11        393.66         6.32 o
   1  -7   2       1231.83       1248.71        16.40 o
   2  -7   2        736.76        887.63        16.00 o
   3  -7   2        454.96        443.91         9.16 o
   4  -7   2         64.37         69.03         4.11 o
   5  -7   2        897.83        938.74        12.92 o
   6  -7   2        704.23        694.08        10.86 o
   7  -7   2          6.39          4.71         2.94 o
   8  -7   2        294.61        258.85         7.68 o
   9  -7   2          0.35          7.74         4.71 o
  10  -7   2        964.24        923.67        21.43 o
  11  -7   2          1.16         -5.14         4.92 o
  12  -7   2          5.60         -2.63         6.69 o
  13  -7   2         15.74         22.41         6.87 o
  14  -7   2          0.24         -2.61         5.82 o
 -17  -6   2        165.18        182.85        26.30 o
 -16  -6   2         63.35         52.78        15.11 o
 -15  -6   2         55.92         35.22        13.43 o
 -14  -6   2        550.98        605.25        20.17 o
 -13  -6   2        444.81        378.60        15.42 o
 -12  -6   2        135.05        143.77         5.48 o
 -11  -6   2       1124.84       1091.29        35.82 o
 -10  -6   2          3.53          4.60         1.83 o
  -9  -6   2        726.42        751.23         9.65 o
  -8  -6   2         47.16         57.44         2.09 o
  -7  -6   2        311.33        273.93         4.51 o
  -6  -6   2         50.97         63.84         2.67 o
  -5  -6   2       5672.38       5585.59        52.74 o
  -4  -6   2        351.61        406.05         5.60 o
  -3  -6   2        468.68        472.56         6.41 o
  -2  -6   2        200.85        222.42         4.71 o
  -1  -6   2       4874.40       4591.75        40.89 o
   0  -6   2          7.29         15.13         1.79 o
   1  -6   2        858.79       1111.06        14.60 o
   2  -6   2        282.87        286.11         6.90 o
   3  -6   2        182.60        165.42         4.40 o
   4  -6   2       1913.62       1926.39        19.62 o
   5  -6   2        418.25        406.66         7.37 o
   6  -6   2       1033.80       1072.99        13.99 o
   7  -6   2       2796.49       2779.04        29.81 o
   8  -6   2        425.48        442.36         8.56 o
   9  -6   2         26.10         41.16         5.68 o
  10  -6   2       1418.45       1319.96        21.52 o
  11  -6   2         64.55         77.40         6.87 o
  12  -6   2         30.32         45.56         6.01 o
  13  -6   2          1.59          2.43         5.09 o
  14  -6   2        148.61        155.63         9.25 o
 -17  -5   2          0.35          0.00         6.33 o
 -16  -5   2         14.31          5.27         6.42 o
 -15  -5   2          1.67         14.02         6.69 o
 -14  -5   2        154.40        118.07         9.40 o
 -13  -5   2        223.46        209.23        11.46 o
 -12  -5   2        392.20        368.23        34.14 o
 -11  -5   2         69.56         91.01         7.91 o
 -10  -5   2        500.75        476.22        12.27 o
  -9  -5   2        364.97        351.58         6.65 o
  -8  -5   2       1008.45       1073.54        11.21 o
  -7  -5   2       6299.30       6283.38        58.46 o
  -6  -5   2        352.57        422.64         5.63 o
  -5  -5   2         23.34         20.36         1.55 o
  -4  -5   2        496.91        499.74         6.07 o
  -3  -5   2         91.15         40.87         1.86 o
  -2  -5   2        782.61        809.62        11.15 o
  -1  -5   2       1615.61       1541.03        13.98 o
   0  -5   2        927.70        865.77         9.59 o
   1  -5   2         32.47         44.87         2.40 o
   2  -5   2       2093.96       2025.60        21.31 o
   3  -5   2       1703.58       1775.37        20.80 o
   4  -5   2       4905.59       4844.70        43.53 o
   5  -5   2       1380.94       1594.07        18.03 o
   6  -5   2         72.59         68.37         3.09 o
   7  -5   2         13.64         10.41         2.39 o
   8  -5   2        970.97        909.58        11.46 o
   9  -5   2        300.35        296.04         8.51 o
  10  -5   2        246.79        255.44         9.43 o
  11  -5   2        128.45        150.84         6.84 o
  12  -5   2        368.90        353.48        10.99 o
  13  -5   2         63.76         71.91         6.82 o
  14  -5   2         82.76         96.49         7.61 o
  15  -5   2          0.99          2.28         3.87 o
 -17  -4   2         19.51         14.55        11.19 o
 -16  -4   2         50.82         51.49        12.31 o
 -15  -4   2        169.60        152.58        12.87 o
 -14  -4   2        255.38        226.38        12.25 o
 -13  -4   2        306.48        240.12        12.10 o
 -12  -4   2         93.75         96.63         8.28 o
 -11  -4   2          2.73          1.03         4.55 o
 -10  -4   2        105.18        128.72         8.28 o
  -9  -4   2         94.29         75.63         5.90 o
  -8  -4   2        119.53        120.80         3.41 o
  -7  -4   2       3032.69       3265.08        34.28 o
  -6  -4   2        227.02        236.35         3.39 o
  -5  -4   2          0.43          1.27         1.08 o
  -4  -4   2         36.66         34.85         1.63 o
  -3  -4   2        428.59        419.00         5.12 o
  -2  -4   2        298.90        344.43         6.63 o
  -1  -4   2         21.70         10.83         1.36 o
   0  -4   2        430.91        423.34         5.61 o
   1  -4   2         66.44         88.04         2.54 o
   2  -4   2         25.40         43.50         2.75 o
   3  -4   2        647.48        562.38        14.00 o
   4  -4   2       5387.16       5499.77        52.50 o
   5  -4   2        476.97        596.68         7.77 o
   6  -4   2        744.83        797.02         9.73 o
   7  -4   2         37.75         34.91         2.39 o
   8  -4   2        266.64        243.32         5.16 o
   9  -4   2          1.24         -0.47         2.65 o
  10  -4   2         27.00         26.93         3.11 o
  11  -4   2        355.30        330.00         7.44 o
  12  -4   2         43.37         43.76         4.38 o
  13  -4   2        338.69        371.76        11.77 o
  14  -4   2         60.96         65.45         5.07 o
  15  -4   2         52.50         70.31         5.49 o
  16  -4   2         12.07         -1.43         5.57 o
 -17  -3   2          5.48         11.19        11.19 o
 -16  -3   2         94.43        127.60        16.79 o
 -15  -3   2          0.36         -7.83         7.83 o
 -14  -3   2         37.37         35.39         6.99 o
 -13  -3   2        346.22        317.65        14.18 o
 -12  -3   2         89.63         90.26         8.28 o
 -11  -3   2        196.16        194.28        11.19 o
 -10  -3   2       1853.08       1744.03        35.21 o
  -9  -3   2          1.13          2.74         3.50 o
  -8  -3   2        246.97        320.50        11.19 o
  -7  -3   2       2057.11       1988.57        36.80 o
  -6  -3   2        183.67        167.55         2.94 o
  -5  -3   2        501.06        645.59         7.84 o
  -4  -3   2       6427.28       6796.52        62.79 o
  -3  -3   2       2303.13       2119.55        22.51 o
  -2  -3   2       3393.98       3436.49        29.95 o
  -1  -3   2          2.37         12.61         1.64 o
   0  -3   2        213.33        179.50         3.19 o
   1  -3   2         59.79         65.67         2.04 o
   2  -3   2        510.22        416.12         6.48 o
   3  -3   2       1485.88       1351.10        13.34 o
   4  -3   2       1306.66       1438.47        15.44 o
   5  -3   2          6.16          8.61         1.72 o
   6  -3   2        997.51        874.21        10.00 o
   7  -3   2        103.01         65.37         2.70 o
   8  -3   2        985.24        955.45        10.96 o
   9  -3   2        176.96        175.22         4.94 o
  10  -3   2       1008.47       1039.19        13.44 o
  11  -3   2        124.91        138.04         4.71 o
  12  -3   2         20.67         23.59         3.17 o
  13  -3   2         47.02         45.69         3.85 o
  14  -3   2          3.05          0.48         3.25 o
  15  -3   2         16.47          9.46         5.09 o
  16  -3   2          3.01          7.85         5.54 o
 -16  -2   2          0.55          4.22         4.09 o
 -15  -2   2        117.67        115.75         7.23 o
 -14  -2   2         20.13          0.00         8.95 o
 -13  -2   2          1.11         -4.48         6.72 o
 -12  -2   2        998.03        933.15        44.21 o
 -11  -2   2         57.59         62.57         6.69 o
 -10  -2   2        364.47        344.89        12.25 o
  -9  -2   2         56.73         53.04         8.95 o
  -8  -2   2        127.17        140.73         8.39 o
  -7  -2   2        748.40        725.77        17.00 o
  -6  -2   2        637.79        454.18        12.25 o
  -5  -2   2       1093.32       1110.03        17.17 o
  -4  -2   2          1.20         10.68         2.11 o
  -3  -2   2       4250.76       4068.88        38.28 o
  -2  -2   2       6852.39       6623.46        60.95 o
  -1  -2   2        162.48        182.36         2.70 o
   0  -2   2       6399.99       6933.68        52.38 o
   1  -2   2        108.07         89.15         2.07 o
   2  -2   2       6756.06       6692.40        56.91 o
   3  -2   2       5461.21       5432.04        46.98 o
   4  -2   2       1115.68       1044.82        11.49 o
   5  -2   2        287.86        327.96         4.82 o
   6  -2   2          9.90          7.15         1.53 o
   7  -2   2        671.94        559.39         7.13 o
   8  -2   2        247.54        234.09         4.52 o
   9  -2   2        322.58        353.35         6.27 o
  10  -2   2          3.91          4.00         2.35 o
  11  -2   2         50.69         38.52         2.95 o
  12  -2   2       1010.98       1040.30        12.26 o
  13  -2   2         77.84        104.70         4.34 o
  14  -2   2         35.32         30.61         3.03 o
  15  -2   2          3.38          2.62         4.92 o
  16  -2   2          8.52         12.35         5.05 o
 -16  -1   2         16.30         18.18         3.73 o
 -15  -1   2         30.87         25.45         4.89 o
 -14  -1   2          2.02         -1.12         2.57 o
 -13  -1   2          0.34          1.68         2.21 o
 -12  -1   2       1815.34       1712.17        25.32 o
 -11  -1   2         12.02         13.53         3.89 o
 -10  -1   2         59.01         61.34         3.57 o
  -9  -1   2         19.90         28.10         2.11 o
  -8  -1   2        623.10        574.93        14.98 o
  -7  -1   2          1.09          2.56         2.69 o
  -6  -1   2        888.77       1184.79        17.62 o
  -5  -1   2        126.45        163.60         2.91 o
  -4  -1   2       2547.97       2558.76        30.04 o
  -3  -1   2        554.09        522.12         6.46 o
  -2  -1   2       1708.26       1675.86        16.13 o
  -1  -1   2        654.39        647.00         6.20 o
   0  -1   2       1266.21       1322.97        10.52 o
   1  -1   2       3172.59       3094.49        33.14 o
   2  -1   2       3018.27       3289.01        26.75 o
   3  -1   2       1365.34       1329.70        14.30 o
   4  -1   2        600.55        616.80         6.73 o
   5  -1   2        156.29        128.25         3.50 o
   6  -1   2         65.79        132.39         3.05 o
   7  -1   2       3755.73       3670.12        59.07 o
   8  -1   2       1169.79       1274.93        14.14 o
   9  -1   2         20.87         25.37         2.24 o
  10  -1   2        636.80        596.92         7.77 o
  11  -1   2       1302.14       1283.14        13.62 o
  12  -1   2        107.73        111.33         3.38 o
  13  -1   2         66.81         87.01         4.70 o
  14  -1   2        246.05        224.03         9.05 o
  15  -1   2        233.70        244.89        11.63 o
  16  -1   2         21.40         16.11         4.34 o
  17  -1   2        276.21        304.67        17.20 o
 -16   0   2        165.58        201.70        15.09 o
 -15   0   2        300.38        318.62         9.67 o
 -14   0   2         76.65         70.96         5.05 o
 -13   0   2          0.92         -0.22         2.45 o
 -12   0   2       2041.07       1776.60        24.56 o
 -11   0   2        449.92        450.27         7.82 o
 -10   0   2       4208.96       4065.17        42.46 o
  -9   0   2       1249.15       1259.74        12.98 o
  -8   0   2         43.59         19.14         2.75 o
  -7   0   2        488.20        545.86         7.35 o
  -6   0   2       1492.85       1735.09        19.04 o
  -5   0   2        968.29        931.16        10.72 o
  -4   0   2       8230.48       9262.54        84.17 o
  -3   0   2        589.00        598.42         6.93 o
  -2   0   2       1560.56       1601.12        17.17 o
  -1   0   2        180.63        180.33         3.25 o
   0   0   2      15299.98      15216.63       313.45 o
   1   0   2         11.55         25.05         1.75 o
   2   0   2      10209.78      10481.06        88.21 o
   3   0   2        111.71         82.85         2.04 o
   4   0   2        263.43        332.72         3.71 o
   5   0   2        929.02        948.03         8.57 o
   6   0   2         20.06         20.25         1.70 o
   7   0   2        211.49        240.37         3.69 o
   8   0   2         42.23         61.05         2.18 o
   9   0   2        460.34        430.68         7.06 o
  10   0   2        699.30        717.95         8.29 o
  11   0   2        435.79        439.22         5.96 o
  12   0   2       4296.98       3923.58        38.71 o
  13   0   2        179.29        194.12        12.74 o
  14   0   2        269.04        256.93         7.34 o
  15   0   2          7.85          9.33         3.56 o
  16   0   2          9.50          1.51         4.41 o
  17   0   2          4.18          6.29         3.77 o
 -16   1   2         11.27         23.05         4.91 o
 -15   1   2        259.07        282.60        17.01 o
 -14   1   2         29.26         25.99         3.62 o
 -13   1   2         53.66         71.17         4.97 o
 -12   1   2          0.08         -2.19         2.71 o
 -11   1   2        993.32        967.38        14.63 o
 -10   1   2        782.75        743.20        10.16 o
  -9   1   2         23.42         24.28         2.43 o
  -8   1   2       2483.73       2406.87        25.96 o
  -7   1   2       2292.30       2324.44        24.95 o
  -6   1   2        176.98        165.23         3.00 o
  -5   1   2          5.76          2.24         1.10 o
  -4   1   2          1.76          6.58         1.03 o
  -3   1   2       4637.85       4784.12        48.32 o
  -2   1   2       6719.54       6464.54        59.07 o
  -1   1   2         57.65         42.54         1.45 o
   0   1   2       3905.40       4020.74        31.90 o
   1   1   2          2.20          1.09         0.53 o
   2   1   2       1319.02       1464.12        11.52 o
   3   1   2      10388.77      10468.45        73.77 o
   4   1   2      15602.17      15451.97       121.52 o
   5   1   2       1587.65       1647.82        13.93 o
   6   1   2       3163.91       3309.62        26.93 o
   7   1   2       3817.10       4411.06        35.58 o
   8   1   2       4711.81       4522.70        36.61 o
   9   1   2         76.05         74.51         2.05 o
  10   1   2        143.28        116.81         2.97 o
  11   1   2        366.96        385.91         6.28 o
  12   1   2        131.82        140.70         4.09 o
  13   1   2        244.75        191.65         7.59 o
  14   1   2        220.40        198.72         6.13 o
  15   1   2          5.94          4.36         3.07 o
  16   1   2         70.04         71.86         6.95 o
  17   1   2        166.14        166.35         6.76 o
 -16   2   2         12.32         13.93         4.97 o
 -15   2   2         38.58         42.84         7.59 o
 -14   2   2         16.81         17.58         3.77 o
 -13   2   2        121.35        107.43         5.49 o
 -12   2   2         35.58         26.86         5.01 o
 -11   2   2        108.01         98.93         5.46 o
 -10   2   2        169.16        159.32         4.82 o
  -9   2   2        212.23        228.69         5.37 o
  -8   2   2        774.61        820.23         9.53 o
  -7   2   2       1633.90       1628.77        15.48 o
  -6   2   2       2778.55       3032.97        27.04 o
  -5   2   2        274.44        239.30         4.00 o
  -4   2   2       1865.46       1807.84        17.95 o
  -3   2   2       1409.45       1352.55        12.61 o
  -2   2   2          1.32          1.12         1.04 o
  -1   2   2       4617.98       4607.91        31.33 o
   0   2   2       1185.75       1054.46         7.73 o
   1   2   2        365.63        381.11         4.23 o
   2   2   2        884.29        709.40         5.69 o
   3   2   2        214.74        277.35         2.89 o
   4   2   2      10716.91      10716.70        97.67 o
   5   2   2        527.28        522.15         5.40 o
   6   2   2       2918.70       2810.01        24.45 o
   7   2   2        511.87        479.59         4.96 o
   8   2   2       1154.49       1340.16        11.83 o
   9   2   2          9.85         14.69         1.39 o
  10   2   2       1208.83       1157.71        11.58 o
  11   2   2        250.25        265.71         5.18 o
  12   2   2        171.85        169.41         4.55 o
  13   2   2         55.64         58.25         3.24 o
  14   2   2        294.20        305.53        10.50 o
  15   2   2        444.47        481.58         9.59 o
  16   2   2          7.52         -2.12         3.72 o
  17   2   2        147.93        164.55        11.35 o
  18   2   2         40.38         55.93         5.73 o
 -15   3   2         22.21         30.87         5.51 o
 -14   3   2         47.40         60.01         5.08 o
 -13   3   2        169.94        157.30         6.47 o
 -12   3   2        117.97        102.47         6.16 o
 -11   3   2         87.60         87.23         4.25 o
 -10   3   2        149.88        170.48         4.40 o
  -9   3   2         52.14         47.92         2.40 o
  -8   3   2        147.13        156.28         4.33 o
  -7   3   2        476.68        488.43         6.48 o
  -6   3   2        967.83        972.33        11.26 o
  -5   3   2        103.11         98.56         2.64 o
  -4   3   2       1316.34       1434.68        12.89 o
  -3   3   2        908.35        934.46         8.85 o
  -2   3   2       5005.64       4718.06        38.11 o
  -1   3   2        501.66        565.14         5.46 o
   0   3   2          9.17         18.35         1.07 o
   1   3   2       3950.21       4025.97        32.48 o
   2   3   2       1167.70       1267.29         8.76 o
   3   3   2       7473.25       7600.20        53.28 o
   4   3   2       3924.76       3788.08        32.31 o
   5   3   2       1270.85       1322.15        12.13 o
   6   3   2          0.13          3.41         0.95 o
   7   3   2       1572.51       1705.70        15.50 o
   8   3   2        128.44        150.09         2.60 o
   9   3   2        161.81        154.06         2.54 o
  10   3   2         66.19         56.53         2.31 o
  11   3   2          5.76          6.65         1.91 o
  12   3   2        302.12        306.40         5.74 o
  13   3   2          0.15          1.95         1.99 o
  14   3   2         56.52         55.90         5.03 o
  15   3   2          8.67          6.68         2.45 o
  16   3   2          9.31         16.86         3.04 o
  17   3   2         19.40         14.77         3.73 o
  18   3   2         49.74         50.97         5.12 o
 -15   4   2        203.37        249.92        10.49 o
 -14   4   2        291.53        318.72        11.02 o
 -13   4   2         33.09         47.61         4.60 o
 -12   4   2        265.12        243.73         8.72 o
 -11   4   2         93.84         88.23         4.53 o
 -10   4   2       2042.32       1922.04        21.37 o
  -9   4   2        275.56        253.59         5.73 o
  -8   4   2        559.60        498.05         7.08 o
  -7   4   2         19.83         16.49         2.41 o
  -6   4   2        197.43        200.38         3.81 o
  -5   4   2        253.23        247.72         4.12 o
  -4   4   2        137.96        161.54         3.35 o
  -3   4   2        440.84        616.00         6.76 o
  -2   4   2       1187.85       1250.18        12.43 o
  -1   4   2       4539.37       4718.58        38.35 o
   0   4   2       1435.37       1724.16        15.99 o
   1   4   2         83.35         60.44         1.85 o
   2   4   2     105672.45     108886.31       852.87 o
   3   4   2      24236.99      25824.42       190.84 o
   4   4   2       4496.67       4725.79        40.63 o
   5   4   2        521.78        528.42         6.69 o
   6   4   2       3010.19       3119.08        29.53 o
   7   4   2       1192.71       1333.50        12.53 o
   8   4   2        210.99        307.83         4.18 o
   9   4   2        918.09        862.29         8.64 o
  10   4   2         12.15         24.51         1.90 o
  11   4   2        431.88        433.33         6.37 o
  12   4   2        339.89        332.49         6.71 o
  13   4   2        235.97        218.29         4.79 o
  14   4   2        869.37        793.22        11.11 o
  15   4   2         26.28         37.06         2.89 o
  16   4   2        158.25        166.92         5.65 o
  17   4   2        226.28        268.56         7.26 o
  18   4   2         64.36         70.31         5.12 o
 -14   5   2         91.25        109.81         9.20 o
 -13   5   2         30.12         27.55         8.02 o
 -12   5   2        450.90        427.73        12.83 o
 -11   5   2          2.95          6.54         3.28 o
 -10   5   2        360.40        340.37         7.24 o
  -9   5   2       1195.70       1149.98        19.10 o
  -8   5   2       3390.97       3342.07        34.41 o
  -7   5   2         72.46         62.88         2.63 o
  -6   5   2        243.35        260.93         4.63 o
  -5   5   2       1589.56       1655.37        15.56 o
  -4   5   2       2824.49       2696.22        25.24 o
  -3   5   2        513.35        431.94         6.09 o
  -2   5   2       2143.52       2254.62        21.13 o
  -1   5   2       2128.83       2315.29        24.85 o
   0   5   2      13768.16      13953.03       127.86 o
   1   5   2      39531.86      42057.67       354.11 o
   2   5   2          0.06         -0.04         1.41 o
   3   5   2      47782.12      50156.54       422.72 o
   4   5   2       8334.54       8734.29        80.51 o
   5   5   2       5548.57       5882.40        57.47 o
   6   5   2        805.68        870.27         9.65 o
   7   5   2       1215.94       1086.40        12.01 o
   8   5   2        671.18        724.48         7.78 o
   9   5   2       2057.39       2067.05        18.93 o
  10   5   2       2208.55       2265.93        24.54 o
  11   5   2       1935.66       1853.26        20.68 o
  12   5   2        182.45        158.96         3.98 o
  13   5   2        452.51        440.87         8.74 o
  14   5   2        160.00        156.54         4.21 o
  15   5   2         10.51          5.78         2.33 o
  16   5   2        153.88        168.53         5.42 o
  17   5   2         81.29         84.98         4.66 o
  18   5   2         58.26         58.47         4.28 o
 -14   6   2         10.23         21.50        11.66 o
 -13   6   2         42.22         51.77         6.66 o
 -12   6   2          4.93          6.08         4.71 o
 -11   6   2          2.25         -5.13         4.27 o
 -10   6   2        351.13        351.84         8.60 o
  -9   6   2        693.33        703.07        10.94 o
  -8   6   2        373.05        391.41         7.67 o
  -7   6   2        325.85        314.82         7.09 o
  -6   6   2        261.64        281.68         7.09 o
  -5   6   2         32.06         36.56         3.16 o
  -4   6   2        182.26        231.95         4.82 o
  -3   6   2        271.25        245.20         5.17 o
  -2   6   2        488.29        558.66         6.76 o
  -1   6   2       4319.73       4582.80        40.53 o
   0   6   2       1940.95       1893.94        19.94 o
   1   6   2       6048.44       6230.97        58.74 o
   2   6   2       3669.99       4176.14        39.63 o
   3   6   2        350.55        377.96         5.31 o
   4   6   2         21.51         17.39         2.00 o
   5   6   2      12496.75      13331.34       122.23 o
   6   6   2       1422.19       1569.61        14.97 o
   7   6   2          5.43          8.26         1.72 o
   8   6   2         49.78         98.45         2.87 o
   9   6   2         34.24         33.14         1.79 o
  10   6   2        129.97        125.81         2.69 o
  11   6   2        322.78        313.85         8.55 o
  12   6   2        268.33        280.76         5.54 o
  13   6   2        494.08        513.73         8.39 o
  14   6   2        122.19        115.57         4.22 o
  15   6   2         53.81         47.48         2.91 o
  16   6   2          9.50          9.37         2.73 o
  17   6   2        120.29        138.25         5.42 o
  18   6   2        180.26        195.26        12.60 o
 -13   7   2          2.60         -2.02         5.36 o
 -12   7   2         17.30         11.82         5.95 o
 -11   7   2         51.29         42.89         6.22 o
 -10   7   2         26.42         31.68         4.73 o
  -9   7   2        176.16        162.66         6.84 o
  -8   7   2       1296.56       1224.86        17.71 o
  -7   7   2          5.49          5.02         2.80 o
  -6   7   2         68.98         59.97         3.31 o
  -5   7   2        233.12        267.61         5.60 o
  -4   7   2          0.33          2.43         2.04 o
  -3   7   2        251.73        330.83         6.36 o
  -2   7   2       3880.65       4030.85        34.28 o
  -1   7   2       1112.68       1184.18        12.67 o
   0   7   2       4207.83       4765.34        46.26 o
   1   7   2       1635.37       1768.13        19.02 o
   2   7   2       4825.67       5071.14        44.99 o
   3   7   2       4195.92       4463.50        39.68 o
   4   7   2        999.02       1269.06        17.10 o
   5   7   2         35.02         54.39         7.86 o
   6   7   2          8.07         -1.06         1.63 o
   7   7   2        310.79        328.62         5.46 o
   8   7   2       1105.87       1092.61        12.30 o
   9   7   2       1081.18       1194.22        16.18 o
  10   7   2         49.72         39.72         2.07 o
  11   7   2         60.59         54.29         2.83 o
  12   7   2       1170.87       1119.59        14.19 o
  13   7   2        934.16        929.26        12.54 o
  14   7   2        147.24        141.59         4.33 o
  15   7   2         51.75         35.76         2.71 o
  16   7   2        134.57        118.78         8.60 o
  17   7   2         49.34         48.16         3.76 o
  18   7   2        286.03        308.68        10.41 o
 -13   8   2        594.49        582.72        17.20 o
 -12   8   2        251.27        261.82        15.32 o
 -11   8   2         81.12         89.30         8.24 o
 -10   8   2         63.63         89.66         7.31 o
  -9   8   2        214.47        172.47         8.82 o
  -8   8   2         26.02         43.22         4.73 o
  -7   8   2         37.16         28.69         3.76 o
  -6   8   2       1720.36       1652.66        19.76 o
  -5   8   2          3.96          1.52         2.43 o
  -4   8   2       2916.92       2796.93        27.46 o
  -3   8   2        831.94        773.14        10.17 o
  -2   8   2       1012.28       1079.38        11.72 o
  -1   8   2        105.98        118.77         3.72 o
   0   8   2      16025.00      16666.04       168.96 o
   1   8   2        584.22        730.60        11.09 o
   2   8   2       4840.61       5044.49        45.17 o
   3   8   2          1.64          2.66         1.98 o
   4   8   2        750.25        809.46        10.41 o
   5   8   2       1395.04       1354.92        16.60 o
   6   8   2         73.05        113.33         3.63 o
   7   8   2       1830.33       1945.65        20.23 o
   8   8   2       1489.17       1462.45        16.43 o
   9   8   2       1059.88       1030.21        13.28 o
  10   8   2        341.53        339.71         5.89 o
  11   8   2       1619.08       1660.60        16.47 o
  12   8   2        284.97        275.75         6.10 o
  13   8   2        159.98        172.06         7.98 o
  14   8   2          0.03         -0.93         2.31 o
  15   8   2        227.11        219.24         5.68 o
  16   8   2         26.79         17.06         3.72 o
  17   8   2        235.98        249.81         7.21 o
  18   8   2         84.49         69.16         5.56 o
 -12   9   2          5.99          8.07         6.01 o
 -11   9   2          0.46         -1.16         5.09 o
 -10   9   2          0.34          2.42         5.09 o
  -9   9   2          1.79          1.31         5.85 o
  -8   9   2         52.78         61.33         6.91 o
  -7   9   2        597.96        553.62        14.42 o
  -6   9   2        405.57        404.71         9.27 o
  -5   9   2         11.77          7.14         2.94 o
  -4   9   2         59.42         72.48         4.00 o
  -3   9   2        110.61        120.97         4.91 o
  -2   9   2        428.37        430.09         6.73 o
  -1   9   2        366.65        342.17         9.77 o
   0   9   2       1318.13       1269.74        16.20 o
   1   9   2       1169.35       1230.45        16.68 o
   2   9   2          2.25          5.95         2.12 o
   3   9   2         13.53         -0.56         1.84 o
   4   9   2       1526.51       1549.22        17.72 o
   5   9   2        153.23        100.31         3.72 o
   6   9   2       1683.72       1638.28        18.09 o
   7   9   2        257.80        225.29         5.14 o
   8   9   2        147.45        162.19         3.95 o
   9   9   2       1976.30       1940.47        20.85 o
  10   9   2        830.40        800.67        11.44 o
  11   9   2          7.64          6.93         2.37 o
  12   9   2         43.59         36.28         3.24 o
  13   9   2        395.75        399.49         7.84 o
  14   9   2         59.37         58.55         3.71 o
  15   9   2        694.89        715.56        11.11 o
  16   9   2        161.90        133.44         6.79 o
  17   9   2          5.41          3.11         3.33 o
  18   9   2         11.27          8.11         3.72 o
 -11  10   2          9.86          4.40         5.51 o
 -10  10   2          1.70          0.00         5.82 o
  -9  10   2         80.03         65.68         6.87 o
  -8  10   2         23.87         18.30         6.24 o
  -7  10   2         24.59         13.15         8.38 o
  -6  10   2        375.59        343.74         9.90 o
  -5  10   2          0.04         -5.21         3.88 o
  -4  10   2         45.67         42.12         3.79 o
  -3  10   2        602.40        641.35        10.57 o
  -2  10   2         69.27         81.01         7.68 o
  -1  10   2        250.92        259.81         6.42 o
   0  10   2        176.77        163.63         5.20 o
   1  10   2        214.39        283.65         7.25 o
   2  10   2         35.22         54.52         3.81 o
   3  10   2        404.60        395.74         7.53 o
   4  10   2        101.86         92.14         3.92 o
   5  10   2        118.90        115.30         4.09 o
   6  10   2        286.22        279.89         6.16 o
   7  10   2        580.11        586.46         8.95 o
   8  10   2        415.09        444.24         7.83 o
   9  10   2        478.22        484.61         8.05 o
  10  10   2        558.87        559.60         8.57 o
  11  10   2        169.00        204.06         6.89 o
  12  10   2         11.21          9.97         3.19 o
  13  10   2       1966.64       1878.70        25.35 o
  14  10   2         12.27         14.12         3.29 o
  15  10   2        531.61        514.40        10.19 o
  16  10   2        143.44        158.91         5.97 o
  17  10   2         50.33         58.04         4.97 o
  18  10   2          2.91          7.46         3.88 o
 -10  11   2         11.39          5.22         8.39 o
  -9  11   2         61.26         60.12        16.79 o
  -8  11   2        150.66        140.29        10.66 o
  -7  11   2        272.07        262.28        13.38 o
  -6  11   2         17.12         27.90         5.74 o
  -5  11   2        247.25        232.98         9.37 o
  -4  11   2         54.86         38.10         5.99 o
  -3  11   2        983.26        974.29        16.75 o
  -2  11   2        145.41        147.08         5.62 o
  -1  11   2          8.94          2.18         3.34 o
   0  11   2       1247.77       1266.27        18.38 o
   1  11   2        107.31         82.84         4.75 o
   2  11   2         73.93         80.93         4.50 o
   3  11   2        481.92        496.42         9.26 o
   4  11   2         40.84         38.47         4.40 o
   5  11   2        204.32        196.81         5.62 o
   6  11   2          7.33          9.46         2.87 o
   7  11   2          1.89         -3.53         2.36 o
   8  11   2         46.38         56.77         3.63 o
   9  11   2        136.59        148.57         5.38 o
  10  11   2        170.73        189.34         5.38 o
  11  11   2        747.29        693.24        12.67 o
  12  11   2        247.02        243.73        11.72 o
  13  11   2         12.18          8.91         3.48 o
  14  11   2        240.90        238.16         7.34 o
  15  11   2         12.62          8.49         6.30 o
  16  11   2        311.80        319.62         8.48 o
  17  11   2          3.74          0.20         4.53 o
  -9  12   2         75.47         86.32        10.20 o
  -8  12   2          3.85         12.06         6.99 o
  -7  12   2         14.46         17.79         7.49 o
  -6  12   2        197.68        219.38        12.25 o
  -5  12   2       2073.56       2155.95        35.92 o
  -4  12   2        319.79        266.16        10.47 o
  -3  12   2          1.30          2.04         4.20 o
  -2  12   2        297.36        259.29        10.02 o
  -1  12   2        736.83        678.10        18.49 o
   0  12   2        121.28        124.23         7.47 o
   1  12   2         11.09          4.57         3.75 o
   2  12   2        326.46        343.80         8.78 o
   3  12   2          2.10         -4.63         3.09 o
   4  12   2        903.85        835.87        14.46 o
   5  12   2       2068.57       2056.06        26.08 o
   6  12   2        342.14        323.69         7.99 o
   7  12   2        490.81        458.73         8.56 o
   8  12   2         32.08         15.79         3.11 o
   9  12   2        119.31        129.82         4.92 o
  10  12   2       1424.84       1313.03        18.20 o
  11  12   2        357.46        390.94        10.34 o
  12  12   2         13.62         11.19         3.92 o
  13  12   2        169.70        167.57         6.68 o
  14  12   2       1052.67       1036.14        17.38 o
  15  12   2         43.40         59.70         4.69 o
  16  12   2         60.84         65.95         5.98 o
  17  12   2        354.93        374.33        11.52 o
  -8  13   2        113.74        113.39        11.00 o
  -7  13   2        300.18        329.99        15.77 o
  -6  13   2         33.32         35.48         7.24 o
  -5  13   2          5.51         -4.50         4.55 o
  -4  13   2         60.68         78.02         6.87 o
  -3  13   2         97.02        121.56        10.39 o
  -2  13   2        213.39        187.64         9.00 o
  -1  13   2         90.98         83.53         6.40 o
   0  13   2        124.18        113.05        13.43 o
   1  13   2       1080.95       1006.60        25.71 o
   2  13   2        147.51        119.76         9.08 o
   3  13   2        813.54        844.24        14.58 o
   4  13   2        132.76        126.07         5.77 o
   5  13   2        429.30        422.30         9.64 o
   6  13   2         18.01         14.12         3.46 o
   7  13   2         83.55         83.64         5.65 o
   8  13   2         51.92         47.77         4.28 o
   9  13   2         32.67         45.13         4.09 o
  10  13   2         34.47         36.21         5.36 o
  11  13   2         30.48         24.77         4.92 o
  12  13   2        434.26        418.86        12.33 o
  13  13   2        300.43        333.64        11.12 o
  14  13   2        211.10        234.41         9.35 o
  15  13   2          0.06         -5.09         4.06 o
  16  13   2        390.93        363.98        11.68 o
  -7  14   2         33.37         47.01        14.55 o
  -6  14   2         58.56         55.29         8.60 o
  -5  14   2         20.35         15.55         6.61 o
  -4  14   2         34.24         26.10         7.30 o
  -3  14   2        102.34        105.55         7.20 o
  -2  14   2          3.92          0.89         4.74 o
  -1  14   2          0.20         -2.74         7.24 o
   0  14   2         29.73         26.31        11.19 o
   1  14   2        110.35        118.64        14.55 o
   2  14   2         26.19          8.95         6.33 o
   3  14   2        591.69        601.44        20.71 o
   4  14   2         46.40         42.44        15.67 o
   5  14   2          4.21          4.66         3.75 o
   6  14   2        488.64        485.22        10.66 o
   7  14   2        309.70        310.87         9.78 o
   8  14   2         71.98         72.43         4.89 o
   9  14   2         70.13         75.78         5.72 o
  10  14   2         55.99         58.47         6.01 o
  11  14   2          7.72          1.41         4.27 o
  12  14   2         16.54          1.94         4.27 o
  13  14   2          5.21         -4.48         5.01 o
  14  14   2         38.94         39.18         5.74 o
  15  14   2        252.50        288.89        17.38 o
  16  14   2        191.63        227.89        13.29 o
  -6  15   2         35.65         17.91        13.43 o
  -5  15   2        496.09        559.64        31.34 o
  -4  15   2        145.89        130.24        14.55 o
  -3  15   2         12.70         28.86        14.55 o
  -2  15   2        144.31        171.68        19.59 o
  -1  15   2        379.02        436.50        19.03 o
   0  15   2        114.66         98.32        10.29 o
   1  15   2        444.97        465.97        26.86 o
   2  15   2         96.28        114.17        14.55 o
   3  15   2         15.66         17.91         7.12 o
   4  15   2          3.09         -2.24         6.33 o
   5  15   2        618.66        662.28        20.17 o
   6  15   2          4.84          1.12         8.95 o
   7  15   2         12.60         19.59         6.33 o
   8  15   2         16.99         21.27         4.73 o
   9  15   2         29.90         37.13         6.01 o
  10  15   2         34.71         46.16         6.01 o
  11  15   2          0.29         -3.65         4.71 o
  12  15   2         67.53         73.18         7.11 o
  13  15   2        304.26        358.16        12.24 o
  14  15   2         69.53         82.53         7.20 o
  15  15   2         34.27         52.65         9.77 o
  -4  16   2         97.29        127.60        17.91 o
  -3  16   2         10.14         -2.24         8.95 o
  -2  16   2         77.71         89.77        10.29 o
  -1  16   2          1.28         15.67         7.91 o
   0  16   2        217.64        197.93        24.06 o
   1  16   2         22.33         26.30         7.91 o
   2  16   2        211.08        192.41        16.23 o
   3  16   2         76.50         85.06        13.43 o
   4  16   2        195.73        205.46        12.66 o
   5  16   2         31.64         37.97         7.49 o
   6  16   2         14.66          5.60        10.07 o
   7  16   2         29.19         32.46        11.19 o
   8  16   2          2.82          1.35         7.18 o
   9  16   2        266.64        247.42        11.59 o
  10  16   2        167.13        148.99         9.47 o
  11  16   2         63.17         83.00         7.52 o
  12  16   2         23.62         28.90         6.01 o
  13  16   2         70.15         67.33         9.01 o
  14  16   2         39.73         18.33         5.88 o
  -2  17   2          0.82          2.08         8.39 o
  -1  17   2         21.45         14.55         8.71 o
   0  17   2         10.19          1.68         7.91 o
   1  17   2          0.01          1.12         7.91 o
   2  17   2          1.33         -1.12         7.12 o
   3  17   2         15.71         29.32         7.91 o
   4  17   2        211.15        245.12        19.03 o
   5  17   2         51.43         31.34        11.19 o
   6  17   2         18.66         -3.36        10.07 o
   7  17   2          6.53         -5.60        10.07 o
   8  17   2        118.25        128.35        11.08 o
   9  17   2         42.50         41.35         9.08 o
  10  17   2         65.93         68.68         7.70 o
  11  17   2         33.93         37.08         6.66 o
  12  17   2         20.79          7.46        11.43 o
  13  17   2         83.18         98.30         8.40 o
   0  18   2          0.14         -3.89         8.28 o
   1  18   2          9.19          6.34         8.28 o
   2  18   2        146.07        183.63        13.83 o
   3  18   2          0.97          9.96        12.31 o
   4  18   2         92.20        147.74        17.91 o
   7  18   2         69.96         59.66         8.71 o
   8  18   2          3.15          0.79         6.69 o
   9  18   2         27.13         18.36         7.80 o
  10  18   2        151.45        147.19        12.25 o
  11  18   2         69.31         45.67         9.08 o
   5  19   2         50.29         26.86        13.43 o
   6  19   2         76.34         52.03        16.79 o
  -6 -17   3         44.50         25.18         8.71 o
  -5 -17   3        137.79        143.14        21.27 o
  -4 -17   3          7.85          9.78         7.49 o
  -3 -17   3         50.59         40.27         9.51 o
  -2 -17   3          6.72          2.00         7.24 o
  -9 -16   3          0.48          7.06         5.93 o
  -8 -16   3         61.53         62.16         9.50 o
  -7 -16   3          2.61        -10.04         6.69 o
  -6 -16   3          6.77          8.60         7.49 o
  -5 -16   3         22.65         19.73         7.49 o
  -4 -16   3         11.91         11.19        10.63 o
  -3 -16   3        268.47        287.79        31.34 o
  -2 -16   3        128.01        170.24        13.99 o
  -1 -16   3        156.58        104.30         8.72 o
   0 -16   3         65.04         58.88         7.57 o
   1 -16   3         47.43         47.12         9.50 o
   2 -16   3          3.41          0.37         8.28 o
 -11 -15   3          5.95          5.21         5.36 o
 -10 -15   3        114.77        121.06         8.77 o
  -9 -15   3        119.74        112.69         8.60 o
  -8 -15   3        212.27        190.87         9.89 o
  -7 -15   3         28.30         34.87         7.43 o
  -6 -15   3         25.57         13.14         7.49 o
  -5 -15   3          1.80         -5.00         5.90 o
  -4 -15   3          0.66        -10.67         7.83 o
  -3 -15   3         12.40         19.42         6.72 o
  -2 -15   3         37.15         28.94         6.29 o
  -1 -15   3         11.58          2.71         5.09 o
   0 -15   3        134.64        148.57         9.16 o
   1 -15   3        193.30        217.07        13.18 o
   2 -15   3        380.04        366.45        40.29 o
   3 -15   3         95.12        124.82        11.87 o
   4 -15   3         77.98         52.61        20.71 o
 -12 -14   3         91.35         97.84         9.65 o
 -11 -14   3        288.66        273.23        11.37 o
 -10 -14   3          4.50          0.83         4.71 o
  -9 -14   3          5.60          2.89         5.09 o
  -8 -14   3          6.35          4.10         5.17 o
  -7 -14   3        154.16        160.76         9.00 o
  -6 -14   3         20.08         12.80         5.69 o
  -5 -14   3        347.22        339.99        17.74 o
  -4 -14   3         55.19         50.65        11.19 o
  -3 -14   3         70.16         67.28         6.82 o
  -2 -14   3        152.29        165.72         9.00 o
  -1 -14   3         92.41         82.31        11.73 o
   0 -14   3       1066.55       1025.49        21.83 o
   1 -14   3         93.07         99.75         7.70 o
   2 -14   3         20.01         34.34         6.24 o
   3 -14   3        332.18        310.76        16.21 o
   4 -14   3         60.08         66.02         9.87 o
   5 -14   3        120.66        114.45         9.70 o
   6 -14   3        218.74        201.29        11.91 o
 -13 -13   3        270.30        248.92        14.55 o
 -12 -13   3         47.94         71.57        10.63 o
 -11 -13   3         45.85         30.19         7.49 o
 -10 -13   3        130.07        142.03        10.20 o
  -9 -13   3         78.91         51.03         8.95 o
  -8 -13   3         14.74         33.98         5.57 o
  -7 -13   3         99.29        118.97         7.52 o
  -6 -13   3          4.21          1.38         4.85 o
  -5 -13   3          7.71          8.92         4.17 o
  -4 -13   3       1304.01       1364.63        25.63 o
  -3 -13   3        130.87        139.86         9.49 o
  -2 -13   3         39.78         40.77         5.74 o
  -1 -13   3         96.21        102.85         6.87 o
   0 -13   3        200.58        209.48         9.55 o
   1 -13   3         51.32         50.48         6.08 o
   2 -13   3       1422.44       1441.31        52.61 o
   3 -13   3        103.44        106.01        10.29 o
   4 -13   3        131.49        125.53        15.11 o
   5 -13   3         79.81        110.95        11.00 o
   6 -13   3         52.68         76.58        12.77 o
   7 -13   3        137.78        120.46        11.46 o
   8 -13   3          7.74         -4.25         8.95 o
 -14 -12   3         41.69         45.91         7.24 o
 -13 -12   3          6.66         -3.95         4.36 o
 -12 -12   3         12.08         24.80         5.36 o
 -11 -12   3        180.07        181.72         8.51 o
 -10 -12   3       1010.15       1007.06        20.38 o
  -9 -12   3         45.94         40.00         5.36 o
  -8 -12   3          0.70         -0.56         7.28 o
  -7 -12   3          0.07         -6.61         4.41 o
  -6 -12   3         51.30         52.97         4.50 o
  -5 -12   3        301.43        310.73         9.11 o
  -4 -12   3         26.10         30.10         3.48 o
  -3 -12   3        842.89        828.16        13.06 o
  -2 -12   3        671.85        681.83        13.81 o
  -1 -12   3        115.42        125.08         7.24 o
   0 -12   3        101.14        127.47         7.40 o
   1 -12   3        500.70        464.43        20.15 o
   2 -12   3        121.64         97.42         9.08 o
   3 -12   3        969.04        922.94        25.33 o
   4 -12   3        249.47        270.03        14.55 o
   5 -12   3         14.27          7.11         6.69 o
   6 -12   3         29.60         37.28         6.54 o
   7 -12   3         22.93         13.77         7.83 o
   8 -12   3         28.74         24.22        11.19 o
   9 -12   3        508.86        521.81        41.41 o
 -14 -11   3        202.85        213.82         7.51 o
 -13 -11   3          6.34          6.35         3.86 o
 -12 -11   3          9.73         15.01         3.86 o
 -11 -11   3        115.31        121.43         6.05 o
 -10 -11   3         75.21         84.00         5.33 o
  -9 -11   3         37.88         43.47         4.32 o
  -8 -11   3         24.12         25.24         3.75 o
  -7 -11   3       1145.62       1101.77        16.39 o
  -6 -11   3        287.44        283.72         9.69 o
  -5 -11   3        284.96        262.76         7.40 o
  -4 -11   3        633.48        658.82        13.26 o
  -3 -11   3        815.58        818.23        12.45 o
  -2 -11   3       1261.49       1219.31        16.34 o
  -1 -11   3        368.32        373.03         8.43 o
   0 -11   3        557.48        577.83        11.47 o
   1 -11   3          0.45         -3.70         5.10 o
   2 -11   3         27.04         19.59         6.33 o
   3 -11   3        137.97        173.09        11.19 o
   4 -11   3        456.27        442.83        16.62 o
   5 -11   3        106.67         87.04         8.71 o
   6 -11   3          0.25         -1.22         4.92 o
   7 -11   3         10.09         14.35         8.13 o
   8 -11   3        118.04        116.43        10.66 o
   9 -11   3        105.97         81.52        11.19 o
  10 -11   3          9.80          7.83         7.91 o
 -15 -10   3         94.64         95.61         6.15 o
 -14 -10   3         58.18         74.87         7.68 o
 -13 -10   3         26.05         21.59         4.36 o
 -12 -10   3        175.19        177.21         6.62 o
 -11 -10   3        162.34        136.90         5.82 o
 -10 -10   3         61.32         70.36         4.69 o
  -9 -10   3        155.05        145.16         5.91 o
  -8 -10   3        581.87        606.03        10.68 o
  -7 -10   3        283.95        278.31         6.35 o
  -6 -10   3         14.40         15.41         2.87 o
  -5 -10   3       2332.85       2314.52        29.87 o
  -4 -10   3       2023.95       2076.50        21.67 o
  -3 -10   3        721.67        750.52        11.60 o
  -2 -10   3        699.13        719.70        11.24 o
  -1 -10   3         85.72         89.40         4.22 o
   0 -10   3        349.33        321.60         9.10 o
   1 -10   3        171.28        165.04         6.98 o
   2 -10   3         72.84         61.48         5.29 o
   3 -10   3        208.24        204.48        27.42 o
   4 -10   3        642.38        606.65        18.99 o
   5 -10   3          0.01         -4.48         5.54 o
   6 -10   3        907.10        915.67        20.24 o
   7 -10   3         93.72        108.11        15.46 o
   8 -10   3         51.53         67.58         9.08 o
   9 -10   3         28.96         33.99         7.83 o
  10 -10   3        614.83        624.53        22.55 o
  11 -10   3         17.24          7.83         7.49 o
 -15  -9   3          1.79          5.60         3.62 o
 -14  -9   3        103.30        118.19         5.87 o
 -13  -9   3          0.01          2.02         2.99 o
 -12  -9   3          8.02          6.64         4.36 o
 -11  -9   3        109.73        120.29         5.08 o
 -10  -9   3         85.99         87.20         4.85 o
  -9  -9   3        411.16        394.81         8.97 o
  -8  -9   3        340.30        312.63         6.35 o
  -7  -9   3        107.18         93.13         3.86 o
  -6  -9   3        589.11        613.57         9.34 o
  -5  -9   3         55.34         49.42         2.93 o
  -4  -9   3        637.34        699.22        11.10 o
  -3  -9   3       1375.84       1456.66        16.06 o
  -2  -9   3          9.31          7.76         2.20 o
  -1  -9   3         29.94         21.68         2.61 o
   0  -9   3         12.66          9.00         2.95 o
   1  -9   3       1186.21       1178.43        17.00 o
   2  -9   3         17.80         13.60         3.21 o
   3  -9   3         28.31         19.34         3.38 o
   4  -9   3       1604.79       1553.43        23.74 o
   5  -9   3        973.27        987.59        24.50 o
   6  -9   3        436.26        446.40        19.04 o
   7  -9   3         55.03         57.33         6.22 o
   8  -9   3        246.25        234.55        12.66 o
   9  -9   3          0.61         -3.88         5.90 o
  10  -9   3         95.14         72.30         9.08 o
  11  -9   3          2.57          1.68         7.12 o
  12  -9   3          0.82         -3.36         7.12 o
 -16  -8   3         42.79         60.33         4.43 o
 -15  -8   3         37.69         40.42         5.77 o
 -14  -8   3        397.68        391.92         9.43 o
 -13  -8   3        159.61        150.14         5.21 o
 -12  -8   3        273.35        274.08         6.61 o
 -11  -8   3          1.73         -1.22         2.41 o
 -10  -8   3          3.18          1.11         4.04 o
  -9  -8   3        229.15        255.88         6.70 o
  -8  -8   3        618.23        571.39         8.49 o
  -7  -8   3         59.38         65.88         3.65 o
  -6  -8   3          4.90          6.89         2.10 o
  -5  -8   3          1.68          1.22         1.79 o
  -4  -8   3        549.14        551.61         8.43 o
  -3  -8   3         73.73         68.73         2.93 o
  -2  -8   3          8.85         18.89         2.27 o
  -1  -8   3         79.53         52.09         2.86 o
   0  -8   3        194.65        133.92         4.35 o
   1  -8   3        582.63        590.61         9.40 o
   2  -8   3          5.19         11.38         2.74 o
   3  -8   3        235.26        228.62         6.67 o
   4  -8   3         62.34         64.09         4.73 o
   5  -8   3          5.31         -3.75         3.09 o
   6  -8   3        102.86        102.55         5.86 o
   7  -8   3         30.75         35.91         4.60 o
   8  -8   3         44.47         52.90         8.72 o
   9  -8   3         86.30         77.33         7.63 o
  10  -8   3          6.53          9.73         5.99 o
  11  -8   3         57.01         59.15         9.46 o
  12  -8   3          0.73         -6.63         5.57 o
  13  -8   3        104.93        105.07        11.46 o
 -16  -7   3          1.94          7.83         8.95 o
 -15  -7   3          5.47          5.60         7.83 o
 -14  -7   3        452.67        474.41        13.68 o
 -13  -7   3         35.11         24.76         3.46 o
 -12  -7   3          1.06          1.03         2.18 o
 -11  -7   3         73.75         92.03         3.66 o
 -10  -7   3       1366.26       1375.74        18.69 o
  -9  -7   3          0.59          0.92         1.52 o
  -8  -7   3        317.79        281.53         5.10 o
  -7  -7   3          3.83          3.48         1.95 o
  -6  -7   3        238.84        241.14         5.15 o
  -5  -7   3          2.43          5.21         1.64 o
  -4  -7   3       2970.50       2901.32        27.11 o
  -3  -7   3          5.42         10.53         2.02 o
  -2  -7   3        394.63        340.87         5.73 o
  -1  -7   3        238.95        236.12         5.48 o
   0  -7   3         11.19          2.49         1.80 o
   1  -7   3       1002.27       1018.43        18.93 o
   2  -7   3       1133.27       1127.82        14.12 o
   3  -7   3          1.37         -2.50         1.88 o
   4  -7   3        282.02        293.81         6.52 o
   5  -7   3        849.06        850.24        12.32 o
   6  -7   3        114.83        115.63         4.98 o
   7  -7   3       2708.35       2616.02        28.91 o
   8  -7   3          6.94          8.23         3.38 o
   9  -7   3         40.61         49.22         6.59 o
  10  -7   3          0.06         -3.26         4.71 o
  11  -7   3        473.82        540.08        15.70 o
  12  -7   3          0.04         -0.75         6.51 o
  13  -7   3        364.28        383.52        14.19 o
  14  -7   3         75.82         62.72         7.75 o
 -16  -6   3        474.28        508.15        27.98 o
 -15  -6   3         33.25         39.17        10.07 o
 -14  -6   3         33.49         45.89        10.07 o
 -13  -6   3        121.79        118.64        12.31 o
 -12  -6   3        162.58        169.84         6.26 o
 -11  -6   3        153.90        152.39         6.46 o
 -10  -6   3       2106.98       2001.72        24.73 o
  -9  -6   3        498.05        465.72         6.99 o
  -8  -6   3         43.32         44.68         2.14 o
  -7  -6   3        224.40        236.43         4.46 o
  -6  -6   3         68.92         49.71         2.84 o
  -5  -6   3       1063.22       1096.35        12.63 o
  -4  -6   3       2428.37       2404.23        25.00 o
  -3  -6   3        298.86        339.65         5.78 o
  -2  -6   3       1414.55       1449.24        14.72 o
  -1  -6   3        276.29        246.50         4.59 o
   0  -6   3        786.44        820.92         9.12 o
   1  -6   3        167.93        131.48         5.26 o
   2  -6   3       1007.32       1094.23        13.45 o
   3  -6   3       1727.34       1624.58        34.30 o
   4  -6   3        268.09        321.10         7.26 o
   5  -6   3        539.84        491.93        11.59 o
   6  -6   3         26.29         23.63         2.87 o
   7  -6   3        397.45        461.63         7.89 o
   8  -6   3          0.05         -3.67         3.59 o
   9  -6   3        348.95        320.91         9.49 o
  10  -6   3         37.51         30.80         5.36 o
  11  -6   3        356.24        359.40        12.90 o
  12  -6   3        135.78        162.99         9.86 o
  13  -6   3        518.35        577.64        25.04 o
  14  -6   3        262.94        296.77        12.24 o
 -16  -5   3        205.52        190.15        13.38 o
 -15  -5   3          0.55          2.17         8.39 o
 -14  -5   3         57.98         51.23         7.49 o
 -13  -5   3        104.35         89.92         8.95 o
 -12  -5   3          8.74          6.72         5.37 o
 -11  -5   3        126.03        147.48         9.08 o
 -10  -5   3        655.28        654.80        14.70 o
  -9  -5   3        207.86        206.35         4.45 o
  -8  -5   3        284.71        251.00         4.53 o
  -7  -5   3        165.29        155.18         3.24 o
  -6  -5   3        831.80        965.31        10.84 o
  -5  -5   3       1626.48       1733.39        17.87 o
  -4  -5   3        839.76        912.91         9.70 o
  -3  -5   3        136.45        171.89         3.61 o
  -2  -5   3        304.08        288.29         4.71 o
  -1  -5   3         81.59         67.19         2.33 o
   0  -5   3        167.62        160.63         3.46 o
   1  -5   3          2.69         14.84         1.94 o
   2  -5   3        211.92        258.24         5.24 o
   3  -5   3       1088.54       1020.51        19.50 o
   4  -5   3        110.05         96.28         3.52 o
   5  -5   3        236.82        242.93         5.46 o
   6  -5   3       1831.36       1818.86        20.39 o
   7  -5   3        252.88        240.20         5.54 o
   8  -5   3        916.19        924.13        11.82 o
   9  -5   3       1380.36       1259.28        16.36 o
  10  -5   3        255.43        225.95         7.10 o
  11  -5   3          0.82         -3.36         3.92 o
  12  -5   3         50.00         70.53         7.13 o
  13  -5   3          0.91         13.18         5.09 o
  14  -5   3         73.73         90.56         7.70 o
  15  -5   3        344.66        379.72        10.85 o
 -16  -4   3        165.74        194.75        19.03 o
 -15  -4   3        109.72        120.72        10.20 o
 -14  -4   3         30.28         29.07         7.49 o
 -13  -4   3        344.59        365.72        15.42 o
 -12  -4   3        176.40        158.30         9.87 o
 -11  -4   3         24.63         19.10         5.90 o
 -10  -4   3        480.31        431.83        25.18 o
  -9  -4   3         81.84         88.06         5.36 o
  -8  -4   3       1224.30       1190.37        14.94 o
  -7  -4   3        677.24        661.55         7.59 o
  -6  -4   3         38.62         25.86         1.51 o
  -5  -4   3       2132.71       2234.33        21.99 o
  -4  -4   3       1981.05       2064.79        20.55 o
  -3  -4   3        360.47        274.84         4.08 o
  -2  -4   3        196.28        199.80         3.49 o
  -1  -4   3        613.95        519.43         6.46 o
   0  -4   3       4554.14       4129.37        34.04 o
   1  -4   3       2320.78       2513.79        23.05 o
   2  -4   3        567.98        668.42         8.02 o
   3  -4   3       1302.45       1195.52        13.53 o
   4  -4   3       1169.14       1176.25        12.55 o
   5  -4   3        258.61        294.02         5.70 o
   6  -4   3        322.31        317.38         5.78 o
   7  -4   3        719.02        799.26        10.20 o
   8  -4   3         11.48          8.95         2.33 o
   9  -4   3       1187.90       1085.59        14.11 o
  10  -4   3         62.94         53.80         3.79 o
  11  -4   3         13.42         10.22         2.94 o
  12  -4   3        156.77        151.12         7.11 o
  13  -4   3          0.20         -4.33         4.71 o
  14  -4   3         97.55        112.97         6.19 o
  15  -4   3         31.88         33.94         5.11 o
  16  -4   3         14.00         15.43         5.99 o
 -16  -3   3          0.65         -4.48        10.07 o
 -15  -3   3        182.07        179.08        16.79 o
 -14  -3   3         58.11         58.20        12.31 o
 -13  -3   3        333.84        272.78        13.38 o
 -12  -3   3        121.39         94.93         8.28 o
 -11  -3   3         32.46         35.01         6.18 o
 -10  -3   3       2114.43       1994.56        39.55 o
  -9  -3   3        736.67        737.11        19.38 o
  -8  -3   3         18.16         33.73         4.75 o
  -7  -3   3          1.95         -1.06         1.18 o
  -6  -3   3       3501.23       3650.54        37.88 o
  -5  -3   3         41.08         94.51         2.17 o
  -4  -3   3       1190.14       1373.68        13.83 o
  -3  -3   3       1975.55       2022.18        19.93 o
  -2  -3   3       1120.04       1036.01        10.20 o
  -1  -3   3         70.60        102.25         2.91 o
   0  -3   3       2320.01       2345.73        19.96 o
   1  -3   3       1674.10       1681.12        15.85 o
   2  -3   3       4252.10       4406.25        36.12 o
   3  -3   3       1936.31       2177.92        22.06 o
   4  -3   3         88.39         57.07         2.27 o
   5  -3   3       1248.72       1090.48        14.02 o
   6  -3   3         22.93         13.34         1.90 o
   7  -3   3         21.92         31.25         2.87 o
   8  -3   3         56.13         41.40         2.74 o
   9  -3   3        583.36        517.00         7.74 o
  10  -3   3       1614.86       1609.26        18.93 o
  11  -3   3        900.03        928.65        13.77 o
  12  -3   3         28.65         14.05         2.99 o
  13  -3   3        194.46        188.30         6.29 o
  14  -3   3        314.99        326.86         8.91 o
  15  -3   3         25.29         24.21         5.33 o
  16  -3   3          3.84         -4.34         5.57 o
 -16  -2   3          8.65         12.01         3.34 o
 -15  -2   3         46.78         39.27        10.07 o
 -14  -2   3          1.35         30.22        10.07 o
 -13  -2   3        110.62        113.05        13.43 o
 -12  -2   3         43.18         52.61         7.12 o
 -11  -2   3          3.14          1.12         6.72 o
 -10  -2   3        233.46        219.12        10.66 o
  -9  -2   3       1257.44       1172.11        25.71 o
  -8  -2   3          0.04         -4.75         3.17 o
  -7  -2   3         29.40         33.98         1.73 o
  -6  -2   3          0.21          1.23         1.03 o
  -5  -2   3       4236.24       4354.39        44.62 o
  -4  -2   3        179.31        145.26         2.77 o
  -3  -2   3        556.89        647.18        11.22 o
  -2  -2   3        468.79        456.68         6.46 o
  -1  -2   3        498.83        553.17         6.67 o
   0  -2   3         51.77         65.03         1.75 o
   1  -2   3       1195.36       1237.62        11.15 o
   2  -2   3        859.88        883.92         8.51 o
   3  -2   3        263.36        239.30         3.55 o
   4  -2   3        876.23        752.02         8.32 o
   5  -2   3       6260.48       6668.48        62.48 o
   6  -2   3          3.18          5.89         1.53 o
   7  -2   3       1235.69       1319.32        13.81 o
   8  -2   3        252.76        230.65         4.61 o
   9  -2   3        191.80        175.32         4.40 o
  10  -2   3        281.03        321.39         7.17 o
  11  -2   3        290.43        263.91         6.19 o
  12  -2   3        766.60        743.02         9.96 o
  13  -2   3         30.24         38.22         3.21 o
  14  -2   3        371.05        350.80         7.78 o
  15  -2   3         12.69          7.46         2.73 o
  16  -2   3         12.36         16.55         5.51 o
  17  -2   3         38.35         43.78         6.29 o
 -16  -1   3          7.67          2.46         3.73 o
 -15  -1   3         25.38         18.95         3.68 o
 -14  -1   3        455.39        465.57        10.24 o
 -13  -1   3        424.11        356.20        24.06 o
 -12  -1   3        664.68        605.40         9.29 o
 -11  -1   3          0.40          2.01         3.09 o
 -10  -1   3          8.48         17.22         2.70 o
  -9  -1   3        793.66        754.55        11.05 o
  -8  -1   3       1706.26       1710.02        21.38 o
  -7  -1   3        175.24        232.33         4.05 o
  -6  -1   3        542.70        489.30         5.27 o
  -5  -1   3       4650.91       5018.26        46.34 o
  -4  -1   3       3559.98       3741.08        34.85 o
  -3  -1   3        174.63        187.57         2.95 o
  -2  -1   3        150.17        137.53         2.77 o
  -1  -1   3       6601.75       6816.71        57.97 o
   0  -1   3       9872.98      10274.22        80.97 o
   1  -1   3       7008.43       6815.62        54.28 o
   2  -1   3       5503.21       5387.59        43.20 o
   3  -1   3       2846.69       2719.02        38.95 o
   4  -1   3        313.68        304.64         4.71 o
   5  -1   3        426.66        554.89         6.58 o
   6  -1   3        413.33        581.32         7.05 o
   7  -1   3        915.52        808.08         9.10 o
   8  -1   3        667.29        667.65         8.05 o
   9  -1   3         12.15          8.71         1.69 o
  10  -1   3        488.24        443.20         7.27 o
  11  -1   3       1649.18       1668.48        17.18 o
  12  -1   3         31.24         22.02         2.34 o
  13  -1   3         32.56         25.29         2.62 o
  14  -1   3         45.50         48.44         3.06 o
  15  -1   3         26.81         26.30         4.27 o
  16  -1   3          4.09          7.20         4.71 o
  17  -1   3          5.13          7.25         5.09 o
 -16   0   3          0.14          2.46         3.73 o
 -15   0   3        155.34        178.02         7.24 o
 -14   0   3        379.38        358.95         9.58 o
 -13   0   3         68.59         56.75         3.45 o
 -12   0   3          0.43         -0.81         2.94 o
 -11   0   3        383.35        447.99        13.17 o
 -10   0   3        831.72        805.59        11.54 o
  -9   0   3       2372.50       2317.62        30.18 o
  -8   0   3        343.51        331.05         5.84 o
  -7   0   3        360.38        347.29         5.63 o
  -6   0   3         16.12         11.07         1.23 o
  -5   0   3       7193.34       7135.79        74.15 o
  -4   0   3         83.90         71.19         2.55 o
  -3   0   3       3966.80       4262.36        39.29 o
  -2   0   3        501.59        515.27         5.34 o
  -1   0   3       4941.11       5718.73        48.20 o
   0   0   3        286.16        261.43         3.21 o
   1   0   3      26064.71      26027.48       249.22 o
   2   0   3          9.69         11.53         1.43 o
   3   0   3       5355.00       5109.79        48.48 o
   4   0   3         73.46         59.86         2.02 o
   5   0   3       5142.92       4942.47        39.88 o
   6   0   3        260.11        296.08         3.98 o
   7   0   3       2542.44       3153.86        26.68 o
   8   0   3         11.73          3.61         2.12 o
   9   0   3        109.25         57.91         2.39 o
  10   0   3        388.35        396.01         5.71 o
  11   0   3        142.29        132.39         3.66 o
  12   0   3         10.80         11.02         2.20 o
  13   0   3       1449.36       1253.44        14.56 o
  14   0   3         24.37         21.85         3.77 o
  15   0   3         32.11         27.94         3.99 o
  16   0   3         16.15         17.02         6.62 o
  17   0   3         74.06         98.88         7.20 o
 -16   1   3        112.16        134.50         7.24 o
 -15   1   3          5.47          2.79         5.94 o
 -14   1   3        162.56        191.45         7.92 o
 -13   1   3         28.34         25.29         3.41 o
 -12   1   3        148.59        137.13         4.98 o
 -11   1   3       1230.05       1140.01        16.10 o
 -10   1   3       1366.66       1247.30        22.29 o
  -9   1   3          0.90          1.59         2.18 o
  -8   1   3        216.23        193.82         4.77 o
  -7   1   3       1115.12        976.17        14.06 o
  -6   1   3        198.46        203.23         4.57 o
  -5   1   3        893.05       1121.82        10.52 o
  -4   1   3       1149.00       1260.98        11.63 o
  -3   1   3      12302.35      12666.62       114.48 o
  -2   1   3         11.12          2.38         0.71 o
  -1   1   3       3259.27       2988.50        25.62 o
   0   1   3        345.56        347.74         3.92 o
   1   1   3       4189.67       4311.94        34.31 o
   2   1   3       1592.69       1482.11        20.66 o
   3   1   3        730.30        974.24         8.80 o
   4   1   3       1173.42       1055.63         9.48 o
   5   1   3       6344.58       6636.93        49.66 o
   6   1   3         15.05         20.14         1.21 o
   7   1   3        397.56        267.99         3.74 o
   8   1   3        597.91        627.44         6.67 o
   9   1   3         77.67         94.27         2.51 o
  10   1   3        103.45         97.55         3.12 o
  11   1   3        484.71        458.32         5.72 o
  12   1   3        409.59        408.82         5.71 o
  13   1   3        472.11        458.33         8.35 o
  14   1   3        436.32        451.11         9.62 o
  15   1   3         11.26         14.09         3.41 o
  16   1   3        119.68        146.76         6.13 o
  17   1   3          0.02         -1.73         3.62 o
  18   1   3         55.09         76.75         6.75 o
 -15   2   3         79.38         95.52         6.77 o
 -14   2   3        217.22        254.13         7.75 o
 -13   2   3          0.92         -1.63         3.36 o
 -12   2   3         22.84         18.37         3.56 o
 -11   2   3         99.58         89.36         4.19 o
 -10   2   3        827.18        796.20        13.28 o
  -9   2   3          0.12          1.82         3.09 o
  -8   2   3        972.09        957.77        12.22 o
  -7   2   3        244.90        236.63         4.13 o
  -6   2   3       2383.14       2384.99        23.25 o
  -5   2   3        602.49        873.06         9.64 o
  -4   2   3        534.89        519.98         7.04 o
  -3   2   3          9.08         10.31         1.29 o
  -2   2   3        123.52         93.64         2.06 o
  -1   2   3       1026.59       1143.76         9.40 o
   0   2   3       3735.29       3792.67        30.12 o
   1   2   3      18720.56      19694.33       163.45 o
   2   2   3       1706.93       1742.11        14.54 o
   3   2   3         41.52         47.29         2.01 o
   4   2   3        552.21        574.62         5.63 o
   5   2   3       1140.87       1122.84        10.69 o
   6   2   3        231.89        257.41         3.38 o
   7   2   3          2.33          4.03         1.06 o
   8   2   3          8.71         13.22         1.26 o
   9   2   3        559.68        571.15         6.22 o
  10   2   3       1091.84       1055.42        10.12 o
  11   2   3         34.17         43.34         2.10 o
  12   2   3         67.51         67.59         2.77 o
  13   2   3          3.01          2.07         2.70 o
  14   2   3        279.08        283.37         7.40 o
  15   2   3          8.90         12.07         3.72 o
  16   2   3        105.70        117.46         5.45 o
  17   2   3        206.95        227.32         7.57 o
  18   2   3         47.07         52.52         8.69 o
 -15   3   3          7.71          6.40         5.47 o
 -14   3   3        234.47        260.15         8.25 o
 -13   3   3         34.53         30.46         4.13 o
 -12   3   3        259.70        280.57         7.92 o
 -11   3   3          0.32         -1.51         2.99 o
 -10   3   3        673.35        732.88        11.11 o
  -9   3   3          1.43         -1.69         1.91 o
  -8   3   3        939.15        963.95        11.38 o
  -7   3   3        729.33        754.66         9.39 o
  -6   3   3        328.21        238.21         4.34 o
  -5   3   3       2007.13       2039.04        22.90 o
  -4   3   3       1058.81       1046.91         9.93 o
  -3   3   3        562.90        620.66         6.52 o
  -2   3   3        561.97        538.49         5.63 o
  -1   3   3       4201.39       4244.17        31.29 o
   0   3   3       5930.07       5913.79        43.94 o
   1   3   3        357.31        371.60         3.95 o
   2   3   3       6975.73       7468.82        55.52 o
   3   3   3       4596.34       4688.65        37.14 o
   4   3   3        387.73        351.98         4.57 o
   5   3   3        655.82        718.87         7.31 o
   6   3   3        419.17        406.01         4.87 o
   7   3   3         41.54         37.81         1.62 o
   8   3   3       2288.83       2537.69        22.64 o
   9   3   3       3211.87       3469.65        30.37 o
  10   3   3        402.61        406.71         5.89 o
  11   3   3         25.90         22.41         1.79 o
  12   3   3        671.14        661.76         9.58 o
  13   3   3        261.40        214.27         5.21 o
  14   3   3          2.53          6.45         2.32 o
  15   3   3          4.30          5.84         2.73 o
  16   3   3        186.95        164.84         6.19 o
  17   3   3        110.95        109.06         6.32 o
  18   3   3         38.17         34.30         5.05 o
 -14   4   3         17.09         16.65         5.77 o
 -13   4   3         19.13         13.56         4.13 o
 -12   4   3        372.87        403.21         9.95 o
 -11   4   3          6.77          0.73         3.29 o
 -10   4   3        173.67        161.27         5.43 o
  -9   4   3         66.35         76.24         3.97 o
  -8   4   3       1810.15       1816.56        18.20 o
  -7   4   3        938.01        971.33        11.06 o
  -6   4   3        339.56        284.19         5.46 o
  -5   4   3        251.64        309.48         5.18 o
  -4   4   3          4.46          7.68         1.61 o
  -3   4   3       1259.40       1246.02        11.66 o
  -2   4   3       1462.26       1419.10        12.95 o
  -1   4   3        235.31        211.08         3.12 o
   0   4   3       3238.50       3099.71        23.94 o
   1   4   3       1526.39       1868.30        22.84 o
   2   4   3         57.99         97.87         2.18 o
   3   4   3        594.48        462.84         4.68 o
   4   4   3       3855.94       3740.34        32.25 o
   5   4   3        402.98        361.25         4.46 o
   6   4   3       4345.56       4754.49        44.00 o
   7   4   3       2145.18       2162.48        18.38 o
   8   4   3       7267.70       7257.40        57.84 o
   9   4   3         67.19         84.07         2.95 o
  10   4   3        909.54        920.68         9.62 o
  11   4   3       1266.93       1322.49        13.01 o
  12   4   3         27.17         31.24         3.12 o
  13   4   3       2127.51       2025.68        23.18 o
  14   4   3        894.14        851.74        11.89 o
  15   4   3         34.89         25.89         2.80 o
  16   4   3         10.55         10.62         2.77 o
  17   4   3          1.14          2.07         3.23 o
  18   4   3        273.33        286.19         9.35 o
 -14   5   3         31.41         36.51         6.01 o
 -13   5   3        111.02        111.57         9.32 o
 -12   5   3          9.75         19.89         5.17 o
 -11   5   3         74.94         68.31         4.83 o
 -10   5   3        303.59        286.64         7.45 o
  -9   5   3         69.12         62.91         3.51 o
  -8   5   3       1035.14       1034.85        13.38 o
  -7   5   3          2.38          3.32         2.12 o
  -6   5   3        233.58        260.02         4.61 o
  -5   5   3        174.68        144.96         3.61 o
  -4   5   3        832.56        806.91         9.36 o
  -3   5   3        280.65        342.42         4.89 o
  -2   5   3         18.57          5.24         1.80 o
  -1   5   3       1189.50       1115.40        10.13 o
   0   5   3        153.88        167.86         4.34 o
   1   5   3       2266.06       2522.84        27.04 o
   2   5   3         57.07         11.15         1.68 o
   3   5   3        194.12        269.92         3.63 o
   4   5   3       1359.73       1566.01        14.83 o
   5   5   3        257.99        236.47         4.38 o
   6   5   3       1971.85       1832.43        18.26 o
   7   5   3        136.01        179.83         3.69 o
   8   5   3        458.29        392.05         5.16 o
   9   5   3        404.48        361.28         5.95 o
  10   5   3        722.96        719.06         8.06 o
  11   5   3         19.92         15.97         1.80 o
  12   5   3       1527.43       1469.74        17.39 o
  13   5   3        164.50        147.41         4.45 o
  14   5   3          0.07          2.50         2.25 o
  15   5   3        752.78        734.21        10.99 o
  16   5   3          8.59          2.59         2.45 o
  17   5   3         37.46         43.80         3.93 o
  18   5   3         76.45         66.75        10.91 o
 -14   6   3         10.39         29.00         6.88 o
 -13   6   3         39.29         41.66         9.44 o
 -12   6   3        187.51        216.49         9.65 o
 -11   6   3        401.19        409.73        17.96 o
 -10   6   3         97.97         91.10         5.09 o
  -9   6   3          1.33         -0.54         2.65 o
  -8   6   3        317.76        273.52         6.61 o
  -7   6   3         20.95          9.53         2.65 o
  -6   6   3         71.53         62.25         2.73 o
  -5   6   3       1839.27       1853.88        17.48 o
  -4   6   3       1036.91        992.19        11.41 o
  -3   6   3        552.01        606.57         7.35 o
  -2   6   3        541.38        659.42         7.64 o
  -1   6   3        699.90        617.73         7.10 o
   0   6   3       1702.92       2252.27        21.06 o
   1   6   3        267.11        223.38         4.49 o
   2   6   3       2424.03       2496.91        40.87 o
   3   6   3       3090.44       3383.98        28.25 o
   4   6   3       2987.24       3518.82        34.17 o
   5   6   3       2258.29       2454.05        22.51 o
   6   6   3         60.37         89.82         2.75 o
   7   6   3        459.73        495.51         7.20 o
   8   6   3        709.61        633.38         8.04 o
   9   6   3        109.56        132.73         3.16 o
  10   6   3         70.00         57.31         2.15 o
  11   6   3          0.55          0.21         1.34 o
  12   6   3       1274.77       1173.55        14.74 o
  13   6   3         11.18         11.02         2.31 o
  14   6   3         99.72        115.57         4.23 o
  15   6   3        750.15        764.42        11.86 o
  16   6   3         30.27         38.62         3.04 o
  17   6   3         38.00         58.41         5.23 o
  18   6   3         45.39         30.52         3.93 o
 -13   7   3         71.93         65.93         7.31 o
 -12   7   3         72.98         64.17         6.66 o
 -11   7   3         34.67         21.59         5.62 o
 -10   7   3         10.42          8.95         5.17 o
  -9   7   3        276.27        282.53         7.90 o
  -8   7   3        558.25        530.30        10.68 o
  -7   7   3         92.08         86.86         4.11 o
  -6   7   3         26.87         28.82         2.92 o
  -5   7   3        722.17        707.06         8.93 o
  -4   7   3        134.27        129.27         4.55 o
  -3   7   3       5013.58       5147.60        46.19 o
  -2   7   3        212.70        205.22         4.53 o
  -1   7   3        116.69         49.59         2.25 o
   0   7   3          0.56          1.57         1.48 o
   1   7   3        189.47        290.98         5.53 o
   2   7   3       4816.79       4959.97        82.09 o
   3   7   3       5282.85       5453.19        48.19 o
   4   7   3       2949.44       3173.33        31.35 o
   5   7   3       3888.52       4398.79        42.30 o
   6   7   3       2682.79       2826.98        28.15 o
   7   7   3        229.94        296.06         5.25 o
   8   7   3        321.20        260.50         4.78 o
   9   7   3        352.40        409.63         7.76 o
  10   7   3        569.98        606.03         7.56 o
  11   7   3       1203.32       1104.47        11.63 o
  12   7   3        719.95        688.27         9.98 o
  13   7   3        850.15        740.48        10.81 o
  14   7   3         38.24         32.11         2.83 o
  15   7   3          0.99         -3.46         2.31 o
  16   7   3          0.29         -3.37         2.25 o
  17   7   3         64.56         53.17         4.09 o
  18   7   3        311.59        343.69         8.62 o
 -12   8   3          6.02         -2.11         5.36 o
 -11   8   3        345.78        362.94        13.52 o
 -10   8   3         13.79         14.16         5.36 o
  -9   8   3        606.78        607.18        15.28 o
  -8   8   3        361.34        329.28         9.36 o
  -7   8   3          7.05         11.15         3.46 o
  -6   8   3        249.39        255.58         6.52 o
  -5   8   3        635.74        634.20        12.67 o
  -4   8   3        239.12        218.67         5.39 o
  -3   8   3          8.94          3.44         2.21 o
  -2   8   3       3344.11       3705.44        34.46 o
  -1   8   3        260.87        305.21         5.55 o
   0   8   3       2566.21       2646.15        25.33 o
   1   8   3       2025.05       2146.35        22.90 o
   2   8   3       4325.12       4528.39        51.51 o
   3   8   3        636.84        829.27        12.40 o
   4   8   3       3976.36       4363.51        42.54 o
   5   8   3       1828.89       1892.82        20.31 o
   6   8   3       5137.37       5156.68        49.54 o
   7   8   3       1235.34       1323.95        14.90 o
   8   8   3       1959.44       2319.94        66.24 o
   9   8   3         55.58         49.77         2.74 o
  10   8   3       3625.83       3509.78        34.48 o
  11   8   3         75.86         67.30         2.80 o
  12   8   3         34.73         28.82         2.39 o
  13   8   3        383.82        392.75         7.43 o
  14   8   3        438.53        405.48         7.74 o
  15   8   3         72.45         60.86         3.53 o
  16   8   3        138.88        181.24         5.53 o
  17   8   3        200.94        209.05        10.90 o
  18   8   3        150.62        177.36         6.65 o
 -12   9   3        184.64        178.64        11.18 o
 -11   9   3          1.91          9.00         5.57 o
 -10   9   3        141.79        118.53         8.40 o
  -9   9   3        257.22        221.62        11.61 o
  -8   9   3        661.34        608.57        15.72 o
  -7   9   3         23.78         21.37         4.92 o
  -6   9   3        187.59        170.39         7.12 o
  -5   9   3        278.37        306.35         7.59 o
  -4   9   3        186.64        193.13         8.26 o
  -3   9   3          3.53          0.63         2.56 o
  -2   9   3         23.89         20.62         3.55 o
  -1   9   3        329.83        346.07         7.72 o
   0   9   3        732.08        693.47         9.97 o
   1   9   3        167.28        200.60         5.40 o
   2   9   3      14280.20      15205.77       130.10 o
   3   9   3        653.08        626.83         8.57 o
   4   9   3      15531.80      16564.87       209.10 o
   5   9   3        779.74        821.48        10.87 o
   6   9   3        635.73        651.29         9.20 o
   7   9   3        235.13        246.43         6.01 o
   8   9   3         13.25         11.70         2.24 o
   9   9   3         17.86         10.52         2.50 o
  10   9   3       1888.78       1794.05        21.40 o
  11   9   3        427.41        464.73         7.54 o
  12   9   3         38.59         31.73         2.70 o
  13   9   3        104.00        116.79         4.39 o
  14   9   3         73.46         61.60         3.66 o
  15   9   3        110.16        105.20         5.60 o
  16   9   3         11.04          3.22         3.15 o
  17   9   3         77.26         69.42         4.73 o
  18   9   3          0.06          0.84         3.62 o
 -11  10   3        166.28        178.10        10.34 o
 -10  10   3         10.55          8.43         6.47 o
  -9  10   3         43.31         27.95         6.01 o
  -8  10   3         32.31         15.40         5.57 o
  -7  10   3        111.90        112.57         7.31 o
  -6  10   3         37.53         27.22         5.09 o
  -5  10   3         57.38         60.55         6.33 o
  -4  10   3        129.98        112.11         6.62 o
  -3  10   3        921.76        901.46        14.44 o
  -2  10   3       1249.72       1192.26        15.46 o
  -1  10   3       1630.16       1630.28        20.83 o
   0  10   3       1510.80       1549.28        19.10 o
   1  10   3       1081.33       1087.68        14.35 o
   2  10   3       1495.50       1609.88        18.94 o
   3  10   3        216.30        183.00         4.93 o
   4  10   3       1127.83       1118.33        16.35 o
   5  10   3        503.18        527.78         8.66 o
   6  10   3        326.24        396.84         8.51 o
   7  10   3          2.07         -2.88         2.24 o
   8  10   3        705.94        766.04        10.54 o
   9  10   3          0.25         -1.92         2.35 o
  10  10   3        158.61        164.54         5.39 o
  11  10   3         59.11         54.34         4.42 o
  12  10   3        107.84        111.44         4.99 o
  13  10   3        591.36        555.93        10.91 o
  14  10   3          0.35         -2.71         2.73 o
  15  10   3         90.32         79.62         4.39 o
  16  10   3         15.61         12.21         3.18 o
  17  10   3        102.75         87.69         5.47 o
  18  10   3         74.20         73.59         5.19 o
 -10  11   3          0.03         -4.48         9.51 o
  -9  11   3        210.41        234.99        13.83 o
  -8  11   3         15.07         28.56         6.08 o
  -7  11   3        177.49        177.62        12.32 o
  -6  11   3          0.05          3.51         4.43 o
  -5  11   3        752.43        810.90        15.48 o
  -4  11   3         16.01         15.45         4.06 o
  -3  11   3        191.15        130.16         5.91 o
  -2  11   3        869.58        830.01        15.11 o
  -1  11   3         11.27         23.12         3.02 o
   0  11   3        986.61        990.29        13.66 o
   1  11   3         22.61         27.60         3.33 o
   2  11   3       2876.32       3006.11        44.75 o
   3  11   3       3681.12       3880.52        36.89 o
   4  11   3         61.75         70.22         4.02 o
   5  11   3         12.67         21.29         3.17 o
   6  11   3        179.33        188.56         5.70 o
   7  11   3         83.19         74.62         3.94 o
   8  11   3         28.48         28.13         3.02 o
   9  11   3        436.32        367.49         7.45 o
  10  11   3        355.83        401.43        13.25 o
  11  11   3         14.64         23.61         4.23 o
  12  11   3         43.15         47.82         5.49 o
  13  11   3        800.90        750.28        13.49 o
  14  11   3        383.68        369.72        10.18 o
  15  11   3          3.35         -2.39         4.04 o
  16  11   3         92.78        118.97         5.49 o
  17  11   3        446.40        450.10        12.06 o
  18  11   3          0.02         -5.65         3.77 o
  -9  12   3         29.12         19.64        10.63 o
  -8  12   3         96.08         71.43         9.08 o
  -7  12   3        188.40        155.36        11.00 o
  -6  12   3          0.31         -6.88         5.37 o
  -5  12   3        170.95        171.28        16.09 o
  -4  12   3         47.06         53.97         5.88 o
  -3  12   3        865.58        824.97        18.00 o
  -2  12   3        336.57        307.41        12.37 o
  -1  12   3        571.83        616.72        14.30 o
   0  12   3          3.84          4.06         3.40 o
   1  12   3        898.26        908.92        17.03 o
   2  12   3        604.94        626.65        12.05 o
   3  12   3       2075.49       2075.27        26.60 o
   4  12   3        507.80        461.45         9.80 o
   5  12   3       1360.88       1388.95        19.27 o
   6  12   3        570.20        561.68        10.68 o
   7  12   3          1.43         -4.11         2.74 o
   8  12   3        105.29        119.75         5.19 o
   9  12   3       1362.09       1327.59        18.40 o
  10  12   3          0.61          2.61         2.74 o
  11  12   3          8.13          7.10         3.61 o
  12  12   3        382.14        385.93         9.60 o
  13  12   3          6.93          5.38         3.61 o
  14  12   3        599.94        590.98        12.36 o
  15  12   3          5.60          2.74         3.48 o
  16  12   3         13.27         15.66         3.86 o
  17  12   3        255.94        275.24         8.40 o
  -8  13   3         23.66         18.13        10.07 o
  -7  13   3        115.30        128.98        27.98 o
  -6  13   3       1248.31       1223.76        36.38 o
  -5  13   3          4.36         -2.69         5.59 o
  -4  13   3          5.55          3.52         4.89 o
  -3  13   3         65.88         78.40         8.45 o
  -2  13   3        600.68        529.83        26.74 o
  -1  13   3         57.39         55.99         6.42 o
   0  13   3          1.13         -2.23         5.01 o
   1  13   3        156.45        167.42        10.29 o
   2  13   3          2.37          5.60         6.33 o
   3  13   3         87.47         81.41         6.12 o
   4  13   3        439.28        428.75         9.71 o
   5  13   3        141.65        137.70         6.15 o
   6  13   3       1375.25       1378.52        19.77 o
   7  13   3        446.89        443.57         9.77 o
   8  13   3         83.52        102.90         6.00 o
   9  13   3        177.57        197.75         7.40 o
  10  13   3        403.01        385.80        10.18 o
  11  13   3        212.07        227.40         9.98 o
  12  13   3        732.98        725.17        23.98 o
  13  13   3         11.54         13.51         8.20 o
  14  13   3         26.13         13.33         4.99 o
  15  13   3        140.18        128.96         7.47 o
  16  13   3         18.29         18.38         5.09 o
  17  13   3          6.70         16.25         5.40 o
  -7  14   3         30.72         24.62        12.31 o
  -6  14   3         14.73         26.86        11.19 o
  -5  14   3        162.98        185.80        19.03 o
  -4  14   3        389.00        435.82        13.65 o
  -3  14   3          8.35          0.50         4.74 o
  -2  14   3        247.29        278.10        20.70 o
  -1  14   3         75.03         80.32         7.59 o
   0  14   3         71.63        102.12         8.28 o
   1  14   3          2.37         -3.58         5.90 o
   2  14   3          6.56         -0.56         6.33 o
   3  14   3         14.23          3.36        14.55 o
   4  14   3        436.95        457.81        16.62 o
   5  14   3        129.60        121.79         6.53 o
   6  14   3        145.63        156.21         6.27 o
   7  14   3        122.50        129.74         6.59 o
   8  14   3         35.01         31.94         4.83 o
   9  14   3         29.06         27.49         6.79 o
  10  14   3        358.25        397.56        12.48 o
  11  14   3          0.50         -6.41         4.27 o
  12  14   3        875.53        854.97        18.91 o
  13  14   3         58.62         67.55         7.21 o
  14  14   3         94.82         73.36         6.40 o
  15  14   3        279.14        251.89        10.47 o
  16  14   3          4.29         -4.66         4.43 o
  -6  15   3        129.89        182.44        20.15 o
  -5  15   3         90.86         69.39        15.67 o
  -4  15   3         92.78         63.80        13.43 o
  -3  15   3        159.59        172.15        12.25 o
  -2  15   3        206.84        199.56        22.95 o
  -1  15   3        129.00        109.13        10.29 o
   0  15   3         89.34        117.52        15.67 o
   1  15   3        302.62        272.05        13.83 o
   2  15   3        254.76        226.89        12.66 o
   3  15   3        532.54        475.83        20.15 o
   4  15   3        409.02        419.66        19.03 o
   5  15   3        159.77        159.83        10.29 o
   6  15   3         15.40         19.59         6.33 o
   7  15   3          2.68          0.52         8.95 o
   8  15   3         45.16         58.58         6.46 o
   9  15   3        372.00        325.98        10.46 o
  10  15   3        342.29        344.49        12.05 o
  11  15   3         75.90         60.95         6.46 o
  12  15   3        570.56        515.37        14.61 o
  13  15   3         38.93         28.09         5.82 o
  14  15   3         23.20         13.35         5.52 o
  15  15   3         17.52          7.27         7.52 o
  -4  16   3        268.12        267.51        22.39 o
  -3  16   3         15.83         23.20         9.51 o
  -2  16   3          4.19          2.30         7.49 o
  -1  16   3         16.99         14.66         8.28 o
   0  16   3         96.57         77.38        21.27 o
   1  16   3          0.92          0.00        10.07 o
   2  16   3         50.10         47.01        12.31 o
   3  16   3         63.38         71.18        17.35 o
   4  16   3          2.54          1.91         6.69 o
   5  16   3         11.70         -1.26         6.18 o
   6  16   3         26.96         12.31        10.07 o
   7  16   3          1.44          3.36         8.95 o
   8  16   3         79.81         70.33         8.28 o
   9  16   3         33.11         28.25         6.01 o
  10  16   3         23.73         11.97         5.27 o
  11  16   3        120.58        109.20        11.49 o
  12  16   3         83.58         66.68         7.11 o
  13  16   3          7.62         12.94         5.92 o
  14  16   3        488.10        483.17        14.78 o
  -2  17   3        491.50        519.78        21.33 o
  -1  17   3         33.09         27.98         9.50 o
   0  17   3         26.48         40.15        12.31 o
   1  17   3        247.61        287.93        15.83 o
   2  17   3        247.03        260.79        21.27 o
   3  17   3         12.58         22.39        11.19 o
   4  17   3         20.14         11.75         7.80 o
   5  17   3         12.44         16.91         8.39 o
   6  17   3          3.59        -13.43         8.95 o
   7  17   3        250.48        261.91        20.15 o
   8  17   3         40.95         39.17        12.31 o
   9  17   3        237.93        236.89        14.25 o
  10  17   3        178.96        200.52        10.30 o
  11  17   3          0.75         -7.75         5.17 o
  12  17   3        206.56        181.95        10.11 o
  13  17   3         65.60         52.84         7.24 o
   0  18   3         58.50         58.81        10.29 o
   1  18   3        212.78        268.67        15.83 o
   2  18   3        233.02        267.58        15.83 o
   3  18   3        582.93        599.26        22.55 o
   4  18   3        127.44        117.52        15.67 o
   5  18   3         29.30         25.74        12.31 o
   6  18   3          1.29          1.12         8.95 o
   7  18   3          0.14         -2.24        10.07 o
   8  18   3         22.88         20.15        11.19 o
   9  18   3         30.27         44.91        13.99 o
  10  18   3         43.72         43.78         9.08 o
  11  18   3         18.56         28.50        15.67 o
   3  19   3        255.58        289.96        16.62 o
   4  19   3         12.32         16.79        11.19 o
   7  19   3        108.87        132.07        17.91 o
   8  19   3          7.49         15.67         7.91 o
  -7 -16   4          0.42         -3.48         6.99 o
  -6 -16   4        113.79        125.35        11.46 o
  -5 -16   4          0.71          4.59         7.49 o
  -4 -16   4         46.77         35.97        15.67 o
  -3 -16   4          0.52          0.86         6.69 o
  -2 -16   4         51.32         47.01         8.87 o
  -1 -16   4        443.87        408.06        17.69 o
   0 -16   4         38.97         25.39         6.74 o
   1 -16   4         62.02         55.41        10.29 o
 -10 -15   4         64.50         71.38         9.29 o
  -9 -15   4        575.97        596.19        17.24 o
  -8 -15   4         26.74         22.01         6.46 o
  -7 -15   4          4.07          3.36         8.95 o
  -6 -15   4        126.40        127.75        11.08 o
  -5 -15   4         89.38         95.70        11.19 o
  -4 -15   4        394.61        411.18        17.36 o
  -3 -15   4        314.92        321.97        15.77 o
  -2 -15   4        225.76        249.97        13.83 o
  -1 -15   4         30.28         35.86         6.54 o
   0 -15   4        236.90        222.30        10.86 o
   1 -15   4         40.39         65.77         7.40 o
   2 -15   4        152.68        148.30        14.55 o
   3 -15   4         69.17         40.10        14.55 o
   4 -15   4         38.76         46.56         9.87 o
 -11 -14   4          7.57          8.14         5.36 o
 -10 -14   4         22.30         20.19         6.01 o
  -9 -14   4         20.88         21.27         5.82 o
  -8 -14   4         32.45         32.75         6.01 o
  -7 -14   4       1109.55       1155.11        24.12 o
  -6 -14   4          2.29          1.07         4.71 o
  -5 -14   4        263.21        264.54        13.83 o
  -4 -14   4        144.81        138.00        10.66 o
  -3 -14   4          9.53         16.29         6.99 o
  -2 -14   4        162.11        167.95         9.00 o
  -1 -14   4        477.12        476.97        14.39 o
   0 -14   4          3.55          0.25         4.92 o
   1 -14   4        197.98        206.95        10.02 o
   2 -14   4          2.80          3.24        12.87 o
   3 -14   4         93.51        112.71        11.08 o
   4 -14   4         14.75          6.55         7.80 o
   5 -14   4        122.34        128.65        12.25 o
   6 -14   4        209.56        235.28        12.24 o
 -12 -13   4          8.40         10.42         5.36 o
 -11 -13   4        224.17        220.47        10.07 o
 -10 -13   4        156.64        161.87         8.77 o
  -9 -13   4          0.20          3.70         4.71 o
  -8 -13   4         59.68         59.09         6.46 o
  -7 -13   4        212.77        229.03         9.89 o
  -6 -13   4          1.26          3.21         5.51 o
  -5 -13   4         13.39          7.68         5.24 o
  -4 -13   4        465.72        468.07        13.74 o
  -3 -13   4        109.04         87.34         8.28 o
  -2 -13   4         14.23          0.97         7.42 o
  -1 -13   4          0.16          0.00         4.43 o
   0 -13   4          4.32          1.12         4.61 o
   1 -13   4         97.34         80.11         6.91 o
   2 -13   4         11.32          0.32         5.46 o
   3 -13   4        355.60        344.55        17.91 o
   4 -13   4         76.48         55.21        12.87 o
   5 -13   4         14.04         16.32         8.95 o
   6 -13   4         14.03          6.07         6.17 o
   7 -13   4         70.14         55.58         9.50 o
 -13 -12   4         72.04         70.46        10.56 o
 -12 -12   4        448.79        465.74        13.37 o
 -11 -12   4        111.11        128.07         7.70 o
 -10 -12   4        828.98        831.32        18.68 o
  -9 -12   4        246.16        260.49        10.11 o
  -8 -12   4        184.25        189.25         8.77 o
  -7 -12   4         73.37         75.52         9.62 o
  -6 -12   4        474.79        456.44        11.60 o
  -5 -12   4        330.86        343.04         9.10 o
  -4 -12   4         27.66         17.90         3.78 o
  -3 -12   4         42.36         48.91         4.56 o
  -2 -12   4         23.74         30.43         6.28 o
  -1 -12   4         62.43         67.51         6.22 o
   0 -12   4        226.52        228.23         9.65 o
   1 -12   4        624.69        635.19        15.79 o
   2 -12   4          6.84          5.16         4.19 o
   3 -12   4        444.16        449.85        13.48 o
   4 -12   4          0.83         -0.92         6.69 o
   5 -12   4        605.86        570.65        20.17 o
   6 -12   4          5.27          6.59         6.99 o
   7 -12   4         28.87         49.03         7.31 o
   8 -12   4          1.57          8.95         7.91 o
   9 -12   4        110.83        100.20        11.46 o
 -14 -11   4          0.34         -0.95         4.55 o
 -13 -11   4         36.14         45.61         4.77 o
 -12 -11   4        612.11        601.16        12.59 o
 -11 -11   4        275.94        284.92        10.23 o
 -10 -11   4        405.94        412.68        15.59 o
  -9 -11   4        165.07        151.95         7.47 o
  -8 -11   4        654.45        605.37        14.83 o
  -7 -11   4        327.33        353.04        11.19 o
  -6 -11   4         15.05         12.98         3.50 o
  -5 -11   4        305.94        290.68         7.99 o
  -4 -11   4        281.24        277.68         7.99 o
  -3 -11   4        763.27        758.01        12.07 o
  -2 -11   4        540.13        528.17         9.86 o
  -1 -11   4         33.62         31.89         3.63 o
   0 -11   4         78.33         73.76         5.93 o
   1 -11   4        284.32        292.35        10.02 o
   2 -11   4         26.50         25.36         4.74 o
   3 -11   4       1446.23       1412.41        25.64 o
   4 -11   4       1622.78       1610.73        36.80 o
   5 -11   4        433.08        411.69        17.00 o
   6 -11   4        329.80        328.85        15.42 o
   7 -11   4        835.83        886.54        21.31 o
   8 -11   4        193.66        180.68        25.74 o
   9 -11   4         51.84         35.73        11.75 o
  10 -11   4          6.02          6.56         8.28 o
 -14 -10   4        149.40        167.72         7.83 o
 -13 -10   4         49.18         51.33         5.51 o
 -12 -10   4          6.96          8.95         4.06 o
 -11 -10   4         66.47         72.32         8.87 o
 -10 -10   4          3.83          2.14         4.20 o
  -9 -10   4        245.47        263.39         9.42 o
  -8 -10   4         11.99         12.08         4.27 o
  -7 -10   4         29.78         33.71         3.78 o
  -6 -10   4          3.47          6.01         2.80 o
  -5 -10   4        367.25        400.71         7.99 o
  -4 -10   4          1.72          8.38         2.72 o
  -3 -10   4        330.17        316.07         7.26 o
  -2 -10   4         55.95         49.33         3.57 o
  -1 -10   4        617.95        639.71        10.61 o
   0 -10   4        904.72        949.52        13.85 o
   1 -10   4        995.84        986.77        15.39 o
   2 -10   4       1532.96       1506.91        25.73 o
   3 -10   4          0.74          5.45        10.63 o
   4 -10   4        202.35        220.68        17.91 o
   5 -10   4         38.54         21.80         6.72 o
   6 -10   4        132.12        143.82        10.66 o
   7 -10   4        155.87        138.66         8.82 o
   8 -10   4        621.34        647.48        21.75 o
   9 -10   4          5.04         -2.04         6.69 o
  10 -10   4         28.09         28.41         8.28 o
  11 -10   4         26.83         30.22         8.71 o
 -15  -9   4          8.27         10.09         3.88 o
 -14  -9   4          4.19          2.56         5.37 o
 -13  -9   4          0.93          0.18         3.53 o
 -12  -9   4         11.26          3.42         3.53 o
 -11  -9   4         21.79         31.60         3.77 o
 -10  -9   4        190.10        177.77         6.53 o
  -9  -9   4          5.39          9.19         3.90 o
  -8  -9   4         82.59         93.46         8.31 o
  -7  -9   4        606.63        599.36        10.37 o
  -6  -9   4        286.67        263.37         6.16 o
  -5  -9   4       1320.13       1337.55        16.36 o
  -4  -9   4          0.84         -2.15         2.21 o
  -3  -9   4        206.13        228.17         7.82 o
  -2  -9   4        487.94        478.24         7.88 o
  -1  -9   4          3.69          5.68         2.61 o
   0  -9   4          6.38          3.14         2.61 o
   1  -9   4        418.05        399.28         8.76 o
   2  -9   4        942.39        926.15        15.72 o
   3  -9   4         35.21         39.09         4.48 o
   4  -9   4        105.15        128.63        10.07 o
   5  -9   4          3.31         -0.34         5.10 o
   6  -9   4         77.14         95.14         8.60 o
   7  -9   4         94.06         73.54         6.66 o
   8  -9   4          9.10         18.06         7.09 o
   9  -9   4         56.30         39.79        11.19 o
  10  -9   4          0.01         -9.50         6.33 o
  11  -9   4         50.41         62.37         9.50 o
  12  -9   4         57.00         62.59        17.35 o
 -15  -8   4         95.07        101.65         5.40 o
 -14  -8   4         66.21         65.41         6.61 o
 -13  -8   4          3.61          1.96         8.39 o
 -12  -8   4         56.33         47.12         3.66 o
 -11  -8   4         36.86         43.45         3.56 o
 -10  -8   4        683.91        711.20        12.13 o
  -9  -8   4       1086.54       1032.55        15.69 o
  -8  -8   4       1188.31       1100.70        15.29 o
  -7  -8   4       1425.96       1414.73        18.09 o
  -6  -8   4          3.30          1.04         2.58 o
  -5  -8   4         12.15         17.42         2.56 o
  -4  -8   4          0.54          2.16         2.04 o
  -3  -8   4         32.51         33.71         2.51 o
  -2  -8   4        215.31        223.90         5.12 o
  -1  -8   4       4302.18       4405.94        44.61 o
   0  -8   4         49.75         32.73         2.72 o
   1  -8   4        600.88        638.76         9.07 o
   2  -8   4       1899.39       1914.76        24.81 o
   3  -8   4        595.24        586.08        11.09 o
   4  -8   4          0.64          3.26         3.18 o
   5  -8   4          6.96          2.25         3.02 o
   6  -8   4        656.72        665.26        15.48 o
   7  -8   4         17.22         25.26         5.01 o
   8  -8   4        862.02        874.58        19.75 o
   9  -8   4         10.86          5.22         5.17 o
  10  -8   4        101.20        104.87        11.75 o
  11  -8   4        179.94        182.26        12.25 o
  12  -8   4        195.08        260.62        37.50 o
  13  -8   4         28.91         13.99         7.91 o
 -15  -7   4         70.92         65.26         4.06 o
 -14  -7   4         38.88         34.52         6.16 o
 -13  -7   4        208.30        200.21         8.47 o
 -12  -7   4         42.82         45.93         3.55 o
 -11  -7   4         78.63         82.84         3.82 o
 -10  -7   4         92.22         93.13         7.27 o
  -9  -7   4         37.10         32.16         3.13 o
  -8  -7   4          0.93         -2.39         1.89 o
  -7  -7   4        418.82        422.09         6.90 o
  -6  -7   4        125.06        121.56         5.30 o
  -5  -7   4        397.80        409.63         6.86 o
  -4  -7   4        237.36        186.61         4.40 o
  -3  -7   4        777.13        807.43        10.29 o
  -2  -7   4       1014.84       1078.12        12.31 o
  -1  -7   4        586.59        605.89         8.31 o
   0  -7   4        155.72        137.97         3.71 o
   1  -7   4        960.39       1043.96        11.48 o
   2  -7   4       2428.69       2374.64        25.50 o
   3  -7   4        320.38        350.13         8.10 o
   4  -7   4        210.63        233.45         5.99 o
   5  -7   4       1007.54        983.17        16.30 o
   6  -7   4        390.71        387.77         9.09 o
   7  -7   4         30.76         27.29         3.93 o
   8  -7   4       1373.94       1258.04        20.54 o
   9  -7   4        210.64        244.93        17.72 o
  10  -7   4        670.95        666.94        16.78 o
  11  -7   4         79.92         76.85        13.63 o
  12  -7   4        215.14        214.41        14.36 o
  13  -7   4         13.89          3.21         6.89 o
  14  -7   4         43.22         25.74         8.60 o
 -16  -6   4        189.24        200.35        19.03 o
 -15  -6   4         36.30         32.46        10.07 o
 -14  -6   4         37.55         36.94        10.07 o
 -13  -6   4         30.50         28.16         4.00 o
 -12  -6   4         20.53         16.30         2.48 o
 -11  -6   4        164.48        139.67         4.45 o
 -10  -6   4        689.73        654.14        10.39 o
  -9  -6   4        169.53        161.64         4.91 o
  -8  -6   4         29.09         26.71         2.44 o
  -7  -6   4         16.34         19.33         2.17 o
  -6  -6   4         97.47        106.95         3.27 o
  -5  -6   4        638.90        701.16        10.29 o
  -4  -6   4        194.28        194.88         4.14 o
  -3  -6   4       1390.92       1540.40        15.75 o
  -2  -6   4        384.59        417.85         6.33 o
  -1  -6   4         57.92         89.94         2.89 o
   0  -6   4       2215.21       2140.50        19.61 o
   1  -6   4        287.80        311.95         5.19 o
   2  -6   4        235.78        292.26         5.75 o
   3  -6   4       1990.42       2112.19        25.60 o
   4  -6   4       1014.67        912.68        13.40 o
   5  -6   4         11.30         13.84         2.33 o
   6  -6   4         56.39         49.48         3.46 o
   7  -6   4       1170.61       1187.18        15.82 o
   8  -6   4         22.33         20.57         3.36 o
   9  -6   4        980.40       1005.15        15.76 o
  10  -6   4        162.07        184.48         9.00 o
  11  -6   4        617.37        586.57        15.93 o
  12  -6   4          2.75          8.05         5.36 o
  13  -6   4         72.66         70.98         7.52 o
  14  -6   4          4.93         -1.17         5.27 o
 -15  -5   4          4.05          4.48         8.95 o
 -14  -5   4          5.86         -7.83         6.72 o
 -13  -5   4        444.85        433.16        23.50 o
 -12  -5   4        269.41        269.74        17.91 o
 -11  -5   4        409.36        414.11         8.35 o
 -10  -5   4         67.55         69.78         5.33 o
  -9  -5   4        194.12        183.12         3.99 o
  -8  -5   4         33.03         29.00         2.22 o
  -7  -5   4          0.62          0.16         1.45 o
  -6  -5   4        429.04        423.23         9.34 o
  -5  -5   4       1225.22       1351.84        16.18 o
  -4  -5   4         60.93         89.66         2.76 o
  -3  -5   4        694.11        544.83         6.92 o
  -2  -5   4        728.19        857.62         9.71 o
  -1  -5   4         48.79         46.39         2.27 o
   0  -5   4        114.75         77.75         2.49 o
   1  -5   4       2133.62       2179.66        19.50 o
   2  -5   4          1.04          0.25         1.61 o
   3  -5   4       1834.48       1642.81        18.02 o
   4  -5   4        398.68        448.03         8.09 o
   5  -5   4         11.16          1.34         1.96 o
   6  -5   4         11.61          9.73         2.48 o
   7  -5   4        196.68        178.76         4.93 o
   8  -5   4        273.15        263.95         7.32 o
   9  -5   4        586.92        585.79        13.41 o
  10  -5   4          6.55          5.28         3.75 o
  11  -5   4        189.84        176.95         8.77 o
  12  -5   4        186.58        176.96         9.00 o
  13  -5   4         51.68         60.48        10.54 o
  14  -5   4         47.49         65.05         7.47 o
  15  -5   4         55.09         71.70         6.34 o
 -16  -4   4        540.10        602.17        33.58 o
 -15  -4   4         17.91         24.62        12.31 o
 -14  -4   4         91.29        103.72         9.87 o
 -13  -4   4         11.79         11.75         6.33 o
 -12  -4   4        181.23        176.80        10.66 o
 -11  -4   4         17.59         10.50         8.95 o
 -10  -4   4        275.31        258.09         7.90 o
  -9  -4   4        958.49        958.29        39.73 o
  -8  -4   4         39.55         53.72         2.35 o
  -7  -4   4        393.69        405.98         6.42 o
  -6  -4   4        926.01        984.57        12.01 o
  -5  -4   4          3.43          0.88         1.57 o
  -4  -4   4        378.61        472.74         6.45 o
  -3  -4   4       1377.75       1351.28        13.33 o
  -2  -4   4       1078.35       1069.12        11.17 o
  -1  -4   4        540.28        512.12         6.52 o
   0  -4   4         19.16         31.42         1.66 o
   1  -4   4       3805.95       3604.43        31.20 o
   2  -4   4        638.20        587.05         6.92 o
   3  -4   4         11.00         12.97         1.96 o
   4  -4   4        504.21        495.28         8.51 o
   5  -4   4        258.93        273.36         5.70 o
   6  -4   4        963.04        872.16        11.64 o
   7  -4   4       2206.60       2230.34        24.46 o
   8  -4   4        478.04        445.85         7.40 o
   9  -4   4          8.01          3.75         2.43 o
  10  -4   4        293.61        263.43         6.69 o
  11  -4   4         85.62         85.11         4.98 o
  12  -4   4          1.19          0.80         3.86 o
  13  -4   4        574.23        611.78        16.08 o
  14  -4   4        255.92        251.47         8.69 o
  15  -4   4          1.18         -1.81         3.87 o
  16  -4   4        216.21        228.14        10.66 o
 -16  -3   4         22.26         22.39        12.31 o
 -15  -3   4         48.69         42.53        12.31 o
 -14  -3   4         18.71         29.10        10.07 o
 -13  -3   4        132.60        149.27        10.66 o
 -12  -3   4          1.52          7.54         5.90 o
 -11  -3   4          0.03         -7.56         5.04 o
 -10  -3   4        640.36        699.14        17.24 o
  -9  -3   4       1124.48       1070.00        18.27 o
  -8  -3   4          1.29         -1.61         2.42 o
  -7  -3   4        667.36        642.20         7.36 o
  -6  -3   4        597.51        603.78         7.66 o
  -5  -3   4          0.24          3.92         1.68 o
  -4  -3   4        415.09        360.95         5.06 o
  -3  -3   4        730.10        798.21         9.19 o
  -2  -3   4        148.45        128.86         2.89 o
  -1  -3   4       3521.99       3694.81        32.61 o
   0  -3   4        136.85         81.53         2.25 o
   1  -3   4         13.95          3.60         1.13 o
   2  -3   4        400.23        329.98         7.01 o
   3  -3   4        559.85        658.92         7.75 o
   4  -3   4        113.52        142.77         5.07 o
   5  -3   4        246.95        201.41         4.64 o
   6  -3   4       1283.92       1250.83        14.59 o
   7  -3   4       1574.45       1589.35        16.78 o
   8  -3   4        637.13        626.24         8.62 o
   9  -3   4         14.96         12.64         2.38 o
  10  -3   4         50.46         44.27         3.48 o
  11  -3   4        186.78        151.82         5.09 o
  12  -3   4         36.57         45.14         4.05 o
  13  -3   4        147.08        121.68         5.39 o
  14  -3   4        154.99        178.25         8.00 o
  15  -3   4         82.32        112.00         6.28 o
  16  -3   4        129.99        140.84         9.32 o
 -16  -2   4          0.86         -1.27         3.02 o
 -15  -2   4         22.01         20.85         4.16 o
 -14  -2   4        306.96        314.52        22.39 o
 -13  -2   4         20.69         17.91         8.95 o
 -12  -2   4        248.81        274.22        19.03 o
 -11  -2   4        916.16        859.84        22.91 o
 -10  -2   4        368.97        328.47         8.05 o
  -9  -2   4          0.68         -2.04         2.69 o
  -8  -2   4          0.86          1.20         1.64 o
  -7  -2   4         45.97         40.56         2.04 o
  -6  -2   4       1681.34       1852.66        18.62 o
  -5  -2   4          0.06          1.80         1.26 o
  -4  -2   4        102.22        144.92         3.29 o
  -3  -2   4        113.19        158.40         3.11 o
  -2  -2   4        771.10        594.43         6.52 o
  -1  -2   4        714.90        758.24        10.28 o
   0  -2   4         73.84        105.11         2.37 o
   1  -2   4         35.45         43.83         2.29 o
   2  -2   4         12.49         11.07         1.07 o
   3  -2   4        697.43        698.85         8.26 o
   4  -2   4       3900.06       3921.86        35.09 o
   5  -2   4       1040.64        981.50        11.71 o
   6  -2   4        120.28         90.30         3.39 o
   7  -2   4        212.12        235.38         4.73 o
   8  -2   4       2122.16       2307.25        22.51 o
   9  -2   4        365.10        308.24         5.82 o
  10  -2   4         18.80         18.65         3.03 o
  11  -2   4        283.13        258.99         6.22 o
  12  -2   4        511.09        447.68         7.52 o
  13  -2   4         46.95         35.84         3.22 o
  14  -2   4         39.23         40.78         4.19 o
  15  -2   4          9.34          1.76         3.29 o
  16  -2   4          2.36          2.44         4.92 o
  17  -2   4          6.24         12.09         5.63 o
 -15  -1   4          0.14          1.24         3.30 o
 -14  -1   4        140.02        117.66         5.18 o
 -13  -1   4        489.93        438.50         9.49 o
 -12  -1   4         72.22         52.39         2.68 o
 -11  -1   4        118.17        113.71         7.28 o
 -10  -1   4        162.70        135.10        11.75 o
  -9  -1   4         46.49         46.13         3.57 o
  -8  -1   4        420.64        400.91         6.08 o
  -7  -1   4          0.02          1.66         1.27 o
  -6  -1   4        298.53        380.65         5.12 o
  -5  -1   4         30.35         15.65         1.56 o
  -4  -1   4       2401.04       2289.35        21.91 o
  -3  -1   4         18.43         27.56         1.57 o
  -2  -1   4       9830.70       9772.98       151.99 o
  -1  -1   4       5223.85       5429.64        46.62 o
   0  -1   4       2651.46       2677.76        22.39 o
   1  -1   4       1263.18       1308.06        11.65 o
   2  -1   4      10142.46       9241.31       125.64 o
   3  -1   4        836.20        886.59        11.37 o
   4  -1   4        328.18        374.42         5.25 o
   5  -1   4       1970.87       2052.67        20.99 o
   6  -1   4      10113.76      10181.11        87.15 o
   7  -1   4        156.82        183.02         4.08 o
   8  -1   4        133.81         97.87         3.29 o
   9  -1   4        144.11        135.15         3.77 o
  10  -1   4        668.49        610.95         9.03 o
  11  -1   4          0.64          5.06         2.17 o
  12  -1   4        194.23        206.44         4.91 o
  13  -1   4        440.99        428.76         7.24 o
  14  -1   4          2.33          0.28         2.75 o
  15  -1   4        176.54        168.57         6.07 o
  16  -1   4          4.29          4.43         4.85 o
  17  -1   4          6.29         17.12         5.22 o
 -15   0   4        168.72        168.56         9.13 o
 -14   0   4          5.65          2.72         3.58 o
 -13   0   4          2.15          3.40         3.19 o
 -12   0   4        173.94        176.09         5.07 o
 -11   0   4          3.24         -1.40         2.42 o
 -10   0   4         47.79         48.03         4.69 o
  -9   0   4          4.19          6.65         1.53 o
  -8   0   4        275.34        226.71         4.01 o
  -7   0   4         20.18         24.49         1.39 o
  -6   0   4       1643.85       1443.83        13.61 o
  -5   0   4         29.87         34.07         2.18 o
  -4   0   4      16591.88      17778.18       159.30 o
  -3   0   4        136.73        145.48         2.74 o
  -2   0   4        253.94        216.39         3.38 o
  -1   0   4        471.50        474.20         5.25 o
   0   0   4       5110.59       4677.62        40.08 o
   1   0   4         57.62         56.77         1.84 o
   2   0   4      23682.30      23528.79       531.98 o
   3   0   4          2.60          0.99         0.97 o
   4   0   4      13403.53      13259.92       112.16 o
   5   0   4        884.82        907.70        10.34 o
   6   0   4       3162.73       3647.98        30.23 o
   7   0   4          0.75          3.26         1.47 o
   8   0   4         35.13         58.13         2.15 o
   9   0   4        978.53        953.38         9.86 o
  10   0   4          3.18          2.94         1.85 o
  11   0   4         45.24         44.12         2.59 o
  12   0   4        236.27        230.36         4.95 o
  13   0   4       1510.22       1468.47        15.77 o
  14   0   4        352.21        329.98        10.17 o
  15   0   4        343.90        331.32         9.05 o
  16   0   4         29.45         41.33         5.63 o
  17   0   4         12.50         13.86         5.44 o
 -15   1   4         63.71         56.85         6.12 o
 -14   1   4          1.66          1.95         3.68 o
 -13   1   4          0.34         -1.29         2.99 o
 -12   1   4        253.89        198.92         6.13 o
 -11   1   4        470.09        442.97        10.59 o
 -10   1   4         54.07         52.97         2.80 o
  -9   1   4         11.55          5.17         1.98 o
  -8   1   4          7.78          6.93         1.92 o
  -7   1   4          0.31          0.95         1.70 o
  -6   1   4        467.35        523.07         6.51 o
  -5   1   4         12.51         22.15         1.51 o
  -4   1   4       1553.56       1801.50        16.29 o
  -3   1   4         55.84         42.90         1.94 o
  -2   1   4       3417.13       3384.89        45.09 o
  -1   1   4         61.84        101.18         2.28 o
   0   1   4       5619.93       6177.26        52.09 o
   1   1   4      15987.66      16830.97       123.52 o
   2   1   4        300.94        318.24         4.44 o
   3   1   4       4311.81       4487.17        38.72 o
   4   1   4       1942.69       2012.71        17.25 o
   5   1   4        175.06        187.55         3.21 o
   6   1   4        179.31        241.05         3.37 o
   7   1   4       5006.13       5284.20        40.34 o
   8   1   4         49.37         60.88         1.83 o
   9   1   4        218.41        242.28         3.92 o
  10   1   4        283.84        273.26         4.43 o
  11   1   4        659.68        623.56         7.38 o
  12   1   4       1929.90       1943.46        19.27 o
  13   1   4          8.95         19.99         2.34 o
  14   1   4        796.83        753.36        13.89 o
  15   1   4          0.35          3.66         3.56 o
  16   1   4         17.16         11.34         3.82 o
  17   1   4         24.47         31.38         5.34 o
  18   1   4         53.96         47.98         6.17 o
 -15   2   4        170.43        201.64         9.16 o
 -14   2   4          2.76          8.80         3.56 o
 -13   2   4        147.62        174.67         6.55 o
 -12   2   4        378.71        340.11         8.14 o
 -11   2   4         24.58         38.51         4.36 o
 -10   2   4         73.18         72.36         3.43 o
  -9   2   4       1537.54       1520.81        18.23 o
  -8   2   4          0.67         -3.12         2.08 o
  -7   2   4        853.57        777.90         9.11 o
  -6   2   4          7.48          5.52         1.40 o
  -5   2   4       3028.01       3044.29        29.06 o
  -4   2   4          1.96          2.43         1.20 o
  -3   2   4        618.72        583.03         7.00 o
  -2   2   4        757.27        902.27         8.45 o
  -1   2   4        384.17        366.87         4.65 o
   0   2   4      16254.87      16181.64       133.97 o
   1   2   4       1703.06       1707.76        14.54 o
   2   2   4        236.50        282.83         3.86 o
   3   2   4       1633.97       1700.46        14.63 o
   4   2   4       9200.86       9402.13        79.19 o
   5   2   4       2823.32       2954.98        24.47 o
   6   2   4       8031.67       8000.99        59.86 o
   7   2   4        738.27        703.31         6.77 o
   8   2   4          0.47          2.83         1.69 o
   9   2   4        552.39        503.26         5.93 o
  10   2   4        665.58        642.93         7.18 o
  11   2   4        413.73        394.65         5.32 o
  12   2   4         10.29         15.64         1.76 o
  13   2   4        517.82        485.45         7.56 o
  14   2   4        435.65        466.89         9.62 o
  15   2   4         21.57         15.11         3.36 o
  16   2   4         19.36         22.11         3.77 o
  17   2   4         27.60         31.05         4.04 o
  18   2   4         15.09         17.45         4.25 o
 -14   3   4         15.88          5.91         3.70 o
 -13   3   4        287.57        293.89         8.48 o
 -12   3   4        326.07        329.55         8.55 o
 -11   3   4        370.15        366.23         8.79 o
 -10   3   4        468.68        477.25         8.47 o
  -9   3   4       1583.64       1528.23        18.76 o
  -8   3   4         65.09         71.78         2.94 o
  -7   3   4        347.52        342.97         5.71 o
  -6   3   4        258.20        353.29         5.71 o
  -5   3   4       2309.28       2382.85        29.32 o
  -4   3   4         10.71         10.41         1.65 o
  -3   3   4         49.41         22.52         1.51 o
  -2   3   4       8318.85       8541.78        67.34 o
  -1   3   4       2672.92       2737.92        22.59 o
   0   3   4       1905.22       1872.20        14.96 o
   1   3   4       1472.90       1325.06        13.33 o
   2   3   4         14.31          5.05         1.58 o
   3   3   4          8.67         18.94         1.76 o
   4   3   4       1134.56        971.52         9.60 o
   5   3   4       3251.60       3096.57        27.18 o
   6   3   4       2429.95       2732.57        24.22 o
   7   3   4        115.36        172.83         2.98 o
   8   3   4       1046.74        899.03         9.41 o
   9   3   4        251.87        184.27         3.48 o
  10   3   4        132.75        133.61         3.10 o
  11   3   4        344.35        318.64         4.90 o
  12   3   4        632.29        629.36         7.44 o
  13   3   4       1182.44       1189.71        15.28 o
  14   3   4        684.71        690.08        10.76 o
  15   3   4          0.12          0.14         2.64 o
  16   3   4         19.83         24.45         3.62 o
  17   3   4        153.70        147.79         6.03 o
  18   3   4        171.10        183.47         6.99 o
 -14   4   4         69.61         84.01         6.82 o
 -13   4   4          1.94         -3.55         3.93 o
 -12   4   4         26.54         43.13         5.98 o
 -11   4   4        200.62        191.82         6.95 o
 -10   4   4        125.38         93.96         5.25 o
  -9   4   4       1107.67       1066.82        14.66 o
  -8   4   4       1335.53       1340.82        15.47 o
  -7   4   4       1300.13       1233.20        14.27 o
  -6   4   4          4.09          6.68         2.25 o
  -5   4   4        390.34        340.97         5.22 o
  -4   4   4       1837.66       1897.90        18.05 o
  -3   4   4        106.30        114.09         3.07 o
  -2   4   4       3188.88       3502.61        30.92 o
  -1   4   4       2460.05       2484.78        20.95 o
   0   4   4         27.60         37.69         1.38 o
   1   4   4        427.93        405.73         6.43 o
   2   4   4       2052.53       2041.78        17.55 o
   3   4   4       2996.95       3088.02        25.40 o
   4   4   4       1559.10       1618.65        16.63 o
   5   4   4         24.36         10.39         1.67 o
   6   4   4        912.70        969.55        10.51 o
   7   4   4         80.03         73.94         2.16 o
   8   4   4       1773.89       1750.86        16.36 o
   9   4   4        302.45        260.77         4.18 o
  10   4   4        559.95        606.25         7.16 o
  11   4   4        773.93        794.73         8.71 o
  12   4   4        447.67        415.70         5.79 o
  13   4   4        520.10        493.68         7.18 o
  14   4   4        443.98        373.71         7.93 o
  15   4   4         27.36         25.10         2.91 o
  16   4   4          4.69          1.59         2.85 o
  17   4   4         10.45          9.96         3.23 o
  18   4   4        259.50        279.58         9.63 o
 -14   5   4         23.14         17.99         5.51 o
 -13   5   4         78.16         65.87         6.54 o
 -12   5   4        149.07        182.91         8.77 o
 -11   5   4        139.12        151.10         6.95 o
 -10   5   4          2.13          1.12         3.09 o
  -9   5   4         19.85         20.35         3.46 o
  -8   5   4         55.29         62.88         3.89 o
  -7   5   4       4084.39       3976.18        43.43 o
  -6   5   4        333.44        328.48         5.17 o
  -5   5   4         26.58         36.82         2.33 o
  -4   5   4       3594.59       3750.09        31.68 o
  -3   5   4         64.53         51.45         2.27 o
  -2   5   4        434.76        387.57         5.18 o
  -1   5   4       4148.18       4253.72        35.09 o
   0   5   4       2351.55       2653.73        36.19 o
   1   5   4       1135.12       1216.90        11.33 o
   2   5   4        551.74        553.07         6.76 o
   3   5   4        586.85        616.92         7.18 o
   4   5   4       2319.72       2343.62        18.54 o
   5   5   4        439.78        532.23         6.49 o
   6   5   4       1634.00       1725.27        16.12 o
   7   5   4       2035.03       2233.29        20.35 o
   8   5   4        534.37        638.84         6.90 o
   9   5   4        889.20        983.67         9.63 o
  10   5   4        348.03        369.54         6.21 o
  11   5   4         51.41         48.71         2.32 o
  12   5   4        257.29        250.11         4.41 o
  13   5   4        977.18        939.04        13.77 o
  14   5   4          6.68          4.59         2.52 o
  15   5   4        412.02        416.33         9.52 o
  16   5   4         24.58         21.06         2.91 o
  17   5   4         50.49         50.56         5.50 o
  18   5   4          4.45         -0.64         3.62 o
  19   5   4          0.95          9.56         4.37 o
 -13   6   4        147.26        170.54        13.62 o
 -12   6   4         18.54         18.52         8.83 o
 -11   6   4         18.60         14.55         5.17 o
 -10   6   4        251.93        275.40         7.78 o
  -9   6   4         26.80         34.16         3.68 o
  -8   6   4         47.49         55.23         3.57 o
  -7   6   4       3977.57       4024.95        40.73 o
  -6   6   4       1459.09       1477.86        17.35 o
  -5   6   4        279.03        330.52         5.41 o
  -4   6   4         17.51          3.87         1.70 o
  -3   6   4          0.23         -2.32         1.70 o
  -2   6   4       1517.02       1557.12        14.72 o
  -1   6   4       3265.39       3519.12        29.79 o
   0   6   4        645.59        547.76         6.89 o
   1   6   4       2401.40       2326.90        21.64 o
   2   6   4        730.94        716.30         9.20 o
   3   6   4       5892.42       6044.11        52.72 o
   4   6   4        354.93        319.81         4.47 o
   5   6   4        595.52        954.93        11.29 o
   6   6   4          9.94         11.57         1.63 o
   7   6   4        274.19        253.73         4.48 o
   8   6   4        160.39        163.02         4.18 o
   9   6   4       4071.50       4004.77        35.70 o
  10   6   4          0.94          4.74         1.49 o
  11   6   4         30.25         23.27         1.93 o
  12   6   4        216.84        214.34         4.93 o
  13   6   4          9.79          7.47         2.44 o
  14   6   4         20.16         10.42         2.56 o
  15   6   4        482.82        506.10         8.94 o
  16   6   4          8.81          8.93         3.13 o
  17   6   4        203.49        219.43         6.13 o
  18   6   4          0.50         -3.04         3.62 o
  19   6   4          5.00          6.24         4.60 o
 -13   7   4         13.26         15.21         7.54 o
 -12   7   4        190.40        193.36         9.42 o
 -11   7   4         23.81         20.15         5.57 o
 -10   7   4         63.96         77.22         6.59 o
  -9   7   4        147.70        161.91         7.59 o
  -8   7   4        393.79        367.10         7.91 o
  -7   7   4         24.23         23.64         3.32 o
  -6   7   4        175.68        174.35         5.24 o
  -5   7   4         94.31        106.76         3.79 o
  -4   7   4          9.95          8.19         2.27 o
  -3   7   4       1096.34       1136.48        12.78 o
  -2   7   4        378.78        376.58         6.19 o
  -1   7   4          4.11          1.45         1.61 o
   0   7   4       1118.28       1217.46        12.75 o
   1   7   4        972.11        905.77        10.05 o
   2   7   4        462.39        539.03         6.82 o
   3   7   4       5484.56       5364.35        44.08 o
   4   7   4       1047.46       1095.50        11.00 o
   5   7   4        108.56        122.07         4.34 o
   6   7   4          3.49          0.50         1.63 o
   7   7   4       3365.61       3310.45        32.11 o
   8   7   4         12.49          6.90         1.83 o
   9   7   4       2280.99       2439.24        24.74 o
  10   7   4         33.15         38.71         2.16 o
  11   7   4         51.14         46.30         3.79 o
  12   7   4          2.54          0.15         1.78 o
  13   7   4       1731.17       1763.51        21.14 o
  14   7   4         75.66         88.10         3.87 o
  15   7   4         20.66         26.48         3.09 o
  16   7   4         68.62         66.42         6.19 o
  17   7   4         40.08         41.38         3.71 o
  18   7   4         24.70         28.59         3.93 o
  19   7   4          7.77          4.82         4.37 o
 -12   8   4        223.10        239.91        10.76 o
 -11   8   4          2.09         -2.29         4.92 o
 -10   8   4          0.84         -1.88         4.92 o
  -9   8   4         58.25         53.24         6.22 o
  -8   8   4        275.80        284.70         9.08 o
  -7   8   4        242.28        248.98        10.35 o
  -6   8   4        528.73        509.69        15.49 o
  -5   8   4        786.03        867.33        11.34 o
  -4   8   4        518.00        483.49         8.42 o
  -3   8   4        234.99        225.40         5.23 o
  -2   8   4         35.60         33.44         2.55 o
  -1   8   4       2240.98       2281.21        20.92 o
   0   8   4        341.76        437.45         6.52 o
   1   8   4        282.33        248.48         6.92 o
   2   8   4         12.99          4.65         1.88 o
   3   8   4          0.08          6.10         1.90 o
   4   8   4       2044.35       2213.01        22.12 o
   5   8   4        312.95        395.91         6.54 o
   6   8   4      11138.99      11743.03       108.84 o
   7   8   4        655.11        614.89         9.20 o
   8   8   4       1931.33       1974.83        20.46 o
   9   8   4        441.29        413.71         7.40 o
  10   8   4          3.65          1.98         2.10 o
  11   8   4        529.95        584.66         7.69 o
  12   8   4        444.68        456.97         6.55 o
  13   8   4          2.17         -2.93         2.37 o
  14   8   4        277.28        280.85         6.55 o
  15   8   4        220.29        216.74         5.89 o
  16   8   4        284.14        256.26         6.60 o
  17   8   4         88.24         77.37         4.20 o
  18   8   4          9.04         11.22         3.62 o
  19   8   4        240.50        280.80        11.15 o
 -11   9   4        106.87         97.91         8.17 o
 -10   9   4          0.74          1.87         5.17 o
  -9   9   4        728.51        708.38        19.23 o
  -8   9   4        160.92        169.46         8.60 o
  -7   9   4        175.10        183.52        14.76 o
  -6   9   4        626.87        690.55        13.81 o
  -5   9   4        404.76        337.95         7.49 o
  -4   9   4        217.12        221.86         6.06 o
  -3   9   4        152.17        163.40         4.70 o
  -2   9   4        506.46        487.84         7.79 o
  -1   9   4         43.75         41.18         2.60 o
   0   9   4        226.79        212.61         5.09 o
   1   9   4       2661.88       2634.32        39.00 o
   2   9   4       1777.70       1787.94        22.09 o
   3   9   4       7464.57       8177.89        71.69 o
   4   9   4       1528.00       1551.76        16.41 o
   5   9   4       8582.37       9151.53        86.15 o
   6   9   4          1.96          0.75         2.28 o
   7   9   4        147.59        157.17         4.40 o
   8   9   4        236.82        287.40         6.29 o
   9   9   4        149.74        172.01         5.00 o
  10   9   4         21.86         13.84         2.35 o
  11   9   4        128.31        138.10         4.29 o
  12   9   4         78.80        104.23         3.74 o
  13   9   4         31.13         25.75         3.02 o
  14   9   4          0.42          0.16         2.67 o
  15   9   4        161.28        140.47         5.21 o
  16   9   4         19.78         19.80         5.23 o
  17   9   4        676.73        667.96        11.45 o
  18   9   4         41.97         46.79         4.62 o
 -11  10   4          7.12         -4.39         5.57 o
 -10  10   4         63.87         82.71         7.70 o
  -9  10   4          4.74         -0.58         5.09 o
  -8  10   4         44.01         70.46        11.86 o
  -7  10   4        200.00        173.42        11.86 o
  -6  10   4        378.50        346.24        11.33 o
  -5  10   4        787.23        774.82        14.64 o
  -4  10   4        208.84        206.68         9.36 o
  -3  10   4         41.97         32.90         3.34 o
  -2  10   4       1031.21       1098.73        14.52 o
  -1  10   4        801.81        817.60        12.69 o
   0  10   4        125.73         95.33         3.63 o
   1  10   4        884.26       1059.41        12.40 o
   2  10   4        264.62        236.35         7.70 o
   3  10   4       2011.95       1955.71        20.22 o
   4  10   4        160.62        221.87         5.78 o
   5  10   4        985.75       1057.59        14.60 o
   6  10   4        602.83        670.46         9.96 o
   7  10   4       1907.50       2003.45        21.98 o
   8  10   4       2615.93       2677.24        31.94 o
   9  10   4          8.20          6.40         3.19 o
  10  10   4         89.22         88.52         4.09 o
  11  10   4        370.74        332.16         7.20 o
  12  10   4        586.34        561.44         9.76 o
  13  10   4          0.40          1.33         2.77 o
  14  10   4         35.10         36.98         3.54 o
  15  10   4          2.85          6.77         3.03 o
  16  10   4        113.76        125.40         6.38 o
  17  10   4         62.23         77.75         4.56 o
  18  10   4          1.96          7.94         4.06 o
 -10  11   4          3.84         -2.24        10.07 o
  -9  11   4         20.29         38.75         6.40 o
  -8  11   4         39.52         22.01         5.82 o
  -7  11   4        541.18        536.99        27.11 o
  -6  11   4          4.98          3.67         4.74 o
  -5  11   4         13.54         24.71         7.14 o
  -4  11   4        237.47        222.24         7.93 o
  -3  11   4        381.17        345.60        12.60 o
  -2  11   4         61.10         50.62         3.85 o
  -1  11   4         21.58         17.92         5.17 o
   0  11   4        117.18        111.87         4.44 o
   1  11   4        162.65        191.19         5.11 o
   2  11   4       3517.43       3794.08        43.30 o
   3  11   4        191.02        207.55         5.91 o
   4  11   4          3.93          0.22         2.70 o
   5  11   4        412.43        457.07         8.34 o
   6  11   4       4752.48       4994.06        49.69 o
   7  11   4        240.89        282.37         6.38 o
   8  11   4        972.86        983.02        13.07 o
   9  11   4         94.28         99.39         4.69 o
  10  11   4        199.57        227.50         6.60 o
  11  11   4        352.99        352.44         9.28 o
  12  11   4         28.92         15.71         3.61 o
  13  11   4          0.24          3.08         3.36 o
  14  11   4         25.76         11.23         4.03 o
  15  11   4         82.49         63.81         4.69 o
  16  11   4          3.39          3.83         3.61 o
  17  11   4         33.30         41.12         4.11 o
  18  11   4          9.39          5.31         4.06 o
  -9  12   4         84.53        108.06        11.00 o
  -8  12   4        242.42        286.41        32.46 o
  -7  12   4        105.37        120.93        10.63 o
  -6  12   4          0.85          4.20         6.18 o
  -5  12   4         43.21         40.73         8.39 o
  -4  12   4         92.99         82.23         6.54 o
  -3  12   4          0.04          3.20         4.43 o
  -2  12   4        256.76        303.60        10.21 o
  -1  12   4          8.77         17.92         5.81 o
   0  12   4        103.03        126.08         5.84 o
   1  12   4       2556.33       2434.47        38.95 o
   2  12   4       2770.36       2820.80        34.19 o
   3  12   4       1228.57       1189.72        17.68 o
   4  12   4       2181.95       2143.52        27.08 o
   5  12   4          5.59         11.08         3.82 o
   6  12   4        448.86        426.83         9.18 o
   7  12   4         75.87         64.26         3.91 o
   8  12   4        814.64        888.85        12.69 o
   9  12   4       1595.94       1685.87        22.00 o
  10  12   4          1.54          6.63         4.36 o
  11  12   4         74.82        101.71         5.44 o
  12  12   4          3.31         -1.62         3.48 o
  13  12   4          9.79         16.30         3.75 o
  14  12   4         83.15         88.26         5.40 o
  15  12   4         18.38         12.35         4.04 o
  16  12   4          3.17         -3.14         3.61 o
  17  12   4        191.36        184.54         7.43 o
  18  12   4        217.06        234.42        13.87 o
  -8  13   4        547.28        505.91        30.22 o
  -7  13   4         47.49         87.30         9.40 o
  -6  13   4          1.40          2.24         6.42 o
  -5  13   4        118.91        104.59        11.19 o
  -4  13   4        121.28        112.08        12.17 o
  -3  13   4       1202.60       1155.66        22.66 o
  -2  13   4        174.33        174.22         9.93 o
  -1  13   4         26.81         34.34         5.00 o
   0  13   4         86.83         87.45         6.08 o
   1  13   4        514.81        533.26        12.85 o
   2  13   4          2.14         -4.48         5.54 o
   3  13   4       9350.13       9379.96       111.95 o
   4  13   4        451.91        446.99        13.06 o
   5  13   4          0.08         -4.76         3.18 o
   6  13   4         25.70         12.65         3.93 o
   7  13   4        131.05        140.29         5.96 o
   8  13   4        816.22        834.23        15.94 o
   9  13   4        156.42        147.87         6.68 o
  10  13   4         18.08         20.18         4.32 o
  11  13   4          1.53         -3.08         4.06 o
  12  13   4        757.41        751.25        16.96 o
  13  13   4         48.34         66.42         6.01 o
  14  13   4         43.49         39.40         5.74 o
  15  13   4        158.09        167.31         8.27 o
  16  13   4         32.29         17.31         5.17 o
  17  13   4          6.14         -1.65         5.42 o
  -7  14   4          9.20         19.03        12.31 o
  -6  14   4         37.11         43.65        13.43 o
  -5  14   4          3.49         -8.95        10.07 o
  -4  14   4         34.14         39.17        12.31 o
  -3  14   4        241.94        279.08        14.63 o
  -2  14   4          2.94         12.11         6.69 o
  -1  14   4       1177.48       1133.82        41.41 o
   0  14   4        237.15        195.51        11.87 o
   1  14   4       1843.89       1769.01        38.78 o
   2  14   4        204.27        199.26        11.87 o
   3  14   4        519.42        471.92        17.41 o
   4  14   4          0.60         -4.05         8.95 o
   5  14   4        342.55        355.06        10.34 o
   6  14   4          1.69         -5.13         3.76 o
   7  14   4        203.69        207.81         7.23 o
   8  14   4         79.75         94.09         6.24 o
   9  14   4          6.61          4.19         4.04 o
  10  14   4          0.13          2.87         5.16 o
  11  14   4          0.46          2.61         4.52 o
  12  14   4        341.51        369.48        16.59 o
  13  14   4         19.20         14.70         4.92 o
  14  14   4        248.57        241.17        10.07 o
  15  14   4        240.86        235.11        10.30 o
  16  14   4        400.71        428.22        13.23 o
  17  14   4        190.65        167.97        10.53 o
  -6  15   4         31.37         22.39        13.43 o
  -5  15   4         95.53         66.04        14.55 o
  -4  15   4         66.97         91.78        15.67 o
  -3  15   4         55.73         67.84         9.08 o
  -2  15   4          4.59         -0.56         7.12 o
  -1  15   4          7.36         -3.16         6.69 o
   0  15   4         19.65         30.22        11.19 o
   1  15   4        146.17        147.29        11.08 o
   2  15   4       1130.11       1030.58        27.70 o
   3  15   4        290.54        235.58        27.42 o
   4  15   4        623.37        579.25        18.99 o
   5  15   4        233.86        229.50        12.66 o
   6  15   4          5.39          2.24         6.33 o
   7  15   4          8.12          0.15         4.71 o
   8  15   4         96.58         89.43         7.24 o
   9  15   4        103.75         76.56         6.12 o
  10  15   4          3.01          5.75         6.16 o
  11  15   4          2.78          2.24         4.52 o
  12  15   4         66.71         63.78        10.03 o
  13  15   4          3.30          6.31         4.85 o
  14  15   4        374.76        358.63        12.42 o
  15  15   4          1.75         -2.00         4.71 o
  16  15   4        333.21        355.71        24.22 o
  -4  16   4        177.32        166.77        20.15 o
  -3  16   4        530.74        532.78        20.87 o
  -2  16   4        695.52        601.18        22.12 o
  -1  16   4          0.76         -7.83         7.83 o
   0  16   4          1.70          3.36        10.07 o
   1  16   4         62.06         72.91         9.50 o
   2  16   4        381.72        358.11        24.06 o
   3  16   4        111.58        125.23        10.66 o
   4  16   4        236.38        230.36        13.04 o
   5  16   4         30.74         28.54         7.91 o
   6  16   4         58.36         40.32         7.91 o
   7  16   4        412.11        451.07        25.74 o
   8  16   4          4.79         -8.95         8.95 o
   9  16   4          2.36         -5.89         5.90 o
  10  16   4         94.52        116.59        17.90 o
  11  16   4        151.31        145.32        10.25 o
  12  16   4          0.03          0.15         4.92 o
  13  16   4        198.73        196.53         9.65 o
  14  16   4          0.15          2.61         5.17 o
  15  16   4        265.78        237.66        10.72 o
  -2  17   4        159.54        137.94        19.03 o
  -1  17   4        399.26        457.05        19.74 o
   0  17   4         79.62         89.58        17.91 o
   1  17   4         12.48          4.48        11.19 o
   2  17   4         27.11         46.51         8.71 o
   3  17   4          3.64         -2.24         7.12 o
   4  17   4         36.37         25.92        11.75 o
   5  17   4         19.22         27.45         8.28 o
   6  17   4        513.78        532.77        29.10 o
   7  17   4         13.23         12.31        11.19 o
   8  17   4        125.58        111.93        15.67 o
   9  17   4        369.14        425.32        24.62 o
  10  17   4         16.37         11.75         7.12 o
  11  17   4         63.02         51.93         7.24 o
  12  17   4        172.32        190.05        10.30 o
  13  17   4         32.77         26.12         6.46 o
  14  17   4          0.06         -5.91         5.57 o
   0  18   4        137.62        146.32        13.45 o
   1  18   4         25.58         25.99         9.08 o
   2  18   4         24.86         21.27        12.31 o
   3  18   4         42.08         21.27        12.31 o
   4  18   4         65.95         55.99         9.50 o
   5  18   4        209.55        182.03        13.04 o
   6  18   4         37.49         34.70        13.43 o
   7  18   4          0.71         -3.36        10.07 o
   8  18   4        119.02         81.71        14.55 o
   9  18   4         19.58         16.79        11.19 o
  10  18   4        125.03        134.32        17.91 o
  11  18   4          9.73          9.74        14.55 o
  12  18   4          2.24          0.00        11.19 o
   3  19   4        158.41        153.90        18.47 o
   4  19   4         74.69         47.01        13.43 o
   5  19   4          0.02          8.95        12.31 o
   6  19   4        251.12        248.48        22.39 o
   7  19   4         25.50          3.36        11.19 o
   8  19   4         12.84          6.72        11.19 o
   9  19   4         15.93          5.43         7.80 o
  10  19   4         81.74        101.12        26.86 o
  -5 -16   5         80.08         74.04        10.20 o
  -4 -16   5        388.25        401.03        17.79 o
  -3 -16   5         77.32         91.14        10.20 o
  -2 -16   5        294.34        320.19        17.35 o
  -1 -16   5         80.18         71.87        15.67 o
  -8 -15   5        185.80        234.16        11.63 o
  -7 -15   5        198.50        217.23        13.45 o
  -6 -15   5         35.71         44.56         9.51 o
  -5 -15   5          0.25          1.65         6.69 o
  -4 -15   5        415.27        450.88        18.15 o
  -3 -15   5        569.63        573.95        20.53 o
  -2 -15   5          5.83         -4.41         6.69 o
  -1 -15   5        313.54        326.73        15.59 o
   0 -15   5        347.17        345.49        13.45 o
   1 -15   5         18.10         29.36        11.19 o
   2 -15   5         60.33         79.45        10.66 o
   3 -15   5        242.06        262.50        15.83 o
 -10 -14   5        216.99        222.32        10.72 o
  -9 -14   5          0.05         -7.75         5.17 o
  -8 -14   5        121.23        106.66         8.40 o
  -7 -14   5         46.00         24.30         6.17 o
  -6 -14   5        210.06        219.20        10.34 o
  -5 -14   5         88.16         81.08         9.08 o
  -4 -14   5         10.41         13.69         6.69 o
  -3 -14   5        272.46        254.63        13.83 o
  -2 -14   5         24.09         16.13         6.69 o
  -1 -14   5        107.27        106.15         8.06 o
   0 -14   5          0.01          2.72         4.89 o
   1 -14   5          5.05          4.90         5.41 o
   2 -14   5        488.47        480.87        19.79 o
   3 -14   5         18.70         10.13         7.80 o
   4 -14   5        102.18         91.74        24.06 o
   5 -14   5         77.54         78.02        11.08 o
 -11 -13   5          9.23         -0.86         6.27 o
 -10 -13   5        376.54        354.27        12.67 o
  -9 -13   5        164.34        162.83         8.82 o
  -8 -13   5        268.77        272.40        16.00 o
  -7 -13   5        336.05        337.16        13.39 o
  -6 -13   5         62.95         60.39         6.66 o
  -5 -13   5        273.28        283.57        11.40 o
  -4 -13   5         14.38         20.08         6.69 o
  -3 -13   5          9.03          2.16         7.28 o
  -2 -13   5        457.87        443.26        17.68 o
  -1 -13   5        567.38        546.65        15.23 o
   0 -13   5          0.89         -3.78         4.74 o
   1 -13   5         30.36         25.88         6.08 o
   2 -13   5        366.39        340.34        12.34 o
   3 -13   5          0.66         -1.68         7.12 o
   4 -13   5        125.94        103.98        10.66 o
   5 -13   5          0.97         -3.03         6.69 o
   6 -13   5        956.11       1017.65        30.04 o
   7 -13   5        128.81        133.87        12.66 o
 -12 -12   5          0.33         -7.07         4.71 o
 -11 -12   5         17.86          5.92         6.52 o
 -10 -12   5        161.14        120.81         7.95 o
  -9 -12   5        247.44        247.77        10.30 o
  -8 -12   5        356.60        366.28        12.46 o
  -7 -12   5         12.59         18.04         5.09 o
  -6 -12   5        503.17        553.60        17.51 o
  -5 -12   5        406.06        395.86        11.02 o
  -4 -12   5         51.62         47.65         5.16 o
  -3 -12   5        240.63        236.75         9.85 o
  -2 -12   5          1.01          2.71         4.27 o
  -1 -12   5         73.11         66.37         9.42 o
   0 -12   5       1649.02       1616.57        28.78 o
   1 -12   5        472.47        473.89        14.41 o
   2 -12   5        116.46        122.67         7.57 o
   3 -12   5         28.57         23.98         7.49 o
   4 -12   5        239.51        278.54        18.47 o
   5 -12   5         65.59         54.75         8.71 o
   6 -12   5         49.50         51.30        12.31 o
   7 -12   5          4.14          5.02         7.78 o
   8 -12   5          2.97         -8.01        13.99 o
 -13 -11   5          4.31         11.92         4.71 o
 -12 -11   5         39.56         27.54         7.28 o
 -11 -11   5          1.28          2.44         4.43 o
 -10 -11   5        351.13        374.83        14.54 o
  -9 -11   5         41.89         42.68         5.57 o
  -8 -11   5        581.14        601.28        15.26 o
  -7 -11   5         19.33         21.99         5.11 o
  -6 -11   5        305.77        315.70         9.78 o
  -5 -11   5        545.18        558.90        11.20 o
  -4 -11   5         13.12          4.40         3.54 o
  -3 -11   5         90.80         85.44         4.64 o
  -2 -11   5       1244.17       1290.29        17.40 o
  -1 -11   5         43.72         30.75         6.73 o
   0 -11   5          0.60         -3.82         3.94 o
   1 -11   5         10.53         14.66         4.61 o
   2 -11   5         45.35         53.80         8.99 o
   3 -11   5         25.15         22.58         4.89 o
   4 -11   5          1.18          2.09         5.90 o
   5 -11   5         39.22         37.97         7.49 o
   6 -11   5        533.03        529.69        19.74 o
   7 -11   5        191.27        179.84        10.34 o
   8 -11   5        132.80        151.91        12.66 o
   9 -11   5          8.98         14.71         8.28 o
  10 -11   5         16.24          8.39         8.71 o
 -14 -10   5          2.42         -4.68         4.44 o
 -13 -10   5         25.50         23.71         5.65 o
 -12 -10   5         17.28         24.42         5.33 o
 -11 -10   5        161.26        187.21         7.24 o
 -10 -10   5         32.96         40.07         4.51 o
  -9 -10   5        507.44        503.31        11.29 o
  -8 -10   5        695.66        688.87        13.53 o
  -7 -10   5        115.97        120.09        10.10 o
  -6 -10   5        600.64        605.34        11.20 o
  -5 -10   5        512.51        494.98        10.67 o
  -4 -10   5        149.26        154.28         7.15 o
  -3 -10   5        637.86        624.97        10.49 o
  -2 -10   5        936.46        897.03        13.22 o
  -1 -10   5          2.21          0.50         2.83 o
   0 -10   5        104.95        114.02         5.11 o
   1 -10   5         71.63         70.45        10.01 o
   2 -10   5        244.62        250.59         9.21 o
   3 -10   5        109.70        120.08         6.91 o
   4 -10   5        161.47        137.00         7.05 o
   5 -10   5         45.67         49.27         7.91 o
   6 -10   5          4.31         -2.01        11.75 o
   7 -10   5        367.29        428.79        17.41 o
   8 -10   5         38.66         39.35         6.66 o
   9 -10   5          3.51         -0.18         7.49 o
  10 -10   5          0.05          3.77         7.49 o
  11 -10   5          2.09         -1.35         7.49 o
 -14  -9   5         25.97         31.52         4.97 o
 -13  -9   5          9.30          9.96         4.15 o
 -12  -9   5          1.26         -2.64         3.44 o
 -11  -9   5       1107.09       1091.52        36.83 o
 -10  -9   5       1018.02       1005.14        16.40 o
  -9  -9   5        115.86         96.91         5.26 o
  -8  -9   5         24.29         19.90         5.33 o
  -7  -9   5        142.90        132.91         5.29 o
  -6  -9   5         82.37         78.61         3.94 o
  -5  -9   5         55.85         47.60         3.57 o
  -4  -9   5        218.38        199.26         5.86 o
  -3  -9   5        240.69        230.60         6.14 o
  -2  -9   5        219.85        215.33         6.17 o
  -1  -9   5        225.25        207.12         8.84 o
   0  -9   5        238.86        210.07         6.06 o
   1  -9   5        385.40        363.08         7.85 o
   2  -9   5        594.21        557.92        17.40 o
   3  -9   5          0.75          5.40         3.94 o
   4  -9   5        456.43        449.82        13.42 o
   5  -9   5       1110.74       1097.44        27.30 o
   6  -9   5        743.93        760.94        21.75 o
   7  -9   5         90.70         98.94         9.08 o
   8  -9   5          4.40         -0.81         4.92 o
   9  -9   5          0.13          3.36        15.11 o
  10  -9   5          6.66          1.12         7.12 o
  11  -9   5         28.57         42.91         9.08 o
  12  -9   5          4.64          0.56         7.91 o
 -14  -8   5          3.74          7.78         3.62 o
 -13  -8   5         23.14         20.73         4.62 o
 -12  -8   5         97.43         94.41         4.89 o
 -11  -8   5          8.32          8.84         3.04 o
 -10  -8   5         72.87         69.64         4.34 o
  -9  -8   5        648.49        635.58        14.33 o
  -8  -8   5       1474.13       1439.00        28.00 o
  -7  -8   5         31.32         36.26         3.08 o
  -6  -8   5        387.56        355.10         9.88 o
  -5  -8   5         10.67          8.15         3.34 o
  -4  -8   5        711.64        728.39         9.78 o
  -3  -8   5        799.38        740.09         9.96 o
  -2  -8   5         30.89         39.97         3.22 o
  -1  -8   5       1718.42       1787.62        19.06 o
   0  -8   5        206.55        232.81         5.88 o
   1  -8   5         61.75         78.91         3.88 o
   2  -8   5        293.57        284.36         6.66 o
   3  -8   5        261.69        243.46         6.77 o
   4  -8   5        245.98        245.75         6.94 o
   5  -8   5       1649.11       1609.44        26.17 o
   6  -8   5        328.18        329.81        13.83 o
   7  -8   5        109.57        133.68        14.55 o
   8  -8   5         86.71         63.26         6.66 o
   9  -8   5         15.00         12.97         7.83 o
  10  -8   5         42.24         54.36        12.31 o
  11  -8   5         82.60         77.30        10.63 o
  12  -8   5         38.29         33.65         9.51 o
  13  -8   5          0.16         -6.60         8.39 o
 -15  -7   5         88.71         89.40         4.78 o
 -14  -7   5         13.92          7.15         3.26 o
 -13  -7   5         64.00         72.73         4.43 o
 -12  -7   5          0.39         -0.58         4.20 o
 -11  -7   5         34.78         51.22         3.62 o
 -10  -7   5        163.80        153.46         5.55 o
  -9  -7   5        366.11        396.54         8.65 o
  -8  -7   5          5.08         10.51         2.91 o
  -7  -7   5         17.88         10.60         2.41 o
  -6  -7   5        399.85        439.44         7.52 o
  -5  -7   5        490.15        498.40         8.13 o
  -4  -7   5        554.81        549.04         7.78 o
  -3  -7   5        398.23        415.74         6.89 o
  -2  -7   5        923.04        986.64        11.83 o
  -1  -7   5         19.09         20.35         2.43 o
   0  -7   5       1721.09       1754.67        18.40 o
   1  -7   5       1123.29       1128.83        12.36 o
   2  -7   5       1423.57       1517.26        17.95 o
   3  -7   5        309.63        306.38         6.02 o
   4  -7   5        188.68        196.08         5.51 o
   5  -7   5        202.36        181.09         5.44 o
   6  -7   5        433.82        459.04         9.90 o
   7  -7   5       2308.83       2246.65        36.18 o
   8  -7   5         11.19         15.82         4.32 o
   9  -7   5        372.57        338.29        10.46 o
  10  -7   5         50.58         43.17         6.74 o
  11  -7   5          2.00         -0.75         5.17 o
  12  -7   5        235.56        218.41        13.83 o
  13  -7   5         90.58        111.39        11.08 o
  14  -7   5         68.67         83.52        11.00 o
 -15  -6   5         11.31         11.97         6.72 o
 -14  -6   5         55.41         62.06         7.51 o
 -13  -6   5         32.09         29.40         4.29 o
 -12  -6   5          1.39          1.78         2.79 o
 -11  -6   5         27.80         29.62         2.81 o
 -10  -6   5        321.73        332.00         7.24 o
  -9  -6   5         40.24         44.38         3.41 o
  -8  -6   5        533.02        540.80         8.70 o
  -7  -6   5          1.34          0.50         1.89 o
  -6  -6   5       1507.84       1448.41        16.28 o
  -5  -6   5        182.01        211.91         4.92 o
  -4  -6   5        615.70        630.49         8.24 o
  -3  -6   5        198.81        176.11         4.61 o
  -2  -6   5       1745.64       1795.17        18.29 o
  -1  -6   5        136.98        148.71         4.16 o
   0  -6   5       9045.96       9228.68        80.06 o
   1  -6   5          0.16         -0.03         2.06 o
   2  -6   5        152.66        138.78         5.26 o
   3  -6   5        595.29        651.59         9.91 o
   4  -6   5        500.63        488.26        10.46 o
   5  -6   5         15.06          8.79         2.23 o
   6  -6   5        206.67        227.41         6.39 o
   7  -6   5         31.70         40.38         4.09 o
   8  -6   5       1030.66       1043.57        19.10 o
   9  -6   5          7.38          1.61         3.93 o
  10  -6   5         13.60         16.93         9.27 o
  11  -6   5         30.44         24.82         6.01 o
  12  -6   5        301.80        289.47        11.80 o
  13  -6   5         23.40         29.53         7.28 o
  14  -6   5          7.65         -3.36         5.82 o
 -15  -5   5         34.45         20.15        11.19 o
 -14  -5   5          2.56          3.36         8.95 o
 -13  -5   5          0.00         -1.57         2.27 o
 -12  -5   5        571.05        556.02        10.93 o
 -11  -5   5         63.25         76.14         3.10 o
 -10  -5   5       1033.66       1061.26        14.80 o
  -9  -5   5         87.19         86.43         4.69 o
  -8  -5   5        241.42        234.40         7.56 o
  -7  -5   5          5.03          7.00         2.08 o
  -6  -5   5       2229.29       2117.49        21.83 o
  -5  -5   5        398.22        432.13         7.26 o
  -4  -5   5       3105.12       3358.20        30.61 o
  -3  -5   5       1033.83       1119.00        12.06 o
  -2  -5   5       4683.06       4625.11        41.43 o
  -1  -5   5        927.77        977.28        11.04 o
   0  -5   5          3.24          5.35         1.64 o
   1  -5   5       1279.00       1406.66        13.90 o
   2  -5   5         30.73         18.48         3.42 o
   3  -5   5        524.68        541.89         7.52 o
   4  -5   5       2928.28       2865.33        27.27 o
   5  -5   5         29.30         35.67         2.08 o
   6  -5   5        949.83        924.25        10.99 o
   7  -5   5       1676.29       1596.48        19.15 o
   8  -5   5        113.99        107.95         4.59 o
   9  -5   5        154.13        159.03         6.10 o
  10  -5   5         18.43         25.58         4.92 o
  11  -5   5          8.04         19.62         9.37 o
  12  -5   5          0.24         -6.34         4.52 o
  13  -5   5        289.38        271.59        11.53 o
  14  -5   5         15.31         11.06         5.57 o
  15  -5   5          6.28         10.96         4.77 o
 -14  -4   5         16.13          7.83         7.83 o
 -13  -4   5         38.59         41.41        10.07 o
 -12  -4   5         80.18         69.58         3.73 o
 -11  -4   5         35.83         51.74         2.66 o
 -10  -4   5         41.63         25.64         2.21 o
  -9  -4   5         19.36         12.36         3.07 o
  -8  -4   5       1194.59       1131.42        13.76 o
  -7  -4   5        910.54        920.76        11.68 o
  -6  -4   5        272.06        286.98         5.49 o
  -5  -4   5         49.32         27.50         1.95 o
  -4  -4   5        136.44        119.81         3.33 o
  -3  -4   5       2067.40       2171.74        20.53 o
  -2  -4   5         49.27         34.32         2.12 o
  -1  -4   5          2.69         -0.82         1.42 o
   0  -4   5       3049.54       3170.17        29.09 o
   1  -4   5         68.61         78.98         2.60 o
   2  -4   5       2420.93       2785.65        26.04 o
   3  -4   5        184.72        205.81         4.13 o
   4  -4   5         20.50          8.68         1.42 o
   5  -4   5        272.61        189.42         3.75 o
   6  -4   5        311.93        305.70         6.67 o
   7  -4   5        390.79        414.70         7.61 o
   8  -4   5       1439.27       1400.68        15.93 o
   9  -4   5       2817.74       2710.39        27.34 o
  10  -4   5         39.66         26.51         3.97 o
  11  -4   5        188.18        194.76         7.92 o
  12  -4   5          7.67          0.37         7.04 o
  13  -4   5        111.00         98.18         7.31 o
  14  -4   5          6.46         22.63         4.40 o
  15  -4   5        340.72        401.69        11.43 o
  16  -4   5          8.26          4.38         4.37 o
 -14  -3   5         22.68          7.83        10.07 o
 -13  -3   5          7.17         13.43         8.95 o
 -12  -3   5         13.13          2.24        12.31 o
 -11  -3   5        318.24        311.70         9.65 o
 -10  -3   5        165.86        144.82         5.17 o
  -9  -3   5        140.13        132.70         3.86 o
  -8  -3   5         20.69         25.89         2.70 o
  -7  -3   5        265.50        282.10         5.51 o
  -6  -3   5         46.66         49.25         2.69 o
  -5  -3   5         97.71         68.14         2.73 o
  -4  -3   5        359.88        346.52         6.09 o
  -3  -3   5        134.36        105.17         2.76 o
  -2  -3   5       1067.66       1028.52        10.79 o
  -1  -3   5        695.60        838.94         9.36 o
   0  -3   5        103.37         93.93         2.76 o
   1  -3   5        383.79        269.07         4.17 o
   2  -3   5        820.32        718.71         8.44 o
   3  -3   5        373.40        386.53         5.59 o
   4  -3   5         28.68         20.78         1.53 o
   5  -3   5        187.80        163.29         4.28 o
   6  -3   5        107.79        108.84         4.80 o
   7  -3   5          2.52          6.16         2.67 o
   8  -3   5        125.05        126.38         3.97 o
   9  -3   5          0.87         -2.61         2.27 o
  10  -3   5         32.49         40.07         3.33 o
  11  -3   5        287.92        259.60         9.73 o
  12  -3   5        167.72        182.80         7.28 o
  13  -3   5         28.13         11.84         4.27 o
  14  -3   5         67.88         66.34         5.42 o
  15  -3   5         27.44         37.48         4.96 o
  16  -3   5         45.51         75.14         5.80 o
 -15  -2   5         57.37         52.24         4.09 o
 -14  -2   5         14.48         16.64         3.02 o
 -13  -2   5        147.04        163.55         8.74 o
 -12  -2   5         30.75         27.19         4.09 o
 -11  -2   5        192.27        168.36         4.01 o
 -10  -2   5         69.24         70.72         3.17 o
  -9  -2   5       1269.60       1232.22        15.01 o
  -8  -2   5        240.50        212.21         4.02 o
  -7  -2   5       2731.91       2635.04        25.44 o
  -6  -2   5        232.55        223.77         3.88 o
  -5  -2   5        190.35        195.03         3.63 o
  -4  -2   5        223.67        188.44         3.91 o
  -3  -2   5       4210.76       4202.09        39.96 o
  -2  -2   5       1781.12       1762.73        16.72 o
  -1  -2   5       8569.90       8441.95        72.04 o
   0  -2   5       1255.14       1158.03        11.77 o
   1  -2   5        177.53        153.60         3.00 o
   2  -2   5        246.52        243.37         4.47 o
   3  -2   5       2173.07       2004.63        27.55 o
   4  -2   5        510.23        527.20         7.45 o
   5  -2   5        184.65        112.16         3.25 o
   6  -2   5        336.82        307.80         6.51 o
   7  -2   5       1001.42        990.21        12.60 o
   8  -2   5        279.57        264.61         6.83 o
   9  -2   5        279.36        320.29         6.07 o
  10  -2   5          7.91          9.92         2.46 o
  11  -2   5        253.43        248.08         6.22 o
  12  -2   5       1122.27       1013.09        12.89 o
  13  -2   5         71.37         91.32         4.43 o
  14  -2   5        417.58        438.06        10.86 o
  15  -2   5        124.74        124.05         8.78 o
  16  -2   5         42.79         58.94         4.83 o
  17  -2   5        497.61        545.25        16.13 o
 -15  -1   5        367.73        363.47         9.55 o
 -14  -1   5        138.25        134.92         5.92 o
 -13  -1   5         69.70         85.12         6.61 o
 -12  -1   5          4.49          4.21         2.57 o
 -11  -1   5         25.15         31.02         2.63 o
 -10  -1   5        494.28        474.53         7.87 o
  -9  -1   5       1161.81       1044.76        13.89 o
  -8  -1   5        311.37        296.14         4.26 o
  -7  -1   5        614.74        592.38         6.53 o
  -6  -1   5        306.69        335.24         4.99 o
  -5  -1   5        521.71        528.18         6.51 o
  -4  -1   5          0.51         -0.16         1.15 o
  -3  -1   5          8.84          3.90         1.29 o
  -2  -1   5        674.38        629.22         7.52 o
  -1  -1   5       3734.33       3998.47        35.02 o
   0  -1   5        474.19        517.57         5.81 o
   1  -1   5      11159.57      11095.52        87.84 o
   2  -1   5        609.23        643.97         7.37 o
   3  -1   5          8.82         21.28         1.89 o
   4  -1   5       3255.99       3402.67        33.04 o
   5  -1   5        154.27        229.47         4.40 o
   6  -1   5        776.25        800.32        10.11 o
   7  -1   5        489.95        481.46         7.65 o
   8  -1   5        182.55        234.95         4.82 o
   9  -1   5         37.71         50.43         2.82 o
  10  -1   5        792.02        728.18         9.49 o
  11  -1   5        328.55        308.15         6.17 o
  12  -1   5       1951.11       1864.53        27.99 o
  13  -1   5         18.64         21.02         2.76 o
  14  -1   5          5.09         14.69         3.32 o
  15  -1   5         20.51         16.38         3.67 o
  16  -1   5        645.73        737.01        13.76 o
  17  -1   5        126.19        157.79         8.92 o
 -15   0   5        587.59        584.38        13.25 o
 -14   0   5         17.56         19.94         3.95 o
 -13   0   5         61.06         49.41         6.63 o
 -12   0   5        196.35        195.10         8.02 o
 -11   0   5         38.65         25.44         3.63 o
 -10   0   5        367.28        351.25         6.87 o
  -9   0   5        404.08        376.67         5.39 o
  -8   0   5        153.87        137.31         2.99 o
  -7   0   5        221.27        246.18         4.44 o
  -6   0   5        500.97        505.02         5.98 o
  -5   0   5       1494.72       1551.53        15.71 o
  -4   0   5        188.30        180.52         3.59 o
  -3   0   5        222.36        254.68         4.28 o
  -2   0   5        224.80        211.44         3.44 o
  -1   0   5       1145.75       1218.71        12.79 o
   0   0   5        226.31        216.15         3.44 o
   1   0   5      14292.87      15033.48       126.90 o
   2   0   5        481.52        447.35         5.67 o
   3   0   5       2731.62       3015.87        31.20 o
   4   0   5        293.35        277.64         5.34 o
   5   0   5         12.23         17.47         1.69 o
   6   0   5        284.66        249.43         4.78 o
   7   0   5       1952.20       2264.49        21.61 o
   8   0   5        297.97        275.04         4.58 o
   9   0   5          9.11         10.82         1.97 o
  10   0   5        670.39        686.27         8.17 o
  11   0   5       1988.57       1897.73        21.12 o
  12   0   5         61.41         55.98         3.33 o
  13   0   5          5.76          6.61         2.46 o
  14   0   5        576.59        581.19         9.42 o
  15   0   5        389.12        327.48         7.46 o
  16   0   5         46.63         44.49         5.63 o
  17   0   5         60.91         78.27         6.66 o
  18   0   5         68.84         83.46        10.44 o
 -15   1   5         37.24         41.30         5.51 o
 -14   1   5        220.87        228.66         8.59 o
 -13   1   5          0.19         -1.85         3.04 o
 -12   1   5        371.18        383.95        11.95 o
 -11   1   5         16.83         12.23         3.04 o
 -10   1   5          0.26          1.19         2.91 o
  -9   1   5       1052.48        992.06        12.63 o
  -8   1   5       2282.84       2194.05        24.43 o
  -7   1   5        285.02        289.97         4.80 o
  -6   1   5        947.40       1012.17        11.12 o
  -5   1   5          5.19         -1.65         1.42 o
  -4   1   5        123.43        114.46         3.14 o
  -3   1   5       1689.27       1771.84        19.21 o
  -2   1   5        976.21        996.85        11.51 o
  -1   1   5        225.38        252.61         4.18 o
   0   1   5       5671.33       6101.59        52.07 o
   1   1   5        301.02        304.54         4.28 o
   2   1   5         53.26         48.13         1.75 o
   3   1   5       2784.11       2625.19        22.24 o
   4   1   5        103.08        132.70         2.81 o
   5   1   5       1870.04       1981.43        17.34 o
   6   1   5       1109.06       1099.30        10.33 o
   7   1   5       5433.50       5546.34        42.44 o
   8   1   5         34.18         37.35         1.68 o
   9   1   5        112.47         94.78         2.42 o
  10   1   5         56.32         68.10         2.28 o
  11   1   5        645.28        544.36         7.56 o
  12   1   5        819.50        789.14         9.90 o
  13   1   5        109.37        102.44         3.62 o
  14   1   5        304.16        271.06         5.87 o
  15   1   5         97.47         89.19         3.86 o
  16   1   5        131.29        124.73         6.13 o
  17   1   5          0.09         -0.38         4.55 o
  18   1   5          0.02         -1.80         4.85 o
 -14   2   5        233.40        265.98        11.70 o
 -13   2   5         26.04         23.86         4.69 o
 -12   2   5         51.56         50.60         4.52 o
 -11   2   5         15.24         16.79         3.36 o
 -10   2   5        589.15        567.06        10.26 o
  -9   2   5        345.27        250.80         8.61 o
  -8   2   5        109.80        104.05         3.75 o
  -7   2   5        617.72        514.48         8.02 o
  -6   2   5         25.16         35.76         1.90 o
  -5   2   5        961.61        991.57        10.79 o
  -4   2   5        171.77        148.59         5.73 o
  -3   2   5       2845.01       2798.09        25.00 o
  -2   2   5       1412.02       1423.66        13.47 o
  -1   2   5        379.72        271.17         4.18 o
   0   2   5         68.14         72.85         2.12 o
   1   2   5       5009.39       5060.71        43.21 o
   2   2   5        211.89        172.29         3.05 o
   3   2   5       3982.50       4095.57        35.70 o
   4   2   5         75.22         84.57         2.45 o
   5   2   5       9980.43       9967.92        84.79 o
   6   2   5         80.25         84.77         2.41 o
   7   2   5        306.59        465.25         5.26 o
   8   2   5        435.98        399.88         4.84 o
   9   2   5       2104.41       2201.58        18.16 o
  10   2   5        451.98        477.64         6.03 o
  11   2   5        838.15        810.54         8.90 o
  12   2   5          6.58          2.77         1.86 o
  13   2   5        174.13        147.74         3.86 o
  14   2   5        313.53        325.18         6.72 o
  15   2   5        168.82        148.80         6.05 o
  16   2   5        173.99        169.10         6.78 o
  17   2   5        154.19        158.64         6.93 o
  18   2   5         17.93         20.45         5.32 o
 -14   3   5         11.84         29.82         4.57 o
 -13   3   5          0.90          3.73         3.56 o
 -12   3   5          5.29         -0.16         3.36 o
 -11   3   5        125.43        111.95         6.30 o
 -10   3   5          3.58          1.27         2.91 o
  -9   3   5         32.46         28.18         3.09 o
  -8   3   5        443.15        446.38         6.75 o
  -7   3   5        175.53        184.37         4.24 o
  -6   3   5        293.61        322.79         7.28 o
  -5   3   5         27.81         44.01         2.75 o
  -4   3   5       1201.06       1236.49        13.54 o
  -3   3   5          9.33         30.60         1.70 o
  -2   3   5       4522.64       5022.42        40.44 o
  -1   3   5       2028.69       1962.33        17.95 o
   0   3   5        328.76        305.70         4.34 o
   1   3   5        701.37        680.91         7.55 o
   2   3   5       2269.93       2252.32        20.31 o
   3   3   5        831.49        844.81        10.51 o
   4   3   5       1725.67       1752.41        16.42 o
   5   3   5          0.91          6.89         1.30 o
   6   3   5       1021.52        961.96         9.96 o
   7   3   5       1039.88        996.61        10.38 o
   8   3   5       2015.83       2105.53        18.23 o
   9   3   5        837.05        869.60         9.45 o
  10   3   5         13.65         17.06         1.84 o
  11   3   5        184.50        188.20         3.91 o
  12   3   5        446.01        461.51         6.48 o
  13   3   5        132.15        172.63         4.68 o
  14   3   5        136.58        127.77         4.72 o
  15   3   5        707.76        690.04        15.99 o
  16   3   5         59.39         66.76         4.85 o
  17   3   5          3.72          5.22         3.56 o
  18   3   5         10.04         13.76         4.04 o
 -14   4   5          2.96         -6.94         4.85 o
 -13   4   5        158.19        189.31        10.02 o
 -12   4   5          1.92         -2.07         3.48 o
 -11   4   5        127.71        128.68         5.65 o
 -10   4   5        350.97        379.50        15.49 o
  -9   4   5         64.84         46.72         3.65 o
  -8   4   5        801.13        830.80        12.26 o
  -7   4   5       2084.88       2070.71        21.89 o
  -6   4   5          5.67          7.02         2.10 o
  -5   4   5       2114.53       2022.47        23.32 o
  -4   4   5       3923.00       4217.07        37.26 o
  -3   4   5         61.40         90.24         2.46 o
  -2   4   5          0.10          2.03         1.82 o
  -1   4   5       2313.37       2326.69        19.97 o
   0   4   5        315.60        286.74         3.79 o
   1   4   5          0.89          0.27         0.82 o
   2   4   5         53.42         63.87         3.00 o
   3   4   5        200.16        212.18         4.39 o
   4   4   5        613.92        634.00         7.05 o
   5   4   5        124.67        138.19         3.11 o
   6   4   5         74.76         84.82         2.39 o
   7   4   5       3094.46       3402.88        30.14 o
   8   4   5        108.85        150.21         3.15 o
   9   4   5        210.02        138.60         3.29 o
  10   4   5        312.69        348.36         5.16 o
  11   4   5         99.96         89.83         2.89 o
  12   4   5         67.67         55.49         2.54 o
  13   4   5       1187.00       1092.11        11.77 o
  14   4   5        345.47        348.98         9.65 o
  15   4   5         60.54         64.63         4.67 o
  16   4   5         37.91         38.66         3.99 o
  17   4   5          0.49          5.48         3.41 o
  18   4   5        161.93        185.94         7.27 o
  19   4   5        134.71        157.49         7.83 o
 -13   5   5         90.70         97.17         7.47 o
 -12   5   5         27.37         36.92         5.36 o
 -11   5   5        431.16        428.32        12.22 o
 -10   5   5        697.50        726.65        13.74 o
  -9   5   5        810.90        741.75        11.98 o
  -8   5   5        421.46        438.01         8.99 o
  -7   5   5       1217.43       1234.00        16.50 o
  -6   5   5         72.28         60.03         3.08 o
  -5   5   5         18.47         10.39         2.18 o
  -4   5   5        456.16        442.34         6.33 o
  -3   5   5         24.22          3.49         1.79 o
  -2   5   5        299.51        335.62         5.16 o
  -1   5   5        127.71        138.33         3.11 o
   0   5   5       2978.79       3008.20        23.81 o
   1   5   5       2527.57       2477.19        22.46 o
   2   5   5        169.65        234.35         3.91 o
   3   5   5       1306.63       1423.43        15.22 o
   4   5   5       2895.92       3156.00        26.29 o
   5   5   5       1110.98       1127.02        12.17 o
   6   5   5       4945.96       4825.19        44.85 o
   7   5   5         31.01         23.71         1.83 o
   8   5   5       2332.88       2517.31        22.95 o
   9   5   5        497.51        534.78         6.76 o
  10   5   5         25.39         13.47         1.96 o
  11   5   5        429.70        392.33         5.39 o
  12   5   5       2337.29       2354.25        22.40 o
  13   5   5        905.71        922.21        11.50 o
  14   5   5        641.58        562.56         9.49 o
  15   5   5        125.55        142.92         5.04 o
  16   5   5        272.42        264.78         6.84 o
  17   5   5          3.61          3.24         3.19 o
  18   5   5         28.49         38.06         4.25 o
  19   5   5        186.47        209.82         9.05 o
 -13   6   5         35.10         36.18         6.66 o
 -12   6   5          0.00          9.01         5.09 o
 -11   6   5         65.44         64.60         6.78 o
 -10   6   5          2.72          1.12         6.86 o
  -9   6   5        273.70        273.09         9.96 o
  -8   6   5         85.60         68.51         4.61 o
  -7   6   5        148.25        133.62         5.19 o
  -6   6   5       1049.28       1051.73        14.81 o
  -5   6   5        314.41        308.13         5.58 o
  -4   6   5         89.39        125.86         4.34 o
  -3   6   5         68.17         98.02         2.95 o
  -2   6   5        643.32        638.83         7.54 o
  -1   6   5       1306.16       1558.26        14.66 o
   0   6   5       5807.78       5995.26        48.97 o
   1   6   5        478.71        618.79         7.28 o
   2   6   5       1240.98       1358.04        13.82 o
   3   6   5        112.20        126.79         4.25 o
   4   6   5        125.86         93.40         3.42 o
   5   6   5       2227.83       2346.05        21.60 o
   6   6   5       1936.07       1810.05        17.26 o
   7   6   5        260.98        281.71         4.59 o
   8   6   5         38.18         12.14         1.69 o
   9   6   5        216.30        230.35         4.19 o
  10   6   5        735.87        649.82         7.39 o
  11   6   5          1.55          0.98         1.79 o
  12   6   5       2072.43       1955.68        19.34 o
  13   6   5         97.41        101.21         3.58 o
  14   6   5         25.76         19.69         2.95 o
  15   6   5          1.03          2.17         2.64 o
  16   6   5         33.82         29.11         3.36 o
  17   6   5        114.49        111.11         6.97 o
  18   6   5        156.87        169.99         7.11 o
  19   6   5        190.44        209.65         8.59 o
 -12   7   5        104.95         92.79         7.52 o
 -11   7   5         35.35         43.12         6.21 o
 -10   7   5         24.44         15.30         5.17 o
  -9   7   5         93.77         95.69         8.05 o
  -8   7   5          4.60         -1.03         5.01 o
  -7   7   5       1408.52       1465.67        19.71 o
  -6   7   5        140.06        154.63         5.17 o
  -5   7   5       3405.03       3456.17        32.72 o
  -4   7   5         13.42          7.13         2.06 o
  -3   7   5       1189.19       1202.21        12.54 o
  -2   7   5         56.81         42.87         2.55 o
  -1   7   5       2285.77       2469.81        24.19 o
   0   7   5         23.38         33.54         1.95 o
   1   7   5       2514.79       2608.98        24.55 o
   2   7   5         92.58        132.52         4.15 o
   3   7   5         32.91         34.40         3.02 o
   4   7   5        583.37        732.51        17.52 o
   5   7   5       2875.02       3272.83        31.84 o
   6   7   5          7.69          9.29         1.72 o
   7   7   5       3557.24       4001.14        38.43 o
   8   7   5         42.37         26.02         2.10 o
   9   7   5        489.56        507.26         7.20 o
  10   7   5         15.36         15.27         1.96 o
  11   7   5       1356.35       1382.60        14.44 o
  12   7   5        147.11        135.39         3.79 o
  13   7   5        655.31        614.14         8.82 o
  14   7   5        297.52        300.95         6.93 o
  15   7   5        444.13        447.41         8.51 o
  16   7   5          1.53          2.14         2.73 o
  17   7   5        153.10        149.91         5.31 o
  18   7   5          9.65          5.35         3.12 o
  19   7   5         15.37         20.08         6.32 o
 -12   8   5         46.94         55.76        12.62 o
 -11   8   5         10.94         16.21         5.57 o
 -10   8   5          1.76         -5.65         4.71 o
  -9   8   5        697.90        858.55        20.83 o
  -8   8   5        220.24        234.65        10.46 o
  -7   8   5        110.87        102.00         5.86 o
  -6   8   5         15.60         11.44         3.28 o
  -5   8   5        819.51        796.67        14.15 o
  -4   8   5         46.31         48.07         3.12 o
  -3   8   5          2.45          8.18         2.28 o
  -2   8   5        500.86        436.22         7.00 o
  -1   8   5        121.36        132.56         3.95 o
   0   8   5         10.81         11.16         2.33 o
   1   8   5       1243.33       1138.98        12.52 o
   2   8   5        186.59        161.53         3.45 o
   3   8   5        326.81        371.80         8.08 o
   4   8   5        491.93        562.10         7.73 o
   5   8   5        531.84        499.27         7.06 o
   6   8   5       1138.58       1232.63        15.70 o
   7   8   5        532.02        504.85         7.33 o
   8   8   5        407.22        469.78         7.05 o
   9   8   5         47.04         60.39         4.00 o
  10   8   5       1853.42       2030.36        21.55 o
  11   8   5         40.29         39.37         2.59 o
  12   8   5       1392.49       1443.02        15.27 o
  13   8   5         35.98         41.49         2.94 o
  14   8   5         18.25         24.99         3.03 o
  15   8   5        107.34         95.26         4.42 o
  16   8   5         87.06         73.78         4.11 o
  17   8   5         96.84         78.64         4.39 o
  18   8   5         38.59         45.78         4.03 o
  19   8   5         64.29         57.80         5.97 o
 -11   9   5        218.50        245.91        10.99 o
 -10   9   5          6.20          6.12         5.93 o
  -9   9   5         79.94         86.91         7.31 o
  -8   9   5        115.80        108.56         7.31 o
  -7   9   5        502.35        559.52        14.37 o
  -6   9   5         44.61         32.55         4.82 o
  -5   9   5        490.35        504.75        10.14 o
  -4   9   5       1342.08       1292.62        18.57 o
  -3   9   5        577.15        569.66         8.75 o
  -2   9   5       1000.24        980.91        12.12 o
  -1   9   5       1124.76       1158.23        13.46 o
   0   9   5          0.72         -0.96         1.65 o
   1   9   5        971.64       1018.33        12.76 o
   2   9   5         18.15         22.65         2.12 o
   3   9   5         76.84        105.80         3.58 o
   4   9   5         75.10         53.12         2.86 o
   5   9   5       1056.22       1023.59        11.55 o
   6   9   5         24.10         11.75         2.63 o
   7   9   5         67.01         59.85         3.38 o
   8   9   5       1354.59       1278.48        20.17 o
   9   9   5          0.60          0.00         1.88 o
  10   9   5        156.81        151.25         5.06 o
  11   9   5        673.53        659.73         9.58 o
  12   9   5        167.57        174.34         4.50 o
  13   9   5         54.22         59.73         4.67 o
  14   9   5       1700.17       1693.76        21.26 o
  15   9   5        364.11        353.19         9.79 o
  16   9   5        115.43        116.14         4.90 o
  17   9   5          0.03          0.01         3.00 o
  18   9   5         56.73         64.28         6.89 o
  19   9   5        129.02        129.17         8.37 o
 -10  10   5        456.23        471.87        15.07 o
  -9  10   5          0.05          0.24         5.09 o
  -8  10   5        156.01        177.43        11.21 o
  -7  10   5         79.52         86.54         7.11 o
  -6  10   5        385.96        379.75        11.98 o
  -5  10   5         65.99         73.57         5.93 o
  -4  10   5          0.03         -0.86         3.52 o
  -3  10   5         23.49         27.65         3.29 o
  -2  10   5        588.58        550.48         9.43 o
  -1  10   5        172.84        174.79         5.25 o
   0  10   5        281.22        317.86         6.58 o
   1  10   5          6.39          4.23         1.86 o
   2  10   5        238.65        187.24         4.88 o
   3  10   5          0.74         -1.81         1.85 o
   4  10   5         70.29         81.12         3.38 o
   5  10   5        882.07        901.62        12.32 o
   6  10   5        330.52        503.39         8.44 o
   7  10   5        395.90        379.07         7.15 o
   8  10   5          9.70         11.90         3.06 o
   9  10   5        122.41        121.56         4.47 o
  10  10   5       1196.10       1189.41        17.90 o
  11  10   5         71.97         85.91         3.72 o
  12  10   5         46.76         64.40         3.57 o
  13  10   5        253.54        254.28         6.12 o
  14  10   5         57.93         47.73         3.78 o
  15  10   5        143.94        131.13         5.58 o
  16  10   5         75.61         83.10         4.56 o
  17  10   5        134.99        108.39         5.08 o
  18  10   5         12.03         11.33         3.47 o
 -10  11   5        226.82        246.91        17.35 o
  -9  11   5         10.08         11.97         5.99 o
  -8  11   5          3.38          2.38         5.27 o
  -7  11   5        192.62        177.13        11.01 o
  -6  11   5         71.23         79.08         6.74 o
  -5  11   5         39.16         38.59         5.41 o
  -4  11   5          0.08         -0.69         3.40 o
  -3  11   5         59.84         37.32         5.49 o
  -2  11   5        299.98        324.59         7.86 o
  -1  11   5         62.82         48.78         3.66 o
   0  11   5        446.02        432.99         9.70 o
   1  11   5        405.46        388.30         7.35 o
   2  11   5         84.80         73.97         3.25 o
   3  11   5          8.89         -2.94         1.96 o
   4  11   5         23.28         43.31         3.12 o
   5  11   5       5516.65       5753.71        56.62 o
   6  11   5       1637.84       1717.27        20.15 o
   7  11   5        214.39        243.78         6.84 o
   8  11   5        691.62        736.33        12.18 o
   9  11   5        176.38        227.61         6.40 o
  10  11   5          6.96          1.65         4.36 o
  11  11   5          8.22         -0.77         2.99 o
  12  11   5         74.52         54.59         4.48 o
  13  11   5        243.36        261.01         7.80 o
  14  11   5         93.16        105.02         5.09 o
  15  11   5         72.29         67.37         4.56 o
  16  11   5        143.31        147.00         6.75 o
  17  11   5         80.45         83.02         4.85 o
  18  11   5          1.58          1.09         3.34 o
  -9  12   5          7.96         10.07        15.67 o
  -8  12   5        631.65        543.27        44.21 o
  -7  12   5         16.31          8.82        13.43 o
  -6  12   5        212.83        212.51        11.79 o
  -5  12   5         17.67          8.95         8.95 o
  -4  12   5        319.76        384.76        18.40 o
  -3  12   5         66.39        103.69         8.06 o
  -2  12   5        145.58        121.97         6.74 o
  -1  12   5         21.26         11.63         8.28 o
   0  12   5       2669.40       2661.89        35.31 o
   1  12   5        418.01        446.93         9.29 o
   2  12   5         52.19         49.91         3.72 o
   3  12   5        601.60        581.66         9.35 o
   4  12   5        585.36        628.24        11.68 o
   5  12   5       2139.09       2129.83        26.88 o
   6  12   5        904.21        855.72        13.89 o
   7  12   5       2487.55       2473.64        30.18 o
   8  12   5        935.77        930.67        13.13 o
   9  12   5        223.27        259.33         8.24 o
  10  12   5         22.41         28.09         4.04 o
  11  12   5          0.53          2.41         3.93 o
  12  12   5        176.01        180.11         6.84 o
  13  12   5       1010.76        971.90        16.75 o
  14  12   5         43.78         38.59         4.32 o
  15  12   5        573.23        606.92        12.61 o
  16  12   5        138.24        145.20         6.53 o
  17  12   5         51.17         57.26         5.74 o
  18  12   5        116.21        139.27         7.61 o
  -8  13   5        337.49        331.30        24.62 o
  -7  13   5          1.33          5.60        11.19 o
  -6  13   5        621.59        690.59        32.46 o
  -5  13   5         30.66         22.39        11.19 o
  -4  13   5        292.38        268.68        12.37 o
  -3  13   5         47.44         39.53         5.41 o
  -2  13   5          5.88         -0.32         4.06 o
  -1  13   5         32.42         25.93         4.84 o
   0  13   5          0.26          1.81         3.36 o
   1  13   5        150.35        138.25         9.50 o
   2  13   5       1627.84       1558.16        34.03 o
   3  13   5        348.32        401.12        10.90 o
   4  13   5       2116.65       2234.83        28.78 o
   5  13   5        108.61        102.47         5.37 o
   6  13   5       6125.05       6244.74        68.21 o
   7  13   5       2034.13       2124.98        27.18 o
   8  13   5        178.35        173.08         8.99 o
   9  13   5          6.52          5.66         4.52 o
  10  13   5         45.74         44.43         5.36 o
  11  13   5        493.97        458.66        15.42 o
  12  13   5        669.01        648.54        28.87 o
  13  13   5         65.34         66.50         9.34 o
  14  13   5          3.27          5.22         4.52 o
  15  13   5         10.01          3.73         4.52 o
  16  13   5        135.40        126.01        11.76 o
  17  13   5         35.44         39.36         9.28 o
  -7  14   5          0.91         -5.60        11.19 o
  -6  14   5        246.70        207.07        20.15 o
  -5  14   5        495.52        453.31        27.98 o
  -4  14   5         22.06         20.15        11.19 o
  -3  14   5         92.22         87.26        27.42 o
  -2  14   5          2.30         -3.36        10.07 o
  -1  14   5        306.16        243.48        13.04 o
   0  14   5         42.07         40.95         7.49 o
   1  14   5        166.72        176.29        11.08 o
   2  14   5        214.17        222.28        23.50 o
   3  14   5         62.01         57.60         8.28 o
   4  14   5          9.62         11.12         9.51 o
   5  14   5        468.10        454.63        25.74 o
   6  14   5         12.73          2.44         3.46 o
   7  14   5         63.95         56.64         4.69 o
   8  14   5         12.55         11.34         3.78 o
   9  14   5        414.07        422.11        15.02 o
  10  14   5         38.68         44.34         5.97 o
  11  14   5         11.45          2.80        11.75 o
  12  14   5         48.29         30.81         6.98 o
  13  14   5          0.48         -8.23         5.49 o
  14  14   5         33.98         26.83         5.36 o
  15  14   5         22.34          9.77         4.92 o
  16  14   5        150.99        156.81         8.68 o
  17  14   5          2.10          5.97         5.17 o
  -5  15   5         48.79         33.58        13.43 o
  -4  15   5         53.62         53.73        13.43 o
  -3  15   5        478.70        462.53        18.95 o
  -2  15   5         71.76         91.81        10.20 o
  -1  15   5          4.57         -6.72         8.95 o
   0  15   5        322.70        351.21        16.21 o
   1  15   5        292.41        297.54        20.71 o
   2  15   5       1226.71       1263.81        66.60 o
   3  15   5       1252.56       1193.56        34.14 o
   4  15   5        932.75        927.88        25.71 o
   5  15   5         25.94         35.32         7.49 o
   6  15   5         58.30         63.11         8.28 o
   7  15   5        543.77        586.06        19.42 o
   8  15   5         91.72        101.38         7.95 o
   9  15   5        101.12         85.16         7.52 o
  10  15   5        194.57        190.74        16.20 o
  11  15   5         54.07         46.17         7.12 o
  12  15   5         32.00         30.52         5.74 o
  13  15   5        176.35        161.10         8.82 o
  14  15   5         22.52         31.60         5.82 o
  15  15   5         42.17         43.25         6.01 o
  16  15   5         15.23         15.49         5.57 o
  -4  16   5         29.02         35.82        14.55 o
  -3  16   5         62.60         71.63        14.55 o
  -2  16   5         31.94         36.24        19.59 o
  -1  16   5         87.91         62.03         9.40 o
   0  16   5        426.13        358.17        24.62 o
   1  16   5         23.79         24.18        13.43 o
   2  16   5        600.00        612.35        20.96 o
   3  16   5          0.21         -2.30         6.69 o
   4  16   5        628.90        619.69        21.27 o
   5  16   5        207.17        219.66        12.66 o
   6  16   5        364.36        399.91        16.56 o
   7  16   5        389.20        352.41        25.18 o
   8  16   5         45.23         26.86        11.19 o
   9  16   5        354.45        370.43        15.42 o
  10  16   5        312.81        336.73        15.42 o
  11  16   5         34.60         31.12         5.82 o
  12  16   5        272.23        336.77        14.54 o
  13  16   5        109.14        100.53         8.17 o
  14  16   5          4.58         -2.98         5.17 o
  15  16   5         18.97         37.42         6.66 o
  -2  17   5         76.63         68.32        10.66 o
  -1  17   5        180.66        184.70        15.11 o
   0  17   5         61.18         97.38        15.67 o
   1  17   5        325.35        362.78        27.42 o
   2  17   5        112.46         87.30        13.43 o
   3  17   5         37.05         40.42         8.71 o
   4  17   5       1483.29       1400.84        40.85 o
   5  17   5         14.52          8.37         7.49 o
   6  17   5         10.94         -1.12         7.12 o
   7  17   5          0.22         -1.12        10.07 o
   8  17   5        108.50         91.78        14.55 o
   9  17   5        585.74        555.16        29.10 o
  10  17   5        155.20        154.46        16.79 o
  11  17   5         13.32         16.52         6.01 o
  12  17   5         79.56         96.68        14.61 o
  13  17   5        116.97        101.90         8.35 o
  14  17   5         32.64         46.46         9.36 o
   0  18   5        232.12        245.26        20.71 o
   1  18   5         25.32          1.12        12.31 o
   2  18   5        245.48        239.52        21.27 o
   3  18   5        161.73        154.11        12.59 o
   4  18   5          9.22         19.03         8.71 o
   5  18   5         31.17         58.32         9.08 o
   6  18   5         30.61         33.58        13.43 o
   7  18   5          0.67         -7.83        10.07 o
   8  18   5         16.23         10.07        11.19 o
   9  18   5         60.49         42.53        12.31 o
  10  18   5        267.93        238.40        20.15 o
  11  18   5         12.54         19.03         7.91 o
  12  18   5          4.52          4.73         7.83 o
  13  18   5         41.61         42.50        10.28 o
   3  19   5        680.95        569.71        31.34 o
   4  19   5         28.63         24.43         9.08 o
   5  19   5        423.55        340.26        25.74 o
   6  19   5          0.03          7.83        12.31 o
   7  19   5         25.65         16.79        12.31 o
   8  19   5          0.01         -6.72        11.19 o
   9  19   5        134.38        174.61        19.03 o
  10  19   5          0.70          0.00        11.19 o
  -6 -15   6        273.67        251.58        25.18 o
  -5 -15   6         41.59         35.82         9.51 o
  -4 -15   6          0.42         13.78         7.49 o
  -3 -15   6         44.92         44.88         8.28 o
  -2 -15   6          0.08        -10.04         6.69 o
  -1 -15   6          1.10          0.79         6.42 o
   0 -15   6         18.16         22.39        13.43 o
   1 -15   6        179.28        154.70        13.04 o
  -9 -14   6          7.45         27.11         6.40 o
  -8 -14   6          0.65         -9.35         7.82 o
  -7 -14   6          1.05         -4.95         5.36 o
  -6 -14   6        464.67        462.87        18.20 o
  -5 -14   6         14.68         19.03         6.99 o
  -4 -14   6        434.59        424.27        39.17 o
  -3 -14   6        639.99        585.52        20.17 o
  -2 -14   6        371.82        390.93        16.89 o
  -1 -14   6          7.23          1.84         6.69 o
   0 -14   6          8.36          4.23         5.41 o
   1 -14   6         25.46         32.54         8.95 o
   2 -14   6         16.57         17.32        12.31 o
   3 -14   6        632.74        703.47        24.53 o
   4 -14   6        170.69        156.13        25.74 o
 -10 -13   6          6.40         15.11         7.52 o
  -9 -13   6        192.00        248.19        10.95 o
  -8 -13   6         59.59         52.40         6.66 o
  -7 -13   6          7.15          8.91         5.36 o
  -6 -13   6        245.70        245.63        10.99 o
  -5 -13   6        168.88        197.95        11.31 o
  -4 -13   6         12.56          3.36         7.83 o
  -3 -13   6        510.86        510.55        31.34 o
  -2 -13   6          6.97         21.46         6.69 o
  -1 -13   6        550.53        540.67        15.60 o
   0 -13   6        637.30        590.18        16.07 o
   1 -13   6        925.55        924.31        20.72 o
   2 -13   6          1.78          0.71         7.83 o
   3 -13   6         47.64         23.98         8.28 o
   4 -13   6        161.04        175.38        12.66 o
   5 -13   6        226.65        241.20        15.04 o
   6 -13   6         28.89         23.50         8.71 o
 -11 -12   6         14.10         31.84         7.24 o
 -10 -12   6         60.45         59.54         6.54 o
  -9 -12   6        110.78        122.35         9.32 o
  -8 -12   6         53.29         53.18         6.22 o
  -7 -12   6          1.01          2.04         4.92 o
  -6 -12   6        153.15        145.94        11.97 o
  -5 -12   6        144.03        150.50         8.40 o
  -4 -12   6        159.92        155.08         8.60 o
  -3 -12   6        191.58        184.01        10.66 o
  -2 -12   6         10.36         10.97         5.90 o
  -1 -12   6        442.85        469.99        13.93 o
   0 -12   6         38.71         43.56         5.93 o
   1 -12   6         12.54         10.69         5.09 o
   2 -12   6         62.67         57.86         6.24 o
   3 -12   6        708.85        787.84        43.65 o
   4 -12   6         64.19         74.59        14.55 o
   5 -12   6        175.30        204.21        13.45 o
   6 -12   6          1.44         -0.99         7.28 o
   7 -12   6         96.37         89.33        11.08 o
   8 -12   6         10.77         10.07         7.91 o
 -12 -11   6         96.84         91.08         8.80 o
 -11 -11   6        102.16        134.48         8.12 o
 -10 -11   6        119.77        128.19         7.70 o
  -9 -11   6          3.97         -4.48         4.52 o
  -8 -11   6        181.60        208.65         9.25 o
  -7 -11   6        164.56        159.33         8.17 o
  -6 -11   6         81.61         82.87         7.64 o
  -5 -11   6          0.15          0.94         4.04 o
  -4 -11   6        923.63        903.66        15.30 o
  -3 -11   6        700.57        715.46        14.53 o
  -2 -11   6        206.94        201.36         7.93 o
  -1 -11   6          0.63          0.88         4.27 o
   0 -11   6        160.48        152.92        12.30 o
   1 -11   6         50.67         51.98         6.18 o
   2 -11   6          6.28          8.95         4.61 o
   3 -11   6        126.06        126.52        10.29 o
   4 -11   6          6.48          5.66         6.69 o
   5 -11   6          2.36          5.73         7.28 o
   6 -11   6        220.26        206.16        13.45 o
   7 -11   6        183.94        153.55        17.35 o
   8 -11   6        189.13        174.00        13.86 o
   9 -11   6        298.55        278.56        15.77 o
 -13 -10   6        373.10        421.98        26.30 o
 -12 -10   6         34.68         35.81         5.22 o
 -11 -10   6        197.86        176.94         8.51 o
 -10 -10   6        643.62        630.45        15.18 o
  -9 -10   6          0.11          0.77         4.27 o
  -8 -10   6         70.25         74.21         6.40 o
  -7 -10   6          2.71          3.36         4.52 o
  -6 -10   6          2.56         -0.37         4.05 o
  -5 -10   6        439.19        446.47         9.80 o
  -4 -10   6        599.49        610.73        11.61 o
  -3 -10   6        845.78        833.57        20.34 o
  -2 -10   6         81.59         76.83         4.46 o
  -1 -10   6         64.54         60.55         4.00 o
   0 -10   6        138.48        155.21         7.40 o
   1 -10   6       1249.15       1255.09        39.75 o
   2 -10   6         40.50         35.43         4.89 o
   3 -10   6        629.16        615.49        14.65 o
   4 -10   6        481.77        486.46        17.79 o
   5 -10   6        988.22        903.76        25.71 o
   6 -10   6         23.67         -0.77         6.18 o
   7 -10   6          2.69         -1.38         6.69 o
   8 -10   6        254.95        299.49        15.98 o
   9 -10   6        470.88        505.60        20.58 o
  10 -10   6          5.00          7.83         7.91 o
  11 -10   6        169.99        178.22        13.83 o
 -13  -9   6        112.22        114.32        12.63 o
 -12  -9   6         22.34         17.33         4.20 o
 -11  -9   6        318.96        275.64         8.22 o
 -10  -9   6         45.36         51.21         4.51 o
  -9  -9   6        217.58        224.22         7.80 o
  -8  -9   6         89.56         93.99         5.44 o
  -7  -9   6         13.09         19.33         3.92 o
  -6  -9   6        683.24        649.71        11.39 o
  -5  -9   6        144.30        141.28         5.51 o
  -4  -9   6        118.56        114.97         5.19 o
  -3  -9   6          5.53          3.00         2.70 o
  -2  -9   6         54.11         55.01         3.76 o
  -1  -9   6        237.76        265.16         6.74 o
   0  -9   6        468.14        453.41         8.70 o
   1  -9   6          0.74         -3.21         3.03 o
   2  -9   6        386.26        384.98        11.33 o
   3  -9   6        186.74        197.10         7.87 o
   4  -9   6        188.57        173.84         7.72 o
   5  -9   6          7.60          6.79         5.90 o
   6  -9   6        525.61        518.57        18.20 o
   7  -9   6       1649.20       1618.70        40.85 o
   8  -9   6         20.73         39.26         8.28 o
   9  -9   6        498.26        465.07        19.79 o
  10  -9   6        640.97        652.63        22.95 o
  11  -9   6         64.77         50.37         9.50 o
  12  -9   6         94.48        100.73        11.46 o
 -14  -8   6          3.10          5.60         3.88 o
 -13  -8   6        190.79        180.02         7.83 o
 -12  -8   6         16.03         19.39         4.85 o
 -11  -8   6         92.41        111.14         5.40 o
 -10  -8   6          7.80          7.12         3.29 o
  -9  -8   6       1264.49       1238.63        18.90 o
  -8  -8   6        286.42        261.11         7.75 o
  -7  -8   6        836.73        830.25        14.36 o
  -6  -8   6        461.90        511.15         8.73 o
  -5  -8   6        189.12        205.00         5.62 o
  -4  -8   6         95.21        119.45         4.48 o
  -3  -8   6        265.78        264.89         5.91 o
  -2  -8   6        172.44        180.87         5.20 o
  -1  -8   6        472.26        453.07        10.68 o
   0  -8   6         83.86         59.67         4.39 o
   1  -8   6         14.93         11.74         2.83 o
   2  -8   6        213.12        197.96         5.68 o
   3  -8   6         51.68         69.81         4.28 o
   4  -8   6          1.22          5.52         3.36 o
   5  -8   6        169.69        158.95        10.29 o
   6  -8   6          2.83          1.68         5.54 o
   7  -8   6        204.58        194.68        27.98 o
   8  -8   6         10.89         11.19         6.33 o
   9  -8   6        110.47        108.54         7.95 o
  10  -8   6         59.68         75.81         9.50 o
  11  -8   6         12.83          4.35        11.19 o
  12  -8   6         63.60         46.62         9.50 o
  13  -8   6          9.59         14.23         8.28 o
 -14  -7   6          0.05         -0.29         3.53 o
 -13  -7   6        120.49        138.29         6.76 o
 -12  -7   6         18.06         25.50         3.41 o
 -11  -7   6         43.70         45.70         3.77 o
 -10  -7   6        451.38        441.51        15.20 o
  -9  -7   6       3913.64       3870.02        47.37 o
  -8  -7   6         28.10         23.82         4.13 o
  -7  -7   6        572.12        528.69         9.36 o
  -6  -7   6        101.24        113.54         4.09 o
  -5  -7   6        563.91        541.78         8.74 o
  -4  -7   6         98.93        109.93         4.18 o
  -3  -7   6       2980.02       2835.48        27.47 o
  -2  -7   6        272.28        283.94         5.84 o
  -1  -7   6        324.38        288.72         5.95 o
   0  -7   6          0.37          0.72         2.17 o
   1  -7   6         70.28         52.56         3.29 o
   2  -7   6          0.22         -1.10         2.29 o
   3  -7   6         10.57         12.60         4.09 o
   4  -7   6        144.84        134.52         5.14 o
   5  -7   6        585.09        596.52        10.51 o
   6  -7   6        980.83        939.91        23.74 o
   7  -7   6        740.70        741.02        34.14 o
   8  -7   6        568.83        533.82        17.79 o
   9  -7   6         29.03         36.69         9.44 o
  10  -7   6         33.11         53.38        10.63 o
  11  -7   6         24.43         16.20        11.19 o
  12  -7   6          4.96         -9.50         6.33 o
  13  -7   6          0.55         -4.30         7.49 o
 -14  -6   6         52.72         65.27         4.48 o
 -13  -6   6          1.60         -1.62         2.94 o
 -12  -6   6          0.02          1.12         2.98 o
 -11  -6   6        120.43        126.40         4.98 o
 -10  -6   6         79.20         71.04         5.01 o
  -9  -6   6       1555.26       1560.31        21.41 o
  -8  -6   6         12.43          5.04         2.99 o
  -7  -6   6       2545.29       2490.41        33.21 o
  -6  -6   6          0.19         -0.99         2.02 o
  -5  -6   6       1228.26       1161.49        14.07 o
  -4  -6   6         19.28         12.91         2.38 o
  -3  -6   6         73.83         77.23         4.18 o
  -2  -6   6         72.19         56.20         2.86 o
  -1  -6   6        216.78        181.35         4.59 o
   0  -6   6       1570.49       1579.27        16.88 o
   1  -6   6       1652.41       1614.86        16.08 o
   2  -6   6        184.13        203.23         4.80 o
   3  -6   6       1218.16       1234.16        15.33 o
   4  -6   6       1600.87       1623.33        18.85 o
   5  -6   6        657.69        617.89         9.43 o
   6  -6   6       1674.96       1551.85        35.76 o
   7  -6   6       1039.44       1069.15        18.17 o
   8  -6   6       1419.73       1381.30        29.05 o
   9  -6   6        825.61        847.71        16.30 o
  10  -6   6        867.94        863.24        31.72 o
  11  -6   6          0.75          1.70         4.71 o
  12  -6   6          0.24          2.76         6.21 o
  13  -6   6          0.72         -5.60        10.07 o
  14  -6   6         69.40         98.94        11.19 o
 -14  -5   6          0.56          4.48         2.98 o
 -13  -5   6         70.08         66.99         4.43 o
 -12  -5   6         21.70         15.92         2.94 o
 -11  -5   6        111.00        104.17         4.04 o
 -10  -5   6         16.88         16.03         2.60 o
  -9  -5   6        631.74        586.65        10.10 o
  -8  -5   6         16.58         21.56         2.99 o
  -7  -5   6         64.65         57.15         3.14 o
  -6  -5   6         48.23         71.20         3.59 o
  -5  -5   6         62.22         49.64         2.80 o
  -4  -5   6        101.43        122.24         3.93 o
  -3  -5   6          2.32          0.64         1.69 o
  -2  -5   6          4.24          1.63         1.79 o
  -1  -5   6        428.69        514.85         7.42 o
   0  -5   6        133.35        142.31         4.01 o
   1  -5   6       2740.38       2819.28        25.18 o
   2  -5   6       1465.99       1357.55        15.92 o
   3  -5   6        136.03        171.52         4.38 o
   4  -5   6        455.14        451.85         7.46 o
   5  -5   6       1425.59       1338.35        15.81 o
   6  -5   6        414.43        371.94         8.38 o
   7  -5   6          8.53          2.69         3.00 o
   8  -5   6          8.44          9.20         3.28 o
   9  -5   6       1146.17       1105.01        18.72 o
  10  -5   6        316.60        280.05        10.88 o
  11  -5   6        206.34        200.59         9.46 o
  12  -5   6        369.77        407.88        13.32 o
  13  -5   6        182.98        179.02         9.65 o
  14  -5   6        252.93        262.22        12.02 o
  15  -5   6         79.28         93.61         8.45 o
 -14  -4   6         79.06         66.04         4.30 o
 -13  -4   6          1.55          3.13         2.98 o
 -12  -4   6         10.03          5.22         2.94 o
 -11  -4   6          9.03         18.05         2.45 o
 -10  -4   6        830.96        814.90        12.28 o
  -9  -4   6          1.27          2.85         3.07 o
  -8  -4   6         36.16         49.74         2.77 o
  -7  -4   6        912.86        916.85        12.18 o
  -6  -4   6        209.66        207.04         6.16 o
  -5  -4   6       1186.50       1148.49        17.27 o
  -4  -4   6         93.52        118.12         3.66 o
  -3  -4   6         16.36          9.56         1.74 o
  -2  -4   6        814.57        846.71         9.78 o
  -1  -4   6        916.10        955.69        10.80 o
   0  -4   6        142.14        145.05         3.84 o
   1  -4   6       2203.44       2485.53        22.22 o
   2  -4   6        102.28        133.49         3.46 o
   3  -4   6        143.92        168.17         4.00 o
   4  -4   6       1040.61       1049.83        12.89 o
   5  -4   6       2675.77       2590.20        24.79 o
   6  -4   6         47.22         50.83         3.91 o
   7  -4   6       1067.59       1072.45        14.23 o
   8  -4   6        238.01        211.58         6.57 o
   9  -4   6         96.69         89.54         4.46 o
  10  -4   6        134.93        144.46         5.84 o
  11  -4   6          0.69          5.35         7.71 o
  12  -4   6         12.55          2.39         4.92 o
  13  -4   6         11.55         14.24         6.14 o
  14  -4   6         93.59        105.71         7.27 o
  15  -4   6        130.23        126.55         7.14 o
  16  -4   6         76.62         79.70         6.43 o
 -15  -3   6         79.21         72.77         4.75 o
 -14  -3   6        338.06        327.46         8.71 o
 -13  -3   6          3.17          4.48         3.17 o
 -12  -3   6          0.81          3.52         2.80 o
 -11  -3   6         10.04          7.65         2.18 o
 -10  -3   6        185.76        166.48         5.01 o
  -9  -3   6        954.05        911.65        13.18 o
  -8  -3   6        707.24        730.29         9.94 o
  -7  -3   6        126.61        120.10         3.75 o
  -6  -3   6        248.95        199.73         4.27 o
  -5  -3   6       1950.51       1929.12        22.00 o
  -4  -3   6        705.42        661.84         8.57 o
  -3  -3   6       1177.25       1160.23        12.12 o
  -2  -3   6        325.73        293.10         4.88 o
  -1  -3   6        341.94        317.94         5.19 o
   0  -3   6       6587.28       7113.94        61.65 o
   1  -3   6        267.00        308.55         4.87 o
   2  -3   6       1871.93       1923.00        17.57 o
   3  -3   6       8108.38       8522.60        73.70 o
   4  -3   6       1769.69       1723.61        18.57 o
   5  -3   6       1325.84       1399.22        16.19 o
   6  -3   6         17.37         14.14         2.61 o
   7  -3   6       2190.96       2187.65        24.03 o
   8  -3   6         26.71         26.67         2.80 o
   9  -3   6        977.83        990.07        12.60 o
  10  -3   6        741.03        731.24        11.38 o
  11  -3   6       1217.48       1220.33        20.11 o
  12  -3   6        470.69        433.34        10.99 o
  13  -3   6        110.78        115.37        10.27 o
  14  -3   6         90.29         83.73         5.78 o
  15  -3   6        465.45        547.06        12.79 o
  16  -3   6        150.43        172.24         8.06 o
 -15  -2   6        112.84        123.16         6.33 o
 -14  -2   6        185.57        172.63         7.12 o
 -13  -2   6         14.30          3.92         3.17 o
 -12  -2   6        188.46        168.54         6.33 o
 -11  -2   6         85.11         82.82         4.48 o
 -10  -2   6        120.62        109.94         3.86 o
  -9  -2   6        364.38        347.71         7.43 o
  -8  -2   6          8.55         11.93         1.96 o
  -7  -2   6          0.26          0.28         1.51 o
  -6  -2   6        941.11        920.22        10.58 o
  -5  -2   6        226.95        208.43         6.76 o
  -4  -2   6         47.48         31.65         2.72 o
  -3  -2   6        616.22        602.37         7.89 o
  -2  -2   6       5143.98       5197.89        45.47 o
  -1  -2   6        608.93        696.11        11.22 o
   0  -2   6        889.00        984.22        10.73 o
   1  -2   6       1200.37       1316.74        12.68 o
   2  -2   6       8881.77       8955.72        71.96 o
   3  -2   6        750.94        735.95         8.61 o
   4  -2   6       3226.78       3469.19        34.77 o
   5  -2   6        452.65        485.60         7.45 o
   6  -2   6        364.22        290.59         6.53 o
   7  -2   6       1202.58       1106.47        13.76 o
   8  -2   6       1116.83       1092.49        16.26 o
   9  -2   6        393.47        381.41         6.92 o
  10  -2   6         27.52         26.46         2.76 o
  11  -2   6          1.50          1.61         2.80 o
  12  -2   6         36.55         40.46         3.92 o
  13  -2   6         37.38         51.45         4.24 o
  14  -2   6         46.01         42.99         4.77 o
  15  -2   6         47.52         43.37         4.70 o
  16  -2   6        194.09        180.08         7.56 o
  17  -2   6        300.28        354.16        10.17 o
 -14  -1   6         24.78         21.62         3.68 o
 -13  -1   6         86.97         96.60         5.18 o
 -12  -1   6        141.31        116.57         8.40 o
 -11  -1   6          0.44         -1.03         2.18 o
 -10  -1   6        185.10        165.79         5.17 o
  -9  -1   6        818.17        781.99        11.77 o
  -8  -1   6        511.64        515.44         7.09 o
  -7  -1   6        710.31        743.60         8.88 o
  -6  -1   6         19.57         22.52         2.09 o
  -5  -1   6          1.67         -2.14         1.42 o
  -4  -1   6        309.71        381.96         5.92 o
  -3  -1   6        663.19        756.56         9.10 o
  -2  -1   6        205.54        216.47         3.84 o
  -1  -1   6       5133.40       5693.90        49.52 o
   0  -1   6       5228.99       5911.53        51.39 o
   1  -1   6       2207.94       2505.77        21.54 o
   2  -1   6        983.67       1163.15        14.61 o
   3  -1   6       1576.42       1772.19        18.86 o
   4  -1   6        688.75        673.35         9.05 o
   5  -1   6        325.08        298.23         5.19 o
   6  -1   6        125.66        152.93         4.18 o
   7  -1   6         64.00         49.91         2.94 o
   8  -1   6          1.31          1.23         1.82 o
   9  -1   6        224.49        184.61         4.64 o
  10  -1   6        120.02        122.94         4.95 o
  11  -1   6         45.42         51.70         3.18 o
  12  -1   6        307.94        286.08         7.27 o
  13  -1   6        174.39        154.52         6.60 o
  14  -1   6         51.23         39.81         4.37 o
  15  -1   6          4.33          0.33         3.67 o
  16  -1   6          1.78          1.03         3.76 o
  17  -1   6        114.88        115.46        13.50 o
 -14   0   6         21.99         20.02         4.06 o
 -13   0   6         44.72         48.01         4.43 o
 -12   0   6         64.16         62.72         3.89 o
 -11   0   6        121.18        136.35         6.30 o
 -10   0   6       1078.50        931.44        14.70 o
  -9   0   6        171.02        179.67         5.03 o
  -8   0   6        362.62        301.03         4.98 o
  -7   0   6        298.17        298.94         4.55 o
  -6   0   6        376.25        426.80         5.97 o
  -5   0   6        341.93        343.89         5.60 o
  -4   0   6          2.82         20.44         4.17 o
  -3   0   6          4.33          2.10         1.42 o
  -2   0   6       1603.12       1942.40        19.48 o
  -1   0   6        227.89        219.57         4.11 o
   0   0   6       1017.78       1036.10        10.80 o
   1   0   6          2.83          2.66         1.30 o
   2   0   6       8831.62       9704.07        84.20 o
   3   0   6         20.23         28.44         1.70 o
   4   0   6        997.39        828.45        15.38 o
   5   0   6        306.76        313.75         5.53 o
   6   0   6         41.42         18.79         2.02 o
   7   0   6          2.00         -0.24         1.79 o
   8   0   6        626.17        505.20         6.81 o
   9   0   6         15.47          9.50         1.95 o
  10   0   6       2404.10       2286.88        21.14 o
  11   0   6        220.58        215.57         5.10 o
  12   0   6        124.83        110.77         3.93 o
  13   0   6        323.89        288.56         6.20 o
  14   0   6          1.68         -3.38         2.26 o
  15   0   6          3.15          0.05         3.47 o
  16   0   6         63.78         69.64         5.07 o
  17   0   6         38.51         42.06         6.29 o
  18   0   6          0.39         11.45         5.74 o
 -14   1   6        258.53        265.92        10.40 o
 -13   1   6         10.25          3.13         3.88 o
 -12   1   6          1.52          8.67         3.63 o
 -11   1   6          5.68         11.27         3.04 o
 -10   1   6         24.26         21.14         3.19 o
  -9   1   6         59.11         69.23         4.16 o
  -8   1   6        405.62        362.91         5.81 o
  -7   1   6         12.07         14.01         2.25 o
  -6   1   6        722.04        688.14         8.54 o
  -5   1   6         50.25         64.64         2.45 o
  -4   1   6        450.05        415.86         6.98 o
  -3   1   6          1.24          6.11         1.25 o
  -2   1   6       1110.65        848.65         9.67 o
  -1   1   6        146.21        229.09         4.18 o
   0   1   6       3837.69       4357.05        41.10 o
   1   1   6         54.34         60.86         2.16 o
   2   1   6      17130.05      16935.87       140.87 o
   3   1   6        704.23        693.29         8.03 o
   4   1   6        186.97        218.95         4.10 o
   5   1   6       1258.91       1338.30        12.74 o
   6   1   6         76.88         31.78         2.08 o
   7   1   6         40.38         30.57         1.48 o
   8   1   6       1556.96       1561.48        13.72 o
   9   1   6        755.21        771.34         8.01 o
  10   1   6         12.05         17.50         1.64 o
  11   1   6        124.90        126.43         5.29 o
  12   1   6       1049.51        975.27        11.81 o
  13   1   6          0.96          0.09         2.12 o
  14   1   6        158.32        138.31         4.37 o
  15   1   6         89.24         77.07         4.14 o
  16   1   6          0.47         -1.84         3.10 o
  17   1   6        198.46        209.66         9.58 o
  18   1   6        540.51        590.51        16.13 o
 -14   2   6         11.39         19.10         6.88 o
 -13   2   6        130.99        117.17         6.04 o
 -12   2   6          6.21         -0.23         3.19 o
 -11   2   6        115.81        108.25         4.98 o
 -10   2   6         26.74         20.90         3.36 o
  -9   2   6         35.13         37.88         3.19 o
  -8   2   6       1127.33       1079.10        14.03 o
  -7   2   6        200.62        206.74         5.41 o
  -6   2   6        866.19        795.81         9.92 o
  -5   2   6        425.88        465.80         6.65 o
  -4   2   6          0.21         -1.36         1.24 o
  -3   2   6        227.22        241.55         3.88 o
  -2   2   6       2209.13       2388.75        23.15 o
  -1   2   6         81.03         53.51         2.18 o
   0   2   6       3279.35       3511.96        33.20 o
   1   2   6        206.50        225.41         3.56 o
   2   2   6         16.27          1.19         1.10 o
   3   2   6        444.51        461.28         5.59 o
   4   2   6       1467.59       1422.57        14.07 o
   5   2   6       1974.90       2083.76        18.44 o
   6   2   6        564.76        474.33         6.46 o
   7   2   6        977.40       1079.55        10.82 o
   8   2   6        375.70        430.01         5.23 o
   9   2   6         94.33         88.02         2.38 o
  10   2   6        252.90        320.33         4.58 o
  11   2   6         25.02         28.88         2.14 o
  12   2   6        862.66        765.69         8.90 o
  13   2   6         20.14         16.76         2.43 o
  14   2   6        491.36        425.55         7.06 o
  15   2   6        223.12        208.43         5.85 o
  16   2   6         72.54         63.75         6.46 o
  17   2   6         90.65        104.14         6.95 o
  18   2   6         47.71         55.23         6.29 o
 -14   3   6         78.22         84.32         6.95 o
 -13   3   6          0.02         -1.86         3.93 o
 -12   3   6         46.48         34.86         4.80 o
 -11   3   6        312.85        334.43         9.21 o
 -10   3   6        607.75        517.02        14.19 o
  -9   3   6         60.47         67.39         3.75 o
  -8   3   6        804.69        790.55        14.52 o
  -7   3   6        118.39         98.08         4.36 o
  -6   3   6         89.30         92.32         3.29 o
  -5   3   6         48.67         58.57         2.46 o
  -4   3   6        124.50        110.05         3.40 o
  -3   3   6        116.94        221.97         3.79 o
  -2   3   6        324.59        330.98         4.59 o
  -1   3   6        596.39        552.10         7.31 o
   0   3   6        348.34        368.26         6.26 o
   1   3   6       3294.08       3588.00        31.61 o
   2   3   6        657.86        645.71         8.90 o
   3   3   6        111.26        139.39         4.99 o
   4   3   6       1612.84       1505.44        14.62 o
   5   3   6       3612.93       3832.98        34.01 o
   6   3   6       4139.37       4329.46        38.05 o
   7   3   6         69.93         58.46         2.33 o
   8   3   6       1014.01        983.49        10.63 o
   9   3   6        513.43        512.86         6.24 o
  10   3   6          0.42          1.03         1.54 o
  11   3   6        325.35        316.83         5.41 o
  12   3   6        863.32        834.79         9.91 o
  13   3   6        162.28        176.75         4.26 o
  14   3   6          0.39         -1.90         2.24 o
  15   3   6         85.36         74.43         3.63 o
  16   3   6        140.22        127.82         5.97 o
  17   3   6        325.34        337.97         9.46 o
  18   3   6         23.02         26.67         5.22 o
 -13   4   6          4.07          4.93         5.09 o
 -12   4   6        335.31        321.69         9.13 o
 -11   4   6          4.30          2.61         3.56 o
 -10   4   6         51.83         44.05         4.17 o
  -9   4   6        167.06        177.05         5.67 o
  -8   4   6        164.88        170.28         5.57 o
  -7   4   6        140.08        147.62         5.01 o
  -6   4   6       1324.15       1188.34        13.82 o
  -5   4   6        314.92        336.96         6.60 o
  -4   4   6        271.28        248.04         4.16 o
  -3   4   6        609.30        600.10         7.01 o
  -2   4   6       3637.62       3650.13        30.40 o
  -1   4   6        451.48        443.98         5.57 o
   0   4   6         35.38         12.90         1.83 o
   1   4   6        379.48        420.19         5.67 o
   2   4   6        269.43        216.67         4.69 o
   3   4   6       2533.92       2463.89        26.53 o
   4   4   6       1015.33       1128.33        12.68 o
   5   4   6       1129.40       1185.78        11.90 o
   6   4   6        968.39        881.95         9.66 o
   7   4   6       1643.83       1743.25        16.85 o
   8   4   6         48.92         71.43         2.54 o
   9   4   6       1386.51       1348.45        12.79 o
  10   4   6       2066.69       2186.49        19.36 o
  11   4   6         77.71         70.32         2.76 o
  12   4   6        545.85        524.79         7.18 o
  13   4   6         55.12         40.23         2.55 o
  14   4   6         17.19         12.74         2.22 o
  15   4   6          5.00          3.78         3.04 o
  16   4   6        917.73        857.78        15.12 o
  17   4   6         57.11         53.14         4.57 o
  18   4   6          7.90          1.60         3.77 o
  19   4   6         41.48         44.92         6.17 o
 -13   5   6         80.73         98.88         7.61 o
 -12   5   6        246.68        286.14        11.02 o
 -11   5   6         11.20         22.21         5.44 o
 -10   5   6         58.00         37.51         7.60 o
  -9   5   6          6.87          8.00         3.09 o
  -8   5   6        489.94        467.06         8.96 o
  -7   5   6        817.19        886.19        13.19 o
  -6   5   6        417.88        425.97         8.10 o
  -5   5   6        270.69        287.26         5.68 o
  -4   5   6        187.32        205.05         4.46 o
  -3   5   6       5118.16       5210.77        42.81 o
  -2   5   6        244.32        286.81         6.13 o
  -1   5   6         41.23         48.99         2.15 o
   0   5   6        555.13        511.23         6.32 o
   1   5   6       2101.45       2089.06        21.24 o
   2   5   6       1241.14       1376.56        13.57 o
   3   5   6        866.97        789.61        13.49 o
   4   5   6         21.49          6.84         1.43 o
   5   5   6        466.97        416.98         5.51 o
   6   5   6        155.85        172.95         3.91 o
   7   5   6       2428.58       2340.25        21.86 o
   8   5   6       1176.83       1242.18        12.80 o
   9   5   6       1197.29       1353.81        15.11 o
  10   5   6        355.11        329.17         9.51 o
  11   5   6          0.31          0.43         1.74 o
  12   5   6        419.86        449.45         6.54 o
  13   5   6        166.41        152.00         3.97 o
  14   5   6        241.89        241.68         5.67 o
  15   5   6        134.07        145.90         4.98 o
  16   5   6        539.12        570.67        13.09 o
  17   5   6         15.13         12.92         3.89 o
  18   5   6          7.82          4.88         3.62 o
  19   5   6          0.03          5.70         4.64 o
 -12   6   6         16.32          6.89         6.90 o
 -11   6   6        115.41        152.63         8.12 o
 -10   6   6         80.15         88.26         6.66 o
  -9   6   6          0.36          1.32         3.18 o
  -8   6   6         93.90         87.41         4.69 o
  -7   6   6         74.04         63.94         6.17 o
  -6   6   6         29.41         26.35         3.38 o
  -5   6   6        405.94        366.83         7.60 o
  -4   6   6        433.66        456.50         6.81 o
  -3   6   6        137.39        148.02         4.45 o
  -2   6   6         13.31          8.68         1.84 o
  -1   6   6        812.58        887.70         9.52 o
   0   6   6        193.19        136.03         3.49 o
   1   6   6        180.55        108.87         2.91 o
   2   6   6         92.57        106.90         3.75 o
   3   6   6        338.00        317.73         7.01 o
   4   6   6        278.42        221.23         4.34 o
   5   6   6         57.52        121.04         2.85 o
   6   6   6         28.88         26.77         1.89 o
   7   6   6        123.64        124.30         3.36 o
   8   6   6        687.69        791.56         9.17 o
   9   6   6         41.99         47.12         2.25 o
  10   6   6         52.00         49.54         2.14 o
  11   6   6       2177.03       2353.45        21.10 o
  12   6   6       1038.69       1007.99        10.61 o
  13   6   6       2269.16       2248.76        22.04 o
  14   6   6         24.17         21.58         3.14 o
  15   6   6        132.42        139.37         6.55 o
  16   6   6          0.10         -4.09         2.73 o
  17   6   6         57.30         33.98         4.36 o
  18   6   6        114.32        115.15         5.91 o
  19   6   6         19.89         28.96         5.17 o
 -12   7   6        153.26        168.71         9.25 o
 -11   7   6          7.21          6.34         5.17 o
 -10   7   6         83.07         90.12         9.62 o
  -9   7   6        124.62        144.43         7.95 o
  -8   7   6        528.26        523.56        11.73 o
  -7   7   6        175.78        164.13         5.90 o
  -6   7   6       1329.15       1354.69        18.41 o
  -5   7   6        121.10        144.71         5.39 o
  -4   7   6        437.23        410.68         7.42 o
  -3   7   6         78.27         93.70         3.41 o
  -2   7   6       2268.47       2213.62        23.57 o
  -1   7   6        193.74        229.64         5.51 o
   0   7   6       1546.29       1598.67        16.19 o
   1   7   6        779.77        840.95        11.24 o
   2   7   6       1816.00       1785.37        21.21 o
   3   7   6        742.44        718.91         9.67 o
   4   7   6        240.54        214.49         4.34 o
   5   7   6         48.79         66.23         2.08 o
   6   7   6         44.01         35.46         1.92 o
   7   7   6       1455.39       1445.19        15.85 o
   8   7   6        296.26        308.83         5.17 o
   9   7   6        383.03        402.40         5.96 o
  10   7   6        177.66        175.97         3.79 o
  11   7   6        353.87        307.50         5.67 o
  12   7   6       1012.58       1017.82        11.71 o
  13   7   6        433.57        437.97         6.86 o
  14   7   6         42.30         60.44         4.81 o
  15   7   6        559.36        535.39        11.12 o
  16   7   6         27.73         18.41         3.29 o
  17   7   6        128.69        129.40         5.22 o
  18   7   6          0.51         -5.04         3.36 o
  19   7   6         25.61         12.80         3.99 o
 -11   8   6        390.57        360.71        12.89 o
 -10   8   6        270.15        302.37        13.68 o
  -9   8   6          0.75         -7.46         7.56 o
  -8   8   6        290.63        328.23        11.19 o
  -7   8   6        336.10        303.41        15.06 o
  -6   8   6         20.72         14.10         3.86 o
  -5   8   6         89.71         84.59         4.69 o
  -4   8   6       4222.74       4156.29        41.62 o
  -3   8   6        245.14        287.68         5.93 o
  -2   8   6         39.69         42.56         2.76 o
  -1   8   6          1.78          0.50         1.92 o
   0   8   6        344.66        280.16         5.87 o
   1   8   6       1470.63       1393.38        14.45 o
   2   8   6        652.09        685.14        12.00 o
   3   8   6          7.40          7.96         2.15 o
   4   8   6        230.77        205.07         4.86 o
   5   8   6       1771.24       1668.61        18.40 o
   6   8   6        157.99        136.96         4.59 o
   7   8   6        499.38        497.71         7.33 o
   8   8   6         95.65        131.09         3.88 o
   9   8   6        127.52        118.54         3.72 o
  10   8   6        320.70        325.27         6.06 o
  11   8   6        943.10        921.83        10.99 o
  12   8   6        626.35        582.56         8.21 o
  13   8   6        327.51        315.05         6.45 o
  14   8   6         14.82          8.55         3.76 o
  15   8   6       1254.30       1254.19        17.15 o
  16   8   6         45.06         42.32         3.65 o
  17   8   6         20.15         25.01         3.52 o
  18   8   6        170.92        184.98         6.44 o
  19   8   6          0.36         -3.36         4.30 o
 -11   9   6        131.61        151.52         9.25 o
 -10   9   6          0.84          4.69         6.38 o
  -9   9   6         27.08         29.42         5.74 o
  -8   9   6         28.95         23.47         6.32 o
  -7   9   6         27.54         31.21         5.57 o
  -6   9   6        340.42        352.85        29.09 o
  -5   9   6       2122.07       2086.57        29.63 o
  -4   9   6        176.17        182.21         5.68 o
  -3   9   6        750.32        729.54        10.95 o
  -2   9   6        210.63        214.23         5.19 o
  -1   9   6          5.95          9.29         2.31 o
   0   9   6        219.47        226.86         4.77 o
   1   9   6         53.89         58.67         3.61 o
   2   9   6         16.57         28.34         2.74 o
   3   9   6        372.34        336.71         7.30 o
   4   9   6         59.24         67.11         3.33 o
   5   9   6        951.37        951.57        12.31 o
   6   9   6         20.02         22.56         2.24 o
   7   9   6       3389.60       3432.64        42.44 o
   8   9   6        242.07        236.00         5.09 o
   9   9   6         11.84         10.16         2.19 o
  10   9   6        165.52        178.12         5.39 o
  11   9   6        145.11        141.01         4.69 o
  12   9   6        343.75        364.62         6.40 o
  13   9   6         56.50         65.50         3.48 o
  14   9   6          0.16         -2.84         2.67 o
  15   9   6         45.61         29.08         3.59 o
  16   9   6         51.02         50.61         3.97 o
  17   9   6        494.42        527.48        10.17 o
  18   9   6         45.03         43.39         4.23 o
  19   9   6         26.95         37.90         5.63 o
 -10  10   6          0.07          4.49        10.03 o
  -9  10   6         26.83         22.49         6.88 o
  -8  10   6          2.77         -2.55         7.05 o
  -7  10   6         34.11         32.28         9.54 o
  -6  10   6         68.51         69.14         6.22 o
  -5  10   6        363.23        354.72        16.34 o
  -4  10   6       1032.98       1073.13        18.13 o
  -3  10   6        362.85        406.92         8.23 o
  -2  10   6         30.51         28.65         3.19 o
  -1  10   6       1115.88       1077.05        14.21 o
   0  10   6       2137.12       2163.44        32.36 o
   1  10   6         15.98          7.37         2.08 o
   2  10   6        113.58        112.59         6.04 o
   3  10   6        257.98        272.60         6.96 o
   4  10   6          4.53          9.67         2.39 o
   5  10   6        353.55        362.26         7.28 o
   6  10   6       1274.29       1213.88        14.15 o
   7  10   6        129.00        148.66         5.09 o
   8  10   6        392.45        401.84         8.08 o
   9  10   6        360.25        345.12        10.59 o
  10  10   6         76.99         81.45         4.05 o
  11  10   6         15.57         22.24         3.18 o
  12  10   6          6.35          6.46         2.65 o
  13  10   6        417.09        427.98         8.70 o
  14  10   6          0.15         -2.45         2.77 o
  15  10   6         23.01         22.79         3.50 o
  16  10   6         29.80         27.17         4.28 o
  17  10   6          0.01         -4.18         3.03 o
  18  10   6         21.44         16.91         3.68 o
  19  10   6          0.95          1.37         4.55 o
  -9  11   6        427.03        453.24        14.64 o
  -8  11   6         55.08         67.23        10.04 o
  -7  11   6         50.82         54.50         6.59 o
  -6  11   6        629.40        626.65        24.50 o
  -5  11   6        880.65        825.24        18.21 o
  -4  11   6          0.76          2.55         4.19 o
  -3  11   6         25.05         32.48         5.17 o
  -2  11   6        445.70        420.34        10.02 o
  -1  11   6        139.60        166.85         5.40 o
   0  11   6        338.14        319.42         8.33 o
   1  11   6        567.89        567.94         9.14 o
   2  11   6        278.99        304.72         5.78 o
   3  11   6        590.94        653.39        11.49 o
   4  11   6        750.47        685.07        10.72 o
   5  11   6        962.17        956.71        13.24 o
   6  11   6         84.35        113.00         4.42 o
   7  11   6        191.26        199.40         6.29 o
   8  11   6         15.81         17.30         3.18 o
   9  11   6        267.92        259.57         6.79 o
  10  11   6        974.69        902.99        15.38 o
  11  11   6        113.61        133.94         7.11 o
  12  11   6          0.21         -1.60         3.07 o
  13  11   6          0.74         -2.11         3.48 o
  14  11   6          0.27         -4.49         2.99 o
  15  11   6        185.08        193.66         6.46 o
  16  11   6        118.46        117.10         5.45 o
  17  11   6          2.26          0.60         3.34 o
  18  11   6        325.98        381.28        10.46 o
  -8  12   6        350.12        399.58        26.86 o
  -7  12   6        227.18        225.55        12.59 o
  -6  12   6         64.98         57.02         8.95 o
  -5  12   6         22.36         25.21         6.18 o
  -4  12   6         78.73         77.72         7.24 o
  -3  12   6        509.12        464.37        25.36 o
  -2  12   6        111.49         98.56         6.61 o
  -1  12   6        858.86        825.89        16.63 o
   0  12   6        395.71        367.26        13.42 o
   1  12   6        254.58        259.38         6.92 o
   2  12   6        674.73        706.82        11.48 o
   3  12   6        463.18        443.47        10.21 o
   4  12   6         12.78          9.93         3.59 o
   5  12   6         26.57         27.08         5.35 o
   6  12   6       1248.43       1248.70        18.09 o
   7  12   6        148.01        142.58         5.57 o
   8  12   6        106.99        111.96         5.86 o
   9  12   6        194.13        183.22         6.98 o
  10  12   6       1696.97       1766.01        25.57 o
  11  12   6        114.43        134.68         6.28 o
  12  12   6        480.58        483.67        11.95 o
  13  12   6        461.30        501.41        11.29 o
  14  12   6        482.79        475.48        11.13 o
  15  12   6         69.53         68.18         5.82 o
  16  12   6          0.19         -2.53         4.43 o
  17  12   6         25.93         29.35         4.83 o
  18  12   6        380.13        394.76        10.92 o
  -7  13   6         82.08         73.87        14.55 o
  -6  13   6         62.44         41.41        12.31 o
  -5  13   6         27.60         13.43        11.19 o
  -4  13   6          2.73        -11.19         8.95 o
  -3  13   6        361.91        298.85        21.27 o
  -2  13   6         56.48         79.45         9.08 o
  -1  13   6        193.14        130.77         9.87 o
   0  13   6          0.94         -1.57        15.11 o
   1  13   6        289.06        248.95        13.04 o
   2  13   6        923.05        944.14        33.02 o
   3  13   6        144.89        145.84        21.27 o
   4  13   6         39.31         53.30         5.29 o
   5  13   6        340.30        314.95         9.58 o
   6  13   6        354.51        357.11         9.17 o
   7  13   6       4012.35       4111.09        65.93 o
   8  13   6        228.64        215.96         7.83 o
   9  13   6          8.03         14.60         4.71 o
  10  13   6         18.82         27.74         4.92 o
  11  13   6        229.92        191.55         8.60 o
  12  13   6        911.96        946.71        19.59 o
  13  13   6        207.56        205.53         9.25 o
  14  13   6         28.01         41.50         5.36 o
  15  13   6        326.25        329.19        12.16 o
  16  13   6         25.75         21.61         5.36 o
  17  13   6          9.90          1.30         7.43 o
  18  13   6        217.06        246.44        13.50 o
  -6  14   6         59.56         58.20        14.55 o
  -5  14   6        529.49        582.02        31.34 o
  -4  14   6         75.13         83.95        14.55 o
  -3  14   6         28.17         36.12         7.80 o
  -2  14   6         23.04          9.81         6.69 o
  -1  14   6          4.30          8.39         8.39 o
   0  14   6        295.56        246.56        19.03 o
   1  14   6        212.84        247.16        13.04 o
   2  14   6         77.13         79.45         9.08 o
   3  14   6        101.12        125.65        19.03 o
   4  14   6        282.05        271.87        13.04 o
   5  14   6        852.81        893.19        23.74 o
   6  14   6         60.86         74.13         5.56 o
   7  14   6         62.05         60.54         4.98 o
   8  14   6         22.18         21.17         3.93 o
   9  14   6        752.93        759.66        17.66 o
  10  14   6        114.04         92.79         6.87 o
  11  14   6        673.35        751.63        21.27 o
  12  14   6        113.89        102.97         7.05 o
  13  14   6         89.64         71.03         6.46 o
  14  14   6          0.01          1.27         4.71 o
  15  14   6          0.97          1.12         8.97 o
  16  14   6          8.34          3.31         4.92 o
  17  14   6          7.41         11.97         5.36 o
  -5  15   6         99.29        136.55        17.91 o
  -4  15   6         11.46          5.60        11.19 o
  -3  15   6         23.60         17.91        12.31 o
  -2  15   6        194.34        210.42        20.15 o
  -1  15   6        144.66        199.69        17.91 o
   0  15   6        208.93        171.94        12.87 o
   1  15   6         59.66         65.96         9.08 o
   2  15   6         17.16         16.79         7.12 o
   3  15   6         69.05         75.62         9.08 o
   4  15   6        439.56        420.55        24.06 o
   5  15   6        248.85        273.25        17.91 o
   6  15   6          2.83         -3.88         5.90 o
   7  15   6        622.41        618.26        19.38 o
   8  15   6       2103.67       2103.78        35.32 o
   9  15   6       1880.03       1885.06        33.37 o
  10  15   6        553.46        557.53        22.72 o
  11  15   6          1.18          0.77         6.18 o
  12  15   6        199.97        166.29         8.82 o
  13  15   6         37.91         63.08         6.69 o
  14  15   6         49.74         52.77         6.46 o
  15  15   6         20.69         18.71         5.57 o
  16  15   6         60.35         51.35         6.82 o
  -4  16   6         14.33         30.22        13.43 o
  -3  16   6        135.55        179.08        20.15 o
  -2  16   6         59.12         43.05         9.08 o
  -1  16   6         66.45         60.44        13.43 o
   0  16   6          1.71         -8.39        11.75 o
   1  16   6         96.57         89.52        21.83 o
   2  16   6        267.22        251.63        13.83 o
   3  16   6         74.40         71.25         9.51 o
   4  16   6         86.52         85.72         9.50 o
   5  16   6        191.18        209.52        12.66 o
   6  16   6        830.19        835.86        39.17 o
   7  16   6       1118.66       1084.06        28.09 o
   8  16   6          3.09          2.24         8.95 o
   9  16   6         33.48         22.39        11.19 o
  10  16   6        215.76        223.02        12.59 o
  11  16   6          1.38        -10.91         7.28 o
  12  16   6         38.08         28.74         6.22 o
  13  16   6         32.86         39.49         6.46 o
  14  16   6        237.45        216.06        10.30 o
  15  16   6         29.02         35.11         8.54 o
  16  16   6         67.03         77.53        10.36 o
  -2  17   6         18.93          0.00        11.19 o
  -1  17   6         16.96         12.58         8.28 o
   0  17   6          6.52         11.19        11.19 o
   1  17   6        281.51        296.64        20.71 o
   2  17   6          0.03         -3.48         7.49 o
   3  17   6        553.65        575.77        30.22 o
   4  17   6         65.09         64.51         9.50 o
   5  17   6        556.85        540.57        20.17 o
   6  17   6          8.89         13.43         7.49 o
   7  17   6          0.01         -1.12         8.95 o
   8  17   6        242.14        245.12        19.03 o
   9  17   6        552.57        561.87        29.10 o
  10  17   6        141.27        128.72        15.67 o
  11  17   6          0.54         -3.36         8.95 o
  12  17   6        256.34        266.78        11.84 o
  13  17   6         25.88         10.49         7.22 o
  14  17   6         38.64         15.83         6.22 o
  15  17   6         47.06         29.05         6.87 o
   0  18   6          3.67          2.95        10.63 o
   1  18   6        246.03        229.45        22.39 o
   2  18   6         41.03         55.67         9.50 o
   3  18   6        972.92        976.80        29.28 o
   4  18   6        565.83        603.77        41.97 o
   5  18   6          6.00         15.11         7.91 o
   6  18   6        413.03        425.86        29.66 o
   7  18   6        106.47        108.57        15.67 o
   8  18   6        432.07        521.58        29.10 o
   9  18   6         57.20         64.92        13.43 o
  10  18   6          3.79        -10.07        10.07 o
  11  18   6        113.30        113.05        15.67 o
  12  18   6          0.90          0.13         7.28 o
  13  18   6         38.22         54.49         9.87 o
   3  19   6        243.61        232.87        15.42 o
   4  19   6        769.12        636.79        25.74 o
   5  19   6         61.66         74.74        10.66 o
   6  19   6         58.53         40.29        13.43 o
   7  19   6         10.05         22.39        11.19 o
   8  19   6        460.19        440.99        27.98 o
   9  19   6          1.32          7.83        11.19 o
  10  19   6          2.06         -1.12        12.31 o
  11  19   6          6.59         20.15        12.31 o
  -7 -14   7          0.13         -4.08        12.31 o
  -6 -14   7        238.13        298.91        15.42 o
  -5 -14   7        627.15        625.85        21.75 o
  -4 -14   7         88.92         84.18         9.87 o
  -3 -14   7          0.43         -8.84         5.90 o
  -2 -14   7        207.75        278.50        14.63 o
  -1 -14   7          1.04         -9.23         6.16 o
   0 -14   7          6.65          7.83        11.19 o
   1 -14   7         18.33         10.63         7.91 o
   2 -14   7        132.31        168.99        13.45 o
   3 -14   7          7.03         -3.86        21.83 o
  -9 -13   7         25.75         40.99         6.87 o
  -8 -13   7         20.17         26.08         8.10 o
  -7 -13   7         99.59        100.26         8.40 o
  -6 -13   7        105.03         90.98         8.17 o
  -5 -13   7        105.30        118.97        15.11 o
  -4 -13   7        557.92        613.90        22.39 o
  -3 -13   7        715.46        701.96        34.14 o
  -2 -13   7        363.13        369.38        16.23 o
  -1 -13   7        326.84        332.34        25.74 o
   0 -13   7          4.51          8.13         5.27 o
   1 -13   7        305.82        311.18        16.21 o
   2 -13   7          0.03          0.88        15.11 o
   3 -13   7         30.86         19.03         8.71 o
   4 -13   7        143.10        113.33        15.11 o
   5 -13   7         31.28         26.18         9.08 o
 -10 -12   7         11.67          3.66         5.36 o
  -9 -12   7         76.85         78.05         7.31 o
  -8 -12   7         23.31         23.86         5.89 o
  -7 -12   7         36.75         42.31         6.22 o
  -6 -12   7         21.18          8.09         5.86 o
  -5 -12   7        513.79        500.00        14.64 o
  -4 -12   7        341.67        341.11        12.28 o
  -3 -12   7        262.60        262.13        13.43 o
  -2 -12   7        619.52        612.63        19.74 o
  -1 -12   7       1897.76       1886.27        49.81 o
   0 -12   7        229.20        236.10        10.30 o
   1 -12   7          6.58          5.28         4.89 o
   2 -12   7         38.60         17.91         7.12 o
   3 -12   7         62.52         46.78         8.71 o
   4 -12   7        336.12        287.86        15.42 o
   5 -12   7         49.94         47.67        12.87 o
   6 -12   7        179.86        164.65        12.66 o
   7 -12   7         12.11         -4.87         9.51 o
 -11 -11   7         13.83         17.27         5.51 o
 -10 -11   7         41.03         42.36         7.35 o
  -9 -11   7         90.82         78.65         8.51 o
  -8 -11   7          0.02         -1.18         4.27 o
  -7 -11   7        984.95        986.35        21.08 o
  -6 -11   7        149.73        162.27        10.02 o
  -5 -11   7        466.73        488.96        14.22 o
  -4 -11   7          2.35         -1.55         5.64 o
  -3 -11   7         95.77         98.04         7.31 o
  -2 -11   7        320.48        302.67        13.38 o
  -1 -11   7        273.01        278.21        10.68 o
   0 -11   7          0.00         -2.01         4.43 o
   1 -11   7         76.57         79.16         6.74 o
   2 -11   7       1499.91       1516.20        27.60 o
   3 -11   7          1.38          0.56         6.33 o
   4 -11   7         78.50         88.85         9.87 o
   5 -11   7          7.49         10.54        12.31 o
   6 -11   7         31.47         45.47         8.71 o
   7 -11   7          0.18         -9.51         7.12 o
   8 -11   7        306.33        341.51        17.41 o
   9 -11   7        398.23        433.58        20.17 o
 -12 -10   7         33.04         17.58         5.22 o
 -11 -10   7         77.97         69.22         7.69 o
 -10 -10   7         34.03         28.68         5.22 o
  -9 -10   7        133.33        156.35         8.12 o
  -8 -10   7        134.84        131.53         7.70 o
  -7 -10   7        107.80        122.76         8.36 o
  -6 -10   7        272.42        278.13        10.76 o
  -5 -10   7         21.19         17.46         4.48 o
  -4 -10   7         68.46         69.81         4.89 o
  -3 -10   7       1631.99       1652.81        22.89 o
  -2 -10   7         35.34         38.11         4.05 o
  -1 -10   7          6.70         10.79         4.20 o
   0 -10   7        729.80        739.02        16.91 o
   1 -10   7         85.51         85.38         6.59 o
   2 -10   7         93.12         82.88         6.24 o
   3 -10   7        610.15        646.37        24.06 o
   4 -10   7       1521.53       1613.12        47.01 o
   5 -10   7          0.84         -2.24         8.95 o
   6 -10   7        566.18        570.17        20.17 o
   7 -10   7         43.53         28.32         7.83 o
   8 -10   7         80.29         87.80        15.67 o
   9 -10   7         33.00         24.62         8.71 o
  10 -10   7          0.06          1.12        11.19 o
 -12  -9   7         89.30         98.47         5.72 o
 -11  -9   7         67.84         77.51         5.49 o
 -10  -9   7         92.10         97.64         6.79 o
  -9  -9   7         22.43         30.20         5.09 o
  -8  -9   7         93.22         87.36         6.40 o
  -7  -9   7        398.46        372.74        11.53 o
  -6  -9   7       1093.83       1070.40        20.89 o
  -5  -9   7         86.03         80.18         4.69 o
  -4  -9   7        433.81        400.28        10.00 o
  -3  -9   7         80.18         80.47         4.98 o
  -2  -9   7        134.00        109.93         4.89 o
  -1  -9   7        174.72        187.66         5.99 o
   0  -9   7         38.84         43.09         3.81 o
   1  -9   7         52.95         53.26         5.43 o
   2  -9   7       1596.13       1540.93        26.57 o
   3  -9   7         22.10         28.11         4.89 o
   4  -9   7        132.77        134.04        10.29 o
   5  -9   7          4.87         -1.12         8.95 o
   6  -9   7         18.26         19.36         6.69 o
   7  -9   7        303.31        282.98        14.63 o
   8  -9   7         99.40         73.41         9.08 o
   9  -9   7          3.74         -8.95         7.12 o
  10  -9   7          0.75          6.07        12.31 o
  11  -9   7         84.66         76.34        10.66 o
 -13  -8   7         61.16         63.33         5.73 o
 -12  -8   7        797.32        854.93        21.16 o
 -11  -8   7        361.63        366.39         9.43 o
 -10  -8   7         45.79         38.86         4.34 o
  -9  -8   7          1.82         -2.72         4.36 o
  -8  -8   7         21.30         26.08         3.93 o
  -7  -8   7        707.38        686.61        12.97 o
  -6  -8   7        997.71        943.80        16.07 o
  -5  -8   7        754.02        712.00        11.10 o
  -4  -8   7        448.36        445.04         9.78 o
  -3  -8   7          6.29          4.11         3.09 o
  -2  -8   7        300.25        276.70         6.74 o
  -1  -8   7          0.40         -3.67         2.46 o
   0  -8   7        356.94        359.53         7.71 o
   1  -8   7         22.99         23.44         2.97 o
   2  -8   7        241.43        240.41         6.99 o
   3  -8   7        616.45        569.46        13.17 o
   4  -8   7       1716.10       1794.20        29.26 o
   5  -8   7         13.18          8.88         5.90 o
   6  -8   7        212.06        184.48        11.46 o
   7  -8   7         76.62         78.95         9.51 o
   8  -8   7         10.55          6.72         6.69 o
   9  -8   7       1660.43       1628.66        30.77 o
  10  -8   7        306.08        310.13        36.38 o
  11  -8   7          3.29          1.41         7.49 o
  12  -8   7         13.48          2.24         6.99 o
 -13  -7   7          9.70         12.16         3.88 o
 -12  -7   7        195.97        180.76         7.73 o
 -11  -7   7         19.81         20.78         3.70 o
 -10  -7   7        104.15        130.73        12.28 o
  -9  -7   7         82.85         84.88         7.43 o
  -8  -7   7         60.27         67.06         4.51 o
  -7  -7   7        223.51        221.14         7.12 o
  -6  -7   7          0.54          0.72         2.67 o
  -5  -7   7        669.15        729.88        10.79 o
  -4  -7   7       2081.44       2097.84        23.66 o
  -3  -7   7         54.28         52.61         3.31 o
  -2  -7   7       2328.21       2348.04        23.84 o
  -1  -7   7        399.33        362.84         8.09 o
   0  -7   7       1076.30        999.42        14.52 o
   1  -7   7       1191.69       1139.93        14.99 o
   2  -7   7         48.75         54.30         4.00 o
   3  -7   7       1735.90       1800.94        23.34 o
   4  -7   7        220.94        206.18         6.11 o
   5  -7   7        695.04        619.52        18.99 o
   6  -7   7          1.27          0.56         5.54 o
   7  -7   7        131.81        156.04        25.18 o
   8  -7   7        880.86        836.50        23.34 o
   9  -7   7        331.52        291.07        11.98 o
  10  -7   7          6.13         -8.39         6.33 o
  11  -7   7        974.14       1013.44        28.88 o
  12  -7   7          0.02         -7.90         6.69 o
  13  -7   7         40.35         29.66         8.71 o
 -13  -6   7          0.52         -6.54         5.76 o
 -12  -6   7        125.84        129.47         6.48 o
 -11  -6   7          2.83          1.64         2.99 o
 -10  -6   7        357.56        327.92         9.37 o
  -9  -6   7        186.62        161.60         5.91 o
  -8  -6   7        389.72        355.60         8.40 o
  -7  -6   7          7.70          6.05         3.04 o
  -6  -6   7         35.72         45.55         3.02 o
  -5  -6   7        780.29        789.37        11.01 o
  -4  -6   7          4.68          6.35         2.72 o
  -3  -6   7         29.18         24.85         2.51 o
  -2  -6   7          5.93          5.46         2.21 o
  -1  -6   7         44.47         33.38         2.66 o
   0  -6   7          4.38          0.67         2.00 o
   1  -6   7        106.66        120.19         3.99 o
   2  -6   7       1750.82       1899.71        21.61 o
   3  -6   7        110.60         94.18         5.59 o
   4  -6   7        243.16        243.03         6.73 o
   5  -6   7       1414.24       1321.51        16.46 o
   6  -6   7        249.01        228.63         8.10 o
   7  -6   7         78.07         74.14         6.46 o
   8  -6   7          1.69          2.61         4.52 o
   9  -6   7        744.28        796.50        22.95 o
  10  -6   7         50.97         45.92         7.91 o
  11  -6   7         85.89         85.06         9.50 o
  12  -6   7         27.71         25.74         7.91 o
  13  -6   7         11.85         11.19         7.49 o
  14  -6   7         20.65         13.43        11.19 o
 -14  -5   7         28.19         30.57         8.39 o
 -13  -5   7        174.49        191.17         7.86 o
 -12  -5   7        102.91        100.30         5.12 o
 -11  -5   7        284.30        264.85        10.22 o
 -10  -5   7          2.30          2.50         2.77 o
  -9  -5   7        120.05         98.57         4.40 o
  -8  -5   7       1922.32       1877.76        25.09 o
  -7  -5   7        613.15        623.27         9.93 o
  -6  -5   7        119.79        121.00         4.36 o
  -5  -5   7        587.91        599.80         8.97 o
  -4  -5   7          6.18          2.61         2.28 o
  -3  -5   7        239.16        246.40         5.06 o
  -2  -5   7        874.83        874.23        10.68 o
  -1  -5   7         36.73         27.73         2.39 o
   0  -5   7          3.02          1.50         2.08 o
   1  -5   7        426.48        388.74         7.05 o
   2  -5   7       2251.31       2206.11        20.63 o
   3  -5   7          0.03          2.22         1.48 o
   4  -5   7          0.52         -1.20         2.00 o
   5  -5   7        551.04        563.06        10.60 o
   6  -5   7        681.55        673.57        13.27 o
   7  -5   7         58.76         59.26         4.50 o
   8  -5   7       3848.63       3895.68        57.07 o
   9  -5   7         49.58         41.94         6.98 o
  10  -5   7         13.25          4.89         4.17 o
  11  -5   7          2.88          6.34         5.17 o
  12  -5   7          0.23          3.80         5.27 o
  13  -5   7          1.31         -2.43         9.54 o
  14  -5   7          0.09         -2.63         6.72 o
  15  -5   7        189.01        213.95        10.83 o
 -14  -4   7          6.70          1.12         4.48 o
 -13  -4   7         20.53         25.12         5.04 o
 -12  -4   7         24.71         24.19         3.68 o
 -11  -4   7         38.67         37.62         3.23 o
 -10  -4   7        495.11        477.00         9.02 o
  -9  -4   7        564.42        532.82         9.69 o
  -8  -4   7         27.47         14.91         2.99 o
  -7  -4   7        682.62        613.78         9.60 o
  -6  -4   7       3837.80       3772.72        40.81 o
  -5  -4   7        189.57        192.41         5.26 o
  -4  -4   7       1693.95       1661.54        18.33 o
  -3  -4   7        172.03        214.93         4.57 o
  -2  -4   7       1149.77       1108.57        12.43 o
  -1  -4   7          4.33          3.46         1.84 o
   0  -4   7       2191.31       2103.92        20.82 o
   1  -4   7        740.37        704.12         9.07 o
   2  -4   7         90.45         81.47         2.83 o
   3  -4   7         71.43         80.49         3.26 o
   4  -4   7          0.32          3.90         1.86 o
   5  -4   7        241.72        248.07         4.83 o
   6  -4   7        295.47        288.91         7.30 o
   7  -4   7        586.81        536.07        10.39 o
   8  -4   7       1801.27       1661.12        22.27 o
   9  -4   7        525.96        483.32        11.30 o
  10  -4   7        168.36        162.18         6.91 o
  11  -4   7        291.35        252.61        10.54 o
  12  -4   7          1.17          0.15         7.09 o
  13  -4   7        113.12        117.97         8.55 o
  14  -4   7         10.95          5.32         4.54 o
  15  -4   7          7.74          4.91         4.70 o
 -14  -3   7         34.81         37.90         3.96 o
 -13  -3   7          1.28         12.44         3.50 o
 -12  -3   7        134.66        112.56         5.90 o
 -11  -3   7          2.30         -0.22         2.95 o
 -10  -3   7         47.67         43.19         3.08 o
  -9  -3   7        918.82        906.54        13.75 o
  -8  -3   7       2229.05       2038.03        26.01 o
  -7  -3   7        125.72        123.90         4.31 o
  -6  -3   7        507.05        505.89         7.45 o
  -5  -3   7       1739.56       1711.67        20.17 o
  -4  -3   7        369.34        361.02         6.77 o
  -3  -3   7        171.74        170.51         3.89 o
  -2  -3   7        639.28        627.20         8.07 o
  -1  -3   7        256.20        221.54         4.64 o
   0  -3   7        239.03        247.39         4.79 o
   1  -3   7         75.43        130.28         3.64 o
   2  -3   7        353.38        396.61         5.77 o
   3  -3   7        186.81        156.13         5.34 o
   4  -3   7        194.79        143.69         3.68 o
   5  -3   7       1440.10       1380.29        16.57 o
   6  -3   7         90.16         87.32         3.52 o
   7  -3   7       1027.78        976.47        13.30 o
   8  -3   7         58.96         55.89         3.57 o
   9  -3   7        363.81        307.65         7.36 o
  10  -3   7        304.18        301.03         7.37 o
  11  -3   7         19.37          8.67         3.92 o
  12  -3   7          8.26         11.06         5.09 o
  13  -3   7        286.20        284.71        10.78 o
  14  -3   7        326.50        352.14        13.41 o
  15  -3   7         47.06         47.50         8.56 o
  16  -3   7         20.77         11.57         4.87 o
 -14  -2   7          3.17          2.80         3.96 o
 -13  -2   7         31.25         23.07         3.96 o
 -12  -2   7         44.29         55.86         5.04 o
 -11  -2   7         96.64         84.15         3.88 o
 -10  -2   7        451.84        453.58         9.25 o
  -9  -2   7         91.30         80.88         3.88 o
  -8  -2   7        111.80        106.60         4.25 o
  -7  -2   7         86.33         64.19         3.32 o
  -6  -2   7        978.83        998.85        13.60 o
  -5  -2   7          1.60          5.60         1.89 o
  -4  -2   7        136.04        143.93         3.92 o
  -3  -2   7        218.81        221.65         5.59 o
  -2  -2   7        145.72        172.58         3.86 o
  -1  -2   7       1349.37       1281.10        13.34 o
   0  -2   7       2623.99       2878.82        26.80 o
   1  -2   7        476.12        495.90         6.37 o
   2  -2   7          9.15          8.20         1.54 o
   3  -2   7       3782.99       3979.59        38.99 o
   4  -2   7        876.68        845.01        21.27 o
   5  -2   7        524.64        616.19         9.34 o
   6  -2   7        206.45        224.54         5.13 o
   7  -2   7        259.24        305.36         6.54 o
   8  -2   7       1897.81       1792.58        20.61 o
   9  -2   7        892.79        943.27        12.18 o
  10  -2   7        823.71        779.79        11.84 o
  11  -2   7        162.81        150.40         5.98 o
  12  -2   7        217.51        213.89         8.02 o
  13  -2   7          1.82          0.97         3.52 o
  14  -2   7         47.18         45.83         5.21 o
  15  -2   7         32.73         28.60         4.63 o
  16  -2   7          0.00         -6.14         4.10 o
  17  -2   7         70.68         81.65         6.26 o
 -14  -1   7         14.02         16.33         5.60 o
 -13  -1   7        131.84        128.83         7.28 o
 -12  -1   7        234.12        219.06         7.91 o
 -11  -1   7        276.02        256.05         6.87 o
 -10  -1   7        258.87        252.95        11.34 o
  -9  -1   7         76.17         48.93         3.41 o
  -8  -1   7         57.93         44.45         2.91 o
  -7  -1   7        187.79        175.47         4.88 o
  -6  -1   7        114.95        125.39         3.67 o
  -5  -1   7         10.52         20.95         2.06 o
  -4  -1   7          1.52          3.55         1.67 o
  -3  -1   7       2105.54       2129.98        19.97 o
  -2  -1   7         83.91        115.76         3.31 o
  -1  -1   7        682.58        701.31         8.44 o
   0  -1   7       3633.90       3758.46        33.81 o
   1  -1   7       5071.67       5522.42        48.73 o
   2  -1   7       1091.78       1062.70        11.65 o
   3  -1   7      12273.19      12894.33       119.34 o
   4  -1   7        105.65        100.11         4.41 o
   5  -1   7       3104.88       3066.19        30.98 o
   6  -1   7        193.64        185.57         4.40 o
   7  -1   7        703.59        657.89        11.26 o
   8  -1   7         39.12         39.65         2.87 o
   9  -1   7        453.02        440.63         7.34 o
  10  -1   7         84.03         87.15         3.43 o
  11  -1   7        207.33        202.55         5.40 o
  12  -1   7        935.00        850.05        19.69 o
  13  -1   7         35.58         27.23         3.75 o
  14  -1   7         41.03         28.50         4.98 o
  15  -1   7         67.92         57.08         5.34 o
  16  -1   7         43.07         43.31         5.49 o
  17  -1   7         12.06          3.15         4.19 o
 -14   0   7          7.76          0.45         3.73 o
 -13   0   7         73.59         82.00         5.46 o
 -12   0   7         14.11          8.37         3.68 o
 -11   0   7         55.68         45.54         5.17 o
 -10   0   7         97.17         92.11         4.94 o
  -9   0   7         12.17          2.88         2.48 o
  -8   0   7          9.85          8.48         2.42 o
  -7   0   7        276.45        311.73         6.10 o
  -6   0   7        383.88        392.58         6.51 o
  -5   0   7        590.29        483.36         7.30 o
  -4   0   7          1.89          3.57         1.86 o
  -3   0   7        145.76        107.19         3.11 o
  -2   0   7         92.63        103.55         3.11 o
  -1   0   7      13053.37      13803.20       125.59 o
   0   0   7          1.11          2.65         1.72 o
   1   0   7       1404.84       1561.06        14.57 o
   2   0   7       2826.77       2997.13        25.70 o
   3   0   7       1930.63       2190.19        21.00 o
   4   0   7        155.62        156.98         4.34 o
   5   0   7       6200.22       6568.72        61.96 o
   6   0   7        132.24        133.80         3.72 o
   7   0   7        666.69        677.97         8.80 o
   8   0   7        295.47        278.50         5.47 o
   9   0   7         78.38         59.54         2.79 o
  10   0   7        124.00        148.53         4.08 o
  11   0   7        327.06        306.63         6.19 o
  12   0   7         29.21         33.10         2.93 o
  13   0   7        112.40         85.86         4.27 o
  14   0   7        242.54        254.75         7.32 o
  15   0   7        195.66        151.62         8.08 o
  16   0   7         14.28         14.12         4.26 o
  17   0   7         52.95         46.26         7.92 o
  18   0   7        262.34        283.18        13.19 o
 -14   1   7        130.41        130.23         6.91 o
 -13   1   7          9.51          6.41         5.20 o
 -12   1   7        133.75        148.42         5.84 o
 -11   1   7          0.11         -2.85         4.85 o
 -10   1   7        117.30         96.23         5.98 o
  -9   1   7          9.65          9.23         3.07 o
  -8   1   7          2.28         -3.38         2.25 o
  -7   1   7        546.21        576.65         8.08 o
  -6   1   7         76.10         67.81         3.68 o
  -5   1   7         27.20         16.85         2.08 o
  -4   1   7         53.57         64.55         2.88 o
  -3   1   7       1452.30       1502.48        15.89 o
  -2   1   7         18.20          8.31         1.72 o
  -1   1   7         25.11         14.69         1.89 o
   0   1   7       4778.83       5270.30        49.63 o
   1   1   7       7187.16       7975.39        68.20 o
   2   1   7       2081.33       2367.39        22.17 o
   3   1   7       6627.13       7037.22        61.11 o
   4   1   7         42.29         72.40         2.59 o
   5   1   7        124.01        142.42         3.74 o
   6   1   7          3.89          8.03         1.62 o
   7   1   7        114.59        104.33         3.18 o
   8   1   7        950.12        955.58        10.37 o
   9   1   7        369.93        345.10         5.68 o
  10   1   7        528.93        513.69         9.72 o
  11   1   7          0.22          0.08         2.21 o
  12   1   7       2719.17       2577.33        25.65 o
  13   1   7        346.19        305.31         6.23 o
  14   1   7         23.44         10.97         2.55 o
  15   1   7         57.31         72.95         4.91 o
  16   1   7        308.05        371.07         9.62 o
  17   1   7         11.43          9.26         3.82 o
  18   1   7        553.39        673.71        25.57 o
 -13   2   7          2.27         -6.29         4.20 o
 -12   2   7         14.57         19.22         3.72 o
 -11   2   7          6.58          2.50         3.13 o
 -10   2   7        141.56        145.82         5.91 o
  -9   2   7          1.63         -3.82         3.39 o
  -8   2   7         86.65         80.81         3.70 o
  -7   2   7         54.52         54.40         3.24 o
  -6   2   7          1.35          2.16         2.57 o
  -5   2   7          1.70         -2.05         1.83 o
  -4   2   7       2017.76       1951.86        26.17 o
  -3   2   7        504.33        588.69         9.07 o
  -2   2   7        119.29        121.54         3.26 o
  -1   2   7         58.48         79.17         2.74 o
   0   2   7        789.08        785.93         9.09 o
   1   2   7       1770.78       1610.65        14.73 o
   2   2   7       1331.73       1424.26        14.32 o
   3   2   7        573.48        668.04        13.68 o
   4   2   7        492.95        609.10         8.21 o
   5   2   7         95.52        126.60         3.47 o
   6   2   7          4.47          6.30         1.58 o
   7   2   7         23.43          3.52         1.69 o
   8   2   7        446.39        435.43         5.45 o
   9   2   7        334.58        306.77         4.57 o
  10   2   7        212.96        179.95         3.54 o
  11   2   7        110.10        128.15         3.35 o
  12   2   7         26.30         21.14         2.55 o
  13   2   7          5.50          2.38         2.19 o
  14   2   7        194.08        205.56         5.34 o
  15   2   7        181.01        191.65         6.24 o
  16   2   7          3.87          4.60         5.01 o
  17   2   7         52.20         53.35         6.40 o
  18   2   7          3.12         -1.48         4.92 o
 -13   3   7         55.41         70.54         8.72 o
 -12   3   7        415.38        455.98        10.83 o
 -11   3   7        100.38        110.95         5.49 o
 -10   3   7        183.09        229.03         7.19 o
  -9   3   7         40.34         52.58         4.36 o
  -8   3   7        386.08        399.58         7.85 o
  -7   3   7        673.88        634.81        10.04 o
  -6   3   7       2794.31       2740.86        25.58 o
  -5   3   7          0.70         -1.54         1.80 o
  -4   3   7          3.57         10.43         1.73 o
  -3   3   7         16.36         28.79         1.90 o
  -2   3   7        120.06        148.07         3.66 o
  -1   3   7        341.36        274.82         4.94 o
   0   3   7        643.70        565.69         9.50 o
   1   3   7        739.77        836.41         9.42 o
   2   3   7        549.99        560.88         7.45 o
   3   3   7         95.07         31.53         2.51 o
   4   3   7        633.14        599.18         8.13 o
   5   3   7        208.25        227.42         5.06 o
   6   3   7        388.55        296.67         5.40 o
   7   3   7        733.32        724.79         8.63 o
   8   3   7        591.51        646.90         8.16 o
   9   3   7          9.91         21.77         3.05 o
  10   3   7          0.22         -0.82         1.54 o
  11   3   7          0.76         -0.91         1.73 o
  12   3   7          9.98          4.35         1.96 o
  13   3   7       1364.51       1278.57        15.48 o
  14   3   7        211.65        234.99         5.87 o
  15   3   7        413.36        371.52         7.98 o
  16   3   7         15.66         11.79         2.92 o
  17   3   7         92.65        104.35         7.20 o
  18   3   7         37.66         57.93         7.59 o
 -13   4   7        227.44        234.99        10.23 o
 -12   4   7        129.46        146.67         6.62 o
 -11   4   7         21.75         22.50         4.27 o
 -10   4   7          0.75         -1.01         3.29 o
  -9   4   7        103.48         91.62         4.99 o
  -8   4   7         20.91         22.06         3.14 o
  -7   4   7        439.46        455.66         8.46 o
  -6   4   7         64.62         64.24         3.84 o
  -5   4   7        222.47        252.78         5.62 o
  -4   4   7        430.39        450.08         6.15 o
  -3   4   7       1641.06       1713.70        15.82 o
  -2   4   7         32.08         66.48         2.46 o
  -1   4   7         58.62         82.81         2.70 o
   0   4   7        935.92        846.13        10.20 o
   1   4   7       1269.11       1198.72        13.40 o
   2   4   7        251.84        269.58         5.15 o
   3   4   7          8.56          2.63         1.63 o
   4   4   7       6563.11       6438.40        65.67 o
   5   4   7       4571.91       4672.07        41.26 o
   6   4   7         72.16         83.45         2.87 o
   7   4   7        492.32        433.84         6.09 o
   8   4   7         94.77         48.83         2.33 o
   9   4   7         42.63         25.77         2.12 o
  10   4   7        851.41        857.15         9.84 o
  11   4   7       2024.30       1905.37        18.93 o
  12   4   7        249.16        243.73         4.95 o
  13   4   7       1259.29       1253.11        13.71 o
  14   4   7         22.67         15.53         2.75 o
  15   4   7        124.84        110.73         4.49 o
  16   4   7          0.22          1.12         2.80 o
  17   4   7        197.50        226.84         9.71 o
  18   4   7          8.58          6.59         5.57 o
  19   4   7         10.69         12.75         5.32 o
 -12   5   7         72.78         99.43         7.20 o
 -11   5   7         37.11         19.30         5.17 o
 -10   5   7          5.48         -2.84         3.61 o
  -9   5   7        160.72        162.02         6.53 o
  -8   5   7        198.39        164.21         5.57 o
  -7   5   7         24.74         13.66         5.62 o
  -6   5   7        630.07        620.00        10.39 o
  -5   5   7        212.79        182.26         4.89 o
  -4   5   7        133.68        148.18         3.72 o
  -3   5   7        559.78        575.58         7.15 o
  -2   5   7        531.69        478.87         6.32 o
  -1   5   7        889.34       1053.01        11.59 o
   0   5   7        870.07       1022.76        11.23 o
   1   5   7        232.12        288.26         4.94 o
   2   5   7         20.61         14.66         1.95 o
   3   5   7       1265.39       1207.41        15.02 o
   4   5   7        175.21        151.64         4.75 o
   5   5   7         79.39        121.74         3.66 o
   6   5   7       1392.06       1452.60        15.66 o
   7   5   7         16.09         19.46         1.90 o
   8   5   7         13.87          6.08         1.69 o
   9   5   7         96.20         93.57         2.96 o
  10   5   7        401.28        419.95         5.86 o
  11   5   7        419.29        365.19         5.90 o
  12   5   7        619.85        609.19         8.18 o
  13   5   7        125.83        103.13         3.43 o
  14   5   7        533.12        482.80         7.28 o
  15   5   7        114.48        105.84         4.65 o
  16   5   7         18.80         20.17         3.86 o
  17   5   7        570.01        580.55        12.30 o
  18   5   7         45.17         48.66         5.73 o
  19   5   7        271.05        323.01        18.05 o
 -12   6   7          0.22         -2.14         4.92 o
 -11   6   7        298.77        293.44        11.19 o
 -10   6   7          7.98         11.78         4.71 o
  -9   6   7          8.13          8.21         4.52 o
  -8   6   7         92.64         73.57         4.50 o
  -7   6   7        951.73        868.08        13.40 o
  -6   6   7         78.86         78.72         4.28 o
  -5   6   7       1042.36        986.06        14.30 o
  -4   6   7         24.04         17.61         2.33 o
  -3   6   7          2.44          3.13         2.00 o
  -2   6   7        390.26        362.20         5.57 o
  -1   6   7       3404.24       3403.14        29.16 o
   0   6   7        294.94        326.02         6.01 o
   1   6   7       2234.16       2382.35        22.71 o
   2   6   7        378.31        422.63         8.94 o
   3   6   7       1473.62       1480.13        14.88 o
   4   6   7       2104.92       2075.62        21.69 o
   5   6   7          0.34         -0.85         1.36 o
   6   6   7        104.97        138.08         4.65 o
   7   6   7        622.45        639.69         8.51 o
   8   6   7       2789.60       2898.00        26.80 o
   9   6   7        137.30        151.71         3.92 o
  10   6   7        858.54        847.12         9.95 o
  11   6   7        107.20        132.72         3.92 o
  12   6   7       1509.36       1479.63        15.57 o
  13   6   7         38.15         23.11         2.39 o
  14   6   7        788.28        770.83         9.77 o
  15   6   7        173.73        166.77         5.55 o
  16   6   7          0.79          1.95         3.29 o
  17   6   7        520.09        519.12        11.32 o
  18   6   7        251.05        237.43        15.34 o
  19   6   7         25.70         28.66         5.32 o
 -11   7   7          0.39          2.98         5.17 o
 -10   7   7          0.00          1.42         4.92 o
  -9   7   7        508.15        480.39        13.78 o
  -8   7   7        193.98        174.68         8.40 o
  -7   7   7       1900.86       1883.89        27.13 o
  -6   7   7        118.33        113.26         5.09 o
  -5   7   7       1136.08       1101.81        15.80 o
  -4   7   7        229.48        218.73         5.64 o
  -3   7   7        135.29        116.94         3.72 o
  -2   7   7       1610.15       1728.40        19.23 o
  -1   7   7       1844.23       1992.02        28.70 o
   0   7   7         27.65         34.47         2.38 o
   1   7   7       1747.84       1759.63        36.27 o
   2   7   7         24.44          3.82         1.69 o
   3   7   7          1.54          0.19         1.83 o
   4   7   7        179.20        141.64         4.25 o
   5   7   7         92.25         86.38         4.58 o
   6   7   7       2548.00       2536.36        23.82 o
   7   7   7       1759.67       2026.19        19.65 o
   8   7   7       2701.71       2581.74        24.39 o
   9   7   7          0.07          2.42         1.70 o
  10   7   7       2103.43       2234.38        20.25 o
  11   7   7        343.01        368.25         5.77 o
  12   7   7        779.53        756.00        10.30 o
  13   7   7        229.07        230.44         4.69 o
  14   7   7         31.00         31.95         2.94 o
  15   7   7         10.64          3.78         2.83 o
  16   7   7        614.92        594.03        10.54 o
  17   7   7         23.42         12.49         3.77 o
  18   7   7        140.51        151.91         8.40 o
  19   7   7          1.41         -3.70         4.43 o
 -11   8   7          1.44         -1.49         5.17 o
 -10   8   7          0.01         -7.07         4.71 o
  -9   8   7          0.48          2.09         5.58 o
  -8   8   7        192.34        189.09        20.07 o
  -7   8   7        315.04        335.77        10.95 o
  -6   8   7        841.14        825.90        15.23 o
  -5   8   7         26.85         37.55         4.32 o
  -4   8   7        136.16        139.38         4.92 o
  -3   8   7        172.39        163.38         4.92 o
  -2   8   7        690.06        701.70        10.34 o
  -1   8   7        395.95        433.44         7.33 o
   0   8   7         95.56         67.11         3.16 o
   1   8   7        222.35        217.07         5.79 o
   2   8   7        940.36       1028.57        15.21 o
   3   8   7       1132.97       1163.59        14.31 o
   4   8   7       2432.95       2334.96        30.39 o
   5   8   7        284.16        327.75         5.78 o
   6   8   7        409.91        423.83         6.18 o
   7   8   7        290.52        255.45         5.04 o
   8   8   7        333.92        370.04         5.99 o
   9   8   7        536.03        594.10         7.99 o
  10   8   7       1751.47       1869.66        18.77 o
  11   8   7        537.37        486.10         7.24 o
  12   8   7        498.36        510.47         7.67 o
  13   8   7        112.46        110.51         3.79 o
  14   8   7        227.82        224.87         5.91 o
  15   8   7          5.73          2.58         2.95 o
  16   8   7        235.84        239.57         6.84 o
  17   8   7          3.34          3.00         3.14 o
  18   8   7        230.29        243.35         8.32 o
  19   8   7        208.49        212.12        14.38 o
 -10   9   7         26.91         46.80        14.20 o
  -9   9   7        125.67        133.95         8.62 o
  -8   9   7         27.93         39.29         7.36 o
  -7   9   7        157.49        187.87         8.60 o
  -6   9   7        341.70        341.41        11.40 o
  -5   9   7        688.58        723.20        16.13 o
  -4   9   7        677.12        638.33        18.26 o
  -3   9   7        708.33        678.11        12.07 o
  -2   9   7        338.71        332.21         7.61 o
  -1   9   7        275.15        269.92         6.21 o
   0   9   7         29.12         39.99         2.74 o
   1   9   7        647.09        655.14         9.15 o
   2   9   7        166.24        145.66         8.56 o
   3   9   7       2246.74       2189.49        28.19 o
   4   9   7        131.97        128.30         4.77 o
   5   9   7       1154.90       1181.79        14.52 o
   6   9   7        243.79        250.72         6.10 o
   7   9   7        575.61        610.19        10.11 o
   8   9   7         25.03         18.55         2.19 o
   9   9   7          2.20         -1.98         1.94 o
  10   9   7       1217.61       1286.41        15.12 o
  11   9   7        803.58        841.15        12.60 o
  12   9   7        392.63        377.23         6.82 o
  13   9   7         11.00          7.12         2.48 o
  14   9   7         31.12         22.70         3.02 o
  15   9   7         69.35         63.47         4.18 o
  16   9   7        151.36        130.50         5.26 o
  17   9   7          0.76          1.66         3.18 o
  18   9   7         61.67         61.15         4.76 o
  19   9   7          5.35          4.61         4.85 o
 -10  10   7         32.46         33.54         6.87 o
  -9  10   7         28.38         44.48        14.18 o
  -8  10   7         14.79         14.65         5.27 o
  -7  10   7       1175.04       1258.01        24.75 o
  -6  10   7        237.57        224.29         9.65 o
  -5  10   7        190.67        218.87         9.35 o
  -4  10   7          6.31          3.36         3.94 o
  -3  10   7        374.49        376.16         9.54 o
  -2  10   7        178.51        172.61         5.80 o
  -1  10   7          0.56         -0.20         2.54 o
   0  10   7        209.15        197.39         5.35 o
   1  10   7        722.45        683.96         9.79 o
   2  10   7       1137.84       1198.25        19.02 o
   3  10   7        365.00        356.68         7.88 o
   4  10   7        266.16        268.57         9.40 o
   5  10   7          0.04         -1.19         3.60 o
   6  10   7        432.85        475.52         9.10 o
   7  10   7         56.27         73.49         4.09 o
   8  10   7        698.31        718.38        11.50 o
   9  10   7        352.60        323.99         7.30 o
  10  10   7         11.18         13.33         2.54 o
  11  10   7         59.40         52.47         3.78 o
  12  10   7        398.54        405.79         8.30 o
  13  10   7        778.35        727.49        10.88 o
  14  10   7        854.62        815.47        16.74 o
  15  10   7          5.81          1.15         2.95 o
  16  10   7        305.18        351.20         8.58 o
  17  10   7        341.12        333.34         8.55 o
  18  10   7          3.29         -1.12         3.56 o
  19  10   7          0.75         -2.07         3.77 o
  -9  11   7         18.89         27.49         6.40 o
  -8  11   7          2.20          1.36         7.97 o
  -7  11   7        178.90        176.16        16.78 o
  -6  11   7         39.33         24.27         5.57 o
  -5  11   7        267.57        317.04        11.33 o
  -4  11   7        182.34        167.99         8.46 o
  -3  11   7        537.14        528.98        11.60 o
  -2  11   7        691.71        683.09        12.95 o
  -1  11   7        172.42        145.99         5.35 o
   0  11   7         30.22         24.87         2.94 o
   1  11   7         22.49         18.05         2.47 o
   2  11   7        118.63        139.41         6.11 o
   3  11   7        341.79        342.94         7.59 o
   4  11   7        168.80        154.48         5.60 o
   5  11   7       1698.32       1681.77        24.60 o
   6  11   7        134.75        144.55         5.39 o
   7  11   7        194.15        180.02         6.19 o
   8  11   7        490.31        485.44         9.49 o
   9  11   7        176.12        175.16         6.07 o
  10  11   7        188.57        191.41         6.98 o
  11  11   7       1724.60       1625.17        23.77 o
  12  11   7         16.80         18.30         3.28 o
  13  11   7         14.63         17.99         2.99 o
  14  11   7        197.01        215.68         6.69 o
  15  11   7        263.76        226.36         6.90 o
  16  11   7         46.54         52.54         4.73 o
  17  11   7          4.94          4.80         4.04 o
  18  11   7        121.88        124.49         6.74 o
  19  11   7        101.59         87.86         5.96 o
  -8  12   7          0.24          0.00        11.19 o
  -7  12   7        219.39        232.81        20.15 o
  -6  12   7          4.42         -3.36        10.07 o
  -5  12   7        339.04        323.47        22.39 o
  -4  12   7         74.98         82.83        13.43 o
  -3  12   7         27.58         17.05         6.69 o
  -2  12   7        766.58        735.38        64.36 o
  -1  12   7        419.80        390.29        30.22 o
   0  12   7          3.84          7.76         5.90 o
   1  12   7         27.62         19.92         4.85 o
   2  12   7        913.43        854.96        16.20 o
   3  12   7         11.71         10.00         4.17 o
   4  12   7       1977.41       1984.13        25.88 o
   5  12   7       1461.68       1439.22        30.90 o
   6  12   7        100.92         97.03         5.55 o
   7  12   7        162.47        185.51         8.89 o
   8  12   7        119.06         95.35         5.44 o
   9  12   7         17.10         10.59         6.46 o
  10  12   7        219.60        230.93        11.79 o
  11  12   7         54.51         44.38         7.56 o
  12  12   7        145.70        136.74         7.31 o
  13  12   7        255.18        236.57         9.42 o
  14  12   7        598.64        648.87        14.29 o
  15  12   7        186.52        215.19        11.15 o
  16  12   7         16.26         21.56         4.32 o
  17  12   7        237.89        234.33        10.82 o
  18  12   7        344.03        361.11        10.59 o
  -7  13   7         29.15         22.39        12.31 o
  -6  13   7         56.30         62.68        15.67 o
  -5  13   7         50.63         45.89        12.31 o
  -4  13   7          3.29        -13.43         8.95 o
  -3  13   7          0.20          1.12        10.07 o
  -2  13   7       1772.83       1774.67        48.13 o
  -1  13   7          6.51          7.04         6.69 o
   0  13   7        386.91        390.59        15.77 o
   1  13   7         91.95        110.04         9.08 o
   2  13   7        405.16        392.37        15.04 o
   3  13   7         95.00         91.22         8.71 o
   4  13   7        484.73        502.06        12.43 o
   5  13   7         63.14         62.43         4.89 o
   6  13   7          0.91         -0.56         3.92 o
   7  13   7         74.94         60.52         5.33 o
   8  13   7       1482.04       1549.87        23.74 o
   9  13   7        121.43        144.28         6.53 o
  10  13   7         28.04         32.95         5.17 o
  11  13   7         74.06         63.62        10.33 o
  12  13   7        106.87        107.39         8.71 o
  13  13   7         52.98         45.17         5.74 o
  14  13   7        138.37        155.32         8.17 o
  15  13   7          5.99         -3.99         4.71 o
  16  13   7        746.74        836.34        18.68 o
  17  13   7         69.65         52.71         6.17 o
  18  13   7        113.24        118.08         7.78 o
  -6  14   7         24.18         22.39        13.43 o
  -5  14   7         15.24         19.03        12.31 o
  -4  14   7          6.82         10.07        11.19 o
  -3  14   7        100.27         63.80        13.43 o
  -2  14   7        298.45        279.06        14.63 o
  -1  14   7         76.52         78.69        11.19 o
   0  14   7        842.90        913.19        25.29 o
   1  14   7         63.32         66.21         8.71 o
   2  14   7          0.03          0.82         5.90 o
   3  14   7         66.32         55.61        10.07 o
   4  14   7         76.20         56.68         8.39 o
   5  14   7        416.52        441.96        17.91 o
   6  14   7        200.17        214.68        11.46 o
   7  14   7        163.89        139.49         7.75 o
   8  14   7        300.33        289.21         9.22 o
   9  14   7        732.20        701.38        17.01 o
  10  14   7         19.21          4.87         4.71 o
  11  14   7        175.30        183.57         8.60 o
  12  14   7         62.01         66.60         7.91 o
  13  14   7         30.65         15.87         5.09 o
  14  14   7         33.08         44.33         5.82 o
  15  14   7        115.01        106.33         9.50 o
  16  14   7        178.54        188.56        11.22 o
  17  14   7        123.81        117.37         8.17 o
  -5  15   7         70.57         89.54        16.79 o
  -4  15   7        138.31        144.39        17.91 o
  -3  15   7         25.65         39.17        13.43 o
  -2  15   7        130.78        141.03        17.91 o
  -1  15   7          6.59          6.16         6.33 o
   0  15   7         25.04         26.45         7.49 o
   1  15   7          5.80         -5.89         5.90 o
   2  15   7         10.16         17.91         7.12 o
   3  15   7         41.65         47.42         9.51 o
   4  15   7         76.32         83.95         9.08 o
   5  15   7          9.94          3.36         5.54 o
   6  15   7        120.01        112.51         9.50 o
   7  15   7        511.18        484.16        17.36 o
   8  15   7        372.71        358.14        15.03 o
   9  15   7        332.50        338.58        15.04 o
  10  15   7         29.44         21.81         6.01 o
  11  15   7         21.98          7.83         8.95 o
  12  15   7         11.59          8.10         6.69 o
  13  15   7        188.30        179.93         9.46 o
  14  15   7          1.38          4.73         7.97 o
  15  15   7         86.36         98.13         7.95 o
  16  15   7         12.47          7.33         4.92 o
  17  15   7         86.33         84.56         8.59 o
  -3  16   7         22.87         40.29        14.55 o
  -2  16   7        195.63        155.58        19.03 o
  -1  16   7          4.84          0.00         8.95 o
   0  16   7          0.02         -0.62         6.99 o
   1  16   7          3.59         -5.60         7.12 o
   2  16   7        263.05        270.86        14.63 o
   3  16   7        582.70        586.64        20.58 o
   4  16   7        234.52        238.43        13.45 o
   5  16   7         38.43         24.06         7.91 o
   6  16   7        319.37        332.80        15.42 o
   7  16   7        239.08        260.76        13.45 o
   8  16   7        704.22        747.21        73.87 o
   9  16   7          4.71         12.31        10.07 o
  10  16   7        182.19        219.46        12.25 o
  11  16   7          1.60          5.93         6.69 o
  12  16   7        156.91        175.13        11.46 o
  13  16   7        200.48        199.01        10.30 o
  14  16   7         43.64         41.04         6.87 o
  15  16   7         67.01         62.28         9.33 o
  16  16   7          0.93         -1.84         5.57 o
  -2  17   7          0.04          7.83        12.31 o
  -1  17   7        108.39        136.55        17.91 o
   0  17   7          6.52         11.67         8.28 o
   1  17   7        354.62        351.45        17.41 o
   2  17   7         40.64         35.04         9.08 o
   3  17   7        607.17        648.70        22.16 o
   4  17   7         15.62          9.31         7.49 o
   5  17   7        188.16        200.91        12.66 o
   6  17   7         75.01         74.80        11.19 o
[truncated: 386,451 more chars]
