# Supplementary material for: Crystal structure of 2,2′′-bis­(2,7-di­chloro-9-hy­droxy-9H-fluoren-9-yl)-1,1′:4′,1′′-terphenyl tri­ethyl­amine trisolvate
Source: Acta Crystallogr E Crystallogr Commun. 2015 Nov 4;71(Pt 12):1439–43. doi: 10.1107/S2056989015018824 (PMC4719809; doi:10.1107/S2056989015018824)
Supplement: Supplementary file 3 [file e-71-01439-Isup3.cml]

<?xml version="1.0" encoding="UTF-8"?>
<cml convention="cmlDict:cmllite" xmlns="http://www.xml-cml.org/schema" xmlns:cmlDict="http://www.xml-cml.org/dictionary/cml/" xmlns:nameDict="http://www.xml-cml.org/dictionary/cml/name/">
  <molecule id="m1">
    <name dictRef="nameDict:unknown">2,2''-Bis(2,7-dichloro-9-hydroxy-9-fluorenyl)-1,1':4',1''-terphenyl tris(triethylamine) </name>
    <atomArray>
      <atom id="a1" elementType="Cl" hydrogenCount="0">
        <label value="Cl" dictRef="cmlDict:locant"/>
      </atom>
      <atom id="a2" elementType="O">
        <label value="O" dictRef="cmlDict:locant"/>
      </atom>
      <atom id="a72" elementType="H"/>
      <atom id="a3" elementType="C">
        <label value="1" dictRef="cmlDict:locant"/>
      </atom>
      <atom id="a4" elementType="C" hydrogenCount="0">
        <label value="2" dictRef="cmlDict:locant"/>
      </atom>
      <atom id="a5" elementType="C">
        <label value="3" dictRef="cmlDict:locant"/>
      </atom>
      <atom id="a6" elementType="C">
        <label value="4" dictRef="cmlDict:locant"/>
      </atom>
      <atom id="a7" elementType="C" hydrogenCount="0">
        <label value="4a" dictRef="cmlDict:locant"/>
      </atom>
      <atom id="a8" elementType="C" hydrogenCount="0">
        <label value="4b" dictRef="cmlDict:locant"/>
      </atom>
      <atom id="a9" elementType="C">
        <label value="5" dictRef="cmlDict:locant"/>
      </atom>
      <atom id="a10" elementType="C">
        <label value="6" dictRef="cmlDict:locant"/>
      </atom>
      <atom id="a11" elementType="C" hydrogenCount="0">
        <label value="7" dictRef="cmlDict:locant"/>
      </atom>
      <atom id="a12" elementType="C">
        <label value="8" dictRef="cmlDict:locant"/>
      </atom>
      <atom id="a13" elementType="C" hydrogenCount="0">
        <label value="8a" dictRef="cmlDict:locant"/>
      </atom>
      <atom id="a14" elementType="C" hydrogenCount="0">
        <label value="9" dictRef="cmlDict:locant"/>
      </atom>
      <atom id="a15" elementType="C" hydrogenCount="0">
        <label value="9a" dictRef="cmlDict:locant"/>
      </atom>
      <atom id="a73" elementType="H"/>
      <atom id="a74" elementType="H"/>
      <atom id="a75" elementType="H"/>
      <atom id="a76" elementType="H"/>
      <atom id="a77" elementType="H"/>
      <atom id="a78" elementType="H"/>
      <atom id="a16" elementType="C" hydrogenCount="0">
        <label value="1" dictRef="cmlDict:locant"/>
      </atom>
      <atom id="a17" elementType="C" hydrogenCount="0">
        <label value="2" dictRef="cmlDict:locant"/>
      </atom>
      <atom id="a18" elementType="C">
        <label value="3" dictRef="cmlDict:locant"/>
      </atom>
      <atom id="a19" elementType="C">
        <label value="4" dictRef="cmlDict:locant"/>
      </atom>
      <atom id="a20" elementType="C">
        <label value="5" dictRef="cmlDict:locant"/>
      </atom>
      <atom id="a21" elementType="C">
        <label value="6" dictRef="cmlDict:locant"/>
      </atom>
      <atom id="a22" elementType="C" hydrogenCount="0">
        <label value="1'" dictRef="cmlDict:locant"/>
      </atom>
      <atom id="a23" elementType="C">
        <label value="2'" dictRef="cmlDict:locant"/>
      </atom>
      <atom id="a24" elementType="C">
        <label value="3'" dictRef="cmlDict:locant"/>
      </atom>
      <atom id="a25" elementType="C" hydrogenCount="0">
        <label value="4'" dictRef="cmlDict:locant"/>
      </atom>
      <atom id="a26" elementType="C">
        <label value="5'" dictRef="cmlDict:locant"/>
      </atom>
      <atom id="a27" elementType="C">
        <label value="6'" dictRef="cmlDict:locant"/>
      </atom>
      <atom id="a28" elementType="C" hydrogenCount="0">
        <label value="1''" dictRef="cmlDict:locant"/>
      </atom>
      <atom id="a29" elementType="C" hydrogenCount="0">
        <label value="2''" dictRef="cmlDict:locant"/>
      </atom>
      <atom id="a30" elementType="C">
        <label value="3''" dictRef="cmlDict:locant"/>
      </atom>
      <atom id="a31" elementType="C">
        <label value="4''" dictRef="cmlDict:locant"/>
      </atom>
      <atom id="a32" elementType="C">
        <label value="5''" dictRef="cmlDict:locant"/>
      </atom>
      <atom id="a33" elementType="C">
        <label value="6''" dictRef="cmlDict:locant"/>
      </atom>
      <atom id="a79" elementType="H"/>
      <atom id="a80" elementType="H"/>
      <atom id="a81" elementType="H"/>
      <atom id="a82" elementType="H"/>
      <atom id="a83" elementType="H"/>
      <atom id="a84" elementType="H"/>
      <atom id="a85" elementType="H"/>
      <atom id="a86" elementType="H"/>
      <atom id="a87" elementType="H"/>
      <atom id="a88" elementType="H"/>
      <atom id="a89" elementType="H"/>
      <atom id="a90" elementType="H"/>
      <atom id="a34" elementType="C">
        <label value="1" dictRef="cmlDict:locant"/>
      </atom>
      <atom id="a35" elementType="C">
        <label value="2" dictRef="cmlDict:locant"/>
      </atom>
      <atom id="a91" elementType="H"/>
      <atom id="a92" elementType="H"/>
      <atom id="a93" elementType="H"/>
      <atom id="a94" elementType="H"/>
      <atom id="a95" elementType="H"/>
      <atom id="a36" elementType="N" hydrogenCount="0">
        <label value="N" dictRef="cmlDict:locant"/>
      </atom>
      <atom id="a37" elementType="C">
        <label value="1" dictRef="cmlDict:locant"/>
      </atom>
      <atom id="a38" elementType="C">
        <label value="2" dictRef="cmlDict:locant"/>
      </atom>
      <atom id="a96" elementType="H"/>
      <atom id="a97" elementType="H"/>
      <atom id="a98" elementType="H"/>
      <atom id="a99" elementType="H"/>
      <atom id="a100" elementType="H"/>
      <atom id="a39" elementType="N" hydrogenCount="0">
        <label value="N" dictRef="cmlDict:locant"/>
      </atom>
      <atom id="a40" elementType="C">
        <label value="1" dictRef="cmlDict:locant"/>
      </atom>
      <atom id="a41" elementType="C">
        <label value="2" dictRef="cmlDict:locant"/>
      </atom>
      <atom id="a101" elementType="H"/>
      <atom id="a102" elementType="H"/>
      <atom id="a103" elementType="H"/>
      <atom id="a104" elementType="H"/>
      <atom id="a105" elementType="H"/>
      <atom id="a42" elementType="N" hydrogenCount="0">
        <label value="N" dictRef="cmlDict:locant"/>
      </atom>
      <atom id="a43" elementType="Cl" hydrogenCount="0">
        <label value="Cl'" dictRef="cmlDict:locant"/>
      </atom>
      <atom id="a44" elementType="Cl" hydrogenCount="0">
        <label value="Cl'" dictRef="cmlDict:locant"/>
      </atom>
      <atom id="a45" elementType="Cl" hydrogenCount="0">
        <label value="Cl''" dictRef="cmlDict:locant"/>
      </atom>
      <atom id="a46" elementType="O">
        <label value="O'" dictRef="cmlDict:locant"/>
      </atom>
      <atom id="a106" elementType="H"/>
      <atom id="a47" elementType="C">
        <label value="1'" dictRef="cmlDict:locant"/>
      </atom>
      <atom id="a48" elementType="C" hydrogenCount="0">
        <label value="2'" dictRef="cmlDict:locant"/>
      </atom>
      <atom id="a49" elementType="C">
        <label value="3'" dictRef="cmlDict:locant"/>
      </atom>
      <atom id="a50" elementType="C">
        <label value="4'" dictRef="cmlDict:locant"/>
      </atom>
      <atom id="a51" elementType="C" hydrogenCount="0">
        <label value="4a'" dictRef="cmlDict:locant"/>
      </atom>
      <atom id="a52" elementType="C" hydrogenCount="0">
        <label value="4b'" dictRef="cmlDict:locant"/>
      </atom>
      <atom id="a53" elementType="C">
        <label value="5'" dictRef="cmlDict:locant"/>
      </atom>
      <atom id="a54" elementType="C">
        <label value="6'" dictRef="cmlDict:locant"/>
      </atom>
      <atom id="a55" elementType="C" hydrogenCount="0">
        <label value="7'" dictRef="cmlDict:locant"/>
      </atom>
      <atom id="a56" elementType="C">
        <label value="8'" dictRef="cmlDict:locant"/>
      </atom>
      <atom id="a57" elementType="C" hydrogenCount="0">
        <label value="8a'" dictRef="cmlDict:locant"/>
      </atom>
      <atom id="a58" elementType="C" hydrogenCount="0">
        <label value="9'" dictRef="cmlDict:locant"/>
      </atom>
      <atom id="a59" elementType="C" hydrogenCount="0">
        <label value="9a'" dictRef="cmlDict:locant"/>
      </atom>
      <atom id="a107" elementType="H"/>
      <atom id="a108" elementType="H"/>
      <atom id="a109" elementType="H"/>
      <atom id="a110" elementType="H"/>
      <atom id="a111" elementType="H"/>
      <atom id="a112" elementType="H"/>
      <atom id="a60" elementType="C">
        <label value="1''" dictRef="cmlDict:locant"/>
      </atom>
      <atom id="a61" elementType="C">
        <label value="2''" dictRef="cmlDict:locant"/>
      </atom>
      <atom id="a113" elementType="H"/>
      <atom id="a114" elementType="H"/>
      <atom id="a115" elementType="H"/>
      <atom id="a116" elementType="H"/>
      <atom id="a117" elementType="H"/>
      <atom id="a62" elementType="C">
        <label value="1'" dictRef="cmlDict:locant"/>
      </atom>
      <atom id="a63" elementType="C">
        <label value="2'" dictRef="cmlDict:locant"/>
      </atom>
      <atom id="a118" elementType="H"/>
      <atom id="a119" elementType="H"/>
      <atom id="a120" elementType="H"/>
      <atom id="a121" elementType="H"/>
      <atom id="a122" elementType="H"/>
      <atom id="a64" elementType="C">
        <label value="1''" dictRef="cmlDict:locant"/>
      </atom>
      <atom id="a65" elementType="C">
        <label value="2''" dictRef="cmlDict:locant"/>
      </atom>
      <atom id="a123" elementType="H"/>
      <atom id="a124" elementType="H"/>
      <atom id="a125" elementType="H"/>
      <atom id="a126" elementType="H"/>
      <atom id="a127" elementType="H"/>
      <atom id="a66" elementType="C">
        <label value="1'" dictRef="cmlDict:locant"/>
      </atom>
      <atom id="a67" elementType="C">
        <label value="2'" dictRef="cmlDict:locant"/>
      </atom>
      <atom id="a128" elementType="H"/>
      <atom id="a129" elementType="H"/>
      <atom id="a130" elementType="H"/>
      <atom id="a131" elementType="H"/>
      <atom id="a132" elementType="H"/>
      <atom id="a68" elementType="C">
        <label value="1''" dictRef="cmlDict:locant"/>
      </atom>
      <atom id="a69" elementType="C">
        <label value="2''" dictRef="cmlDict:locant"/>
      </atom>
      <atom id="a133" elementType="H"/>
      <atom id="a134" elementType="H"/>
      <atom id="a135" elementType="H"/>
      <atom id="a136" elementType="H"/>
      <atom id="a137" elementType="H"/>
      <atom id="a70" elementType="C">
        <label value="1'" dictRef="cmlDict:locant"/>
      </atom>
      <atom id="a71" elementType="C">
        <label value="2'" dictRef="cmlDict:locant"/>
      </atom>
      <atom id="a138" elementType="H"/>
      <atom id="a139" elementType="H"/>
      <atom id="a140" elementType="H"/>
      <atom id="a141" elementType="H"/>
      <atom id="a142" elementType="H"/>
    </atomArray>
    <bondArray>
      <bond id="a2_a72" atomRefs2="a2 a72" order="S"/>
      <bond id="a3_a4" atomRefs2="a3 a4" order="D"/>
      <bond id="a4_a5" atomRefs2="a4 a5" order="S"/>
      <bond id="a5_a6" atomRefs2="a5 a6" order="D"/>
      <bond id="a6_a7" atomRefs2="a6 a7" order="S"/>
      <bond id="a7_a8" atomRefs2="a7 a8" order="S"/>
      <bond id="a8_a9" atomRefs2="a8 a9" order="D"/>
      <bond id="a9_a10" atomRefs2="a9 a10" order="S"/>
      <bond id="a10_a11" atomRefs2="a10 a11" order="D"/>
      <bond id="a11_a12" atomRefs2="a11 a12" order="S"/>
      <bond id="a12_a13" atomRefs2="a12 a13" order="D"/>
      <bond id="a13_a8" atomRefs2="a13 a8" order="S"/>
      <bond id="a13_a14" atomRefs2="a13 a14" order="S"/>
      <bond id="a14_a15" atomRefs2="a14 a15" order="S"/>
      <bond id="a15_a7" atomRefs2="a15 a7" order="D"/>
      <bond id="a15_a3" atomRefs2="a15 a3" order="S"/>
      <bond id="a3_a73" atomRefs2="a3 a73" order="S"/>
      <bond id="a5_a74" atomRefs2="a5 a74" order="S"/>
      <bond id="a6_a75" atomRefs2="a6 a75" order="S"/>
      <bond id="a9_a76" atomRefs2="a9 a76" order="S"/>
      <bond id="a10_a77" atomRefs2="a10 a77" order="S"/>
      <bond id="a12_a78" atomRefs2="a12 a78" order="S"/>
      <bond id="a2_a14" atomRefs2="a2 a14" order="S"/>
      <bond id="a1_a4" atomRefs2="a1 a4" order="S"/>
      <bond id="a16_a17" atomRefs2="a16 a17" order="D"/>
      <bond id="a17_a18" atomRefs2="a17 a18" order="S"/>
      <bond id="a18_a19" atomRefs2="a18 a19" order="D"/>
      <bond id="a19_a20" atomRefs2="a19 a20" order="S"/>
      <bond id="a20_a21" atomRefs2="a20 a21" order="D"/>
      <bond id="a21_a16" atomRefs2="a21 a16" order="S"/>
      <bond id="a22_a23" atomRefs2="a22 a23" order="D"/>
      <bond id="a23_a24" atomRefs2="a23 a24" order="S"/>
      <bond id="a24_a25" atomRefs2="a24 a25" order="D"/>
      <bond id="a25_a26" atomRefs2="a25 a26" order="S"/>
      <bond id="a26_a27" atomRefs2="a26 a27" order="D"/>
      <bond id="a27_a22" atomRefs2="a27 a22" order="S"/>
      <bond id="a22_a16" atomRefs2="a22 a16" order="S"/>
      <bond id="a28_a29" atomRefs2="a28 a29" order="D"/>
      <bond id="a29_a30" atomRefs2="a29 a30" order="S"/>
      <bond id="a30_a31" atomRefs2="a30 a31" order="D"/>
      <bond id="a31_a32" atomRefs2="a31 a32" order="S"/>
      <bond id="a32_a33" atomRefs2="a32 a33" order="D"/>
      <bond id="a33_a28" atomRefs2="a33 a28" order="S"/>
      <bond id="a28_a25" atomRefs2="a28 a25" order="S"/>
      <bond id="a18_a79" atomRefs2="a18 a79" order="S"/>
      <bond id="a19_a80" atomRefs2="a19 a80" order="S"/>
      <bond id="a20_a81" atomRefs2="a20 a81" order="S"/>
      <bond id="a21_a82" atomRefs2="a21 a82" order="S"/>
      <bond id="a23_a83" atomRefs2="a23 a83" order="S"/>
      <bond id="a24_a84" atomRefs2="a24 a84" order="S"/>
      <bond id="a26_a85" atomRefs2="a26 a85" order="S"/>
      <bond id="a27_a86" atomRefs2="a27 a86" order="S"/>
      <bond id="a30_a87" atomRefs2="a30 a87" order="S"/>
      <bond id="a31_a88" atomRefs2="a31 a88" order="S"/>
      <bond id="a32_a89" atomRefs2="a32 a89" order="S"/>
      <bond id="a33_a90" atomRefs2="a33 a90" order="S"/>
      <bond id="a14_a17" atomRefs2="a14 a17" order="S"/>
      <bond id="a34_a35" atomRefs2="a34 a35" order="S"/>
      <bond id="a34_a91" atomRefs2="a34 a91" order="S"/>
      <bond id="a34_a92" atomRefs2="a34 a92" order="S"/>
      <bond id="a35_a93" atomRefs2="a35 a93" order="S"/>
      <bond id="a35_a94" atomRefs2="a35 a94" order="S"/>
      <bond id="a35_a95" atomRefs2="a35 a95" order="S"/>
      <bond id="a34_a36" atomRefs2="a34 a36" order="S"/>
      <bond id="a37_a38" atomRefs2="a37 a38" order="S"/>
      <bond id="a37_a96" atomRefs2="a37 a96" order="S"/>
      <bond id="a37_a97" atomRefs2="a37 a97" order="S"/>
      <bond id="a38_a98" atomRefs2="a38 a98" order="S"/>
      <bond id="a38_a99" atomRefs2="a38 a99" order="S"/>
      <bond id="a38_a100" atomRefs2="a38 a100" order="S"/>
      <bond id="a37_a39" atomRefs2="a37 a39" order="S"/>
      <bond id="a40_a41" atomRefs2="a40 a41" order="S"/>
      <bond id="a40_a101" atomRefs2="a40 a101" order="S"/>
      <bond id="a40_a102" atomRefs2="a40 a102" order="S"/>
      <bond id="a41_a103" atomRefs2="a41 a103" order="S"/>
      <bond id="a41_a104" atomRefs2="a41 a104" order="S"/>
      <bond id="a41_a105" atomRefs2="a41 a105" order="S"/>
      <bond id="a40_a42" atomRefs2="a40 a42" order="S"/>
      <bond id="a43_a11" atomRefs2="a43 a11" order="S"/>
      <bond id="a46_a106" atomRefs2="a46 a106" order="S"/>
      <bond id="a47_a48" atomRefs2="a47 a48" order="D"/>
      <bond id="a48_a49" atomRefs2="a48 a49" order="S"/>
      <bond id="a49_a50" atomRefs2="a49 a50" order="D"/>
      <bond id="a50_a51" atomRefs2="a50 a51" order="S"/>
      <bond id="a51_a52" atomRefs2="a51 a52" order="S"/>
      <bond id="a52_a53" atomRefs2="a52 a53" order="D"/>
      <bond id="a53_a54" atomRefs2="a53 a54" order="S"/>
      <bond id="a54_a55" atomRefs2="a54 a55" order="D"/>
      <bond id="a55_a56" atomRefs2="a55 a56" order="S"/>
      <bond id="a56_a57" atomRefs2="a56 a57" order="D"/>
      <bond id="a57_a52" atomRefs2="a57 a52" order="S"/>
      <bond id="a57_a58" atomRefs2="a57 a58" order="S"/>
      <bond id="a58_a59" atomRefs2="a58 a59" order="S"/>
      <bond id="a59_a51" atomRefs2="a59 a51" order="D"/>
      <bond id="a59_a47" atomRefs2="a59 a47" order="S"/>
      <bond id="a47_a107" atomRefs2="a47 a107" order="S"/>
      <bond id="a49_a108" atomRefs2="a49 a108" order="S"/>
      <bond id="a50_a109" atomRefs2="a50 a109" order="S"/>
      <bond id="a53_a110" atomRefs2="a53 a110" order="S"/>
      <bond id="a54_a111" atomRefs2="a54 a111" order="S"/>
      <bond id="a56_a112" atomRefs2="a56 a112" order="S"/>
      <bond id="a46_a58" atomRefs2="a46 a58" order="S"/>
      <bond id="a45_a55" atomRefs2="a45 a55" order="S"/>
      <bond id="a44_a48" atomRefs2="a44 a48" order="S"/>
      <bond id="a58_a29" atomRefs2="a58 a29" order="S"/>
      <bond id="a60_a61" atomRefs2="a60 a61" order="S"/>
      <bond id="a60_a113" atomRefs2="a60 a113" order="S"/>
      <bond id="a60_a114" atomRefs2="a60 a114" order="S"/>
      <bond id="a61_a115" atomRefs2="a61 a115" order="S"/>
      <bond id="a61_a116" atomRefs2="a61 a116" order="S"/>
      <bond id="a61_a117" atomRefs2="a61 a117" order="S"/>
      <bond id="a60_a36" atomRefs2="a60 a36" order="S"/>
      <bond id="a62_a63" atomRefs2="a62 a63" order="S"/>
      <bond id="a62_a118" atomRefs2="a62 a118" order="S"/>
      <bond id="a62_a119" atomRefs2="a62 a119" order="S"/>
      <bond id="a63_a120" atomRefs2="a63 a120" order="S"/>
      <bond id="a63_a121" atomRefs2="a63 a121" order="S"/>
      <bond id="a63_a122" atomRefs2="a63 a122" order="S"/>
      <bond id="a62_a36" atomRefs2="a62 a36" order="S"/>
      <bond id="a64_a65" atomRefs2="a64 a65" order="S"/>
      <bond id="a64_a123" atomRefs2="a64 a123" order="S"/>
      <bond id="a64_a124" atomRefs2="a64 a124" order="S"/>
      <bond id="a65_a125" atomRefs2="a65 a125" order="S"/>
      <bond id="a65_a126" atomRefs2="a65 a126" order="S"/>
      <bond id="a65_a127" atomRefs2="a65 a127" order="S"/>
      <bond id="a64_a42" atomRefs2="a64 a42" order="S"/>
      <bond id="a66_a67" atomRefs2="a66 a67" order="S"/>
      <bond id="a66_a128" atomRefs2="a66 a128" order="S"/>
      <bond id="a66_a129" atomRefs2="a66 a129" order="S"/>
      <bond id="a67_a130" atomRefs2="a67 a130" order="S"/>
      <bond id="a67_a131" atomRefs2="a67 a131" order="S"/>
      <bond id="a67_a132" atomRefs2="a67 a132" order="S"/>
      <bond id="a66_a42" atomRefs2="a66 a42" order="S"/>
      <bond id="a68_a69" atomRefs2="a68 a69" order="S"/>
      <bond id="a68_a133" atomRefs2="a68 a133" order="S"/>
      <bond id="a68_a134" atomRefs2="a68 a134" order="S"/>
      <bond id="a69_a135" atomRefs2="a69 a135" order="S"/>
      <bond id="a69_a136" atomRefs2="a69 a136" order="S"/>
      <bond id="a69_a137" atomRefs2="a69 a137" order="S"/>
      <bond id="a68_a39" atomRefs2="a68 a39" order="S"/>
      <bond id="a70_a71" atomRefs2="a70 a71" order="S"/>
      <bond id="a70_a138" atomRefs2="a70 a138" order="S"/>
      <bond id="a70_a139" atomRefs2="a70 a139" order="S"/>
      <bond id="a71_a140" atomRefs2="a71 a140" order="S"/>
      <bond id="a71_a141" atomRefs2="a71 a141" order="S"/>
      <bond id="a71_a142" atomRefs2="a71 a142" order="S"/>
      <bond id="a70_a39" atomRefs2="a70 a39" order="S"/>
    </bondArray>
  </molecule>
</cml>
